# Supplementary material for: Functional Annotation and Identification of Candidate Disease Genes by Computational Analysis of Normal Tissue Gene Expression Data
Source: PLoS One. 2008 Jun 18;3(6):e2439. doi: 10.1371/journal.pone.0002439 (PMC2409962; doi:10.1371/journal.pone.0002439)
Supplement: Text S1 — Non-redundant functional predictions for human genes. (0.80 MB TXT) [file pone.0002439.s001.txt]

#add_info.pl (v.2.3) -g all_put_direct_desc1.txt -i go_data/go_term.txt -c 4
ENSG00000109819	PPARGC1A	Peroxisome proliferator-activated receptor gamma coactivator 1-alpha (PPAR gamma coactivator 1-alpha) (PPARGC-1-alpha) (PGC-1-alpha) (Ligand effect modulator 6). [Source:Uniprot/SWISSPROT;Acc:Q9UBK2]	GO:0005743	mitochondrial inner membrane	cellular_component
ENSG00000109819	PPARGC1A	Peroxisome proliferator-activated receptor gamma coactivator 1-alpha (PPAR gamma coactivator 1-alpha) (PPARGC-1-alpha) (PGC-1-alpha) (Ligand effect modulator 6). [Source:Uniprot/SWISSPROT;Acc:Q9UBK2]	GO:0015078	hydrogen ion transporter activity	molecular_function
ENSG00000087245	MMP2	72 kDa type IV collagenase precursor (EC 3.4.24.24) (72 kDa gelatinase) (Matrix metalloproteinase-2) (MMP-2) (Gelatinase A) (TBE- 1). [Source:Uniprot/SWISSPROT;Acc:P08253]	GO:0005201	extracellular matrix structural constituent	molecular_function
ENSG00000087245	MMP2	72 kDa type IV collagenase precursor (EC 3.4.24.24) (72 kDa gelatinase) (Matrix metalloproteinase-2) (MMP-2) (Gelatinase A) (TBE- 1). [Source:Uniprot/SWISSPROT;Acc:P08253]	GO:0005212	structural constituent of eye lens	molecular_function
ENSG00000087245	MMP2	72 kDa type IV collagenase precursor (EC 3.4.24.24) (72 kDa gelatinase) (Matrix metalloproteinase-2) (MMP-2) (Gelatinase A) (TBE- 1). [Source:Uniprot/SWISSPROT;Acc:P08253]	GO:0005583	fibrillar collagen	cellular_component
ENSG00000087245	MMP2	72 kDa type IV collagenase precursor (EC 3.4.24.24) (72 kDa gelatinase) (Matrix metalloproteinase-2) (MMP-2) (Gelatinase A) (TBE- 1). [Source:Uniprot/SWISSPROT;Acc:P08253]	GO:0006817	phosphate transport	biological_process
ENSG00000087245	MMP2	72 kDa type IV collagenase precursor (EC 3.4.24.24) (72 kDa gelatinase) (Matrix metalloproteinase-2) (MMP-2) (Gelatinase A) (TBE- 1). [Source:Uniprot/SWISSPROT;Acc:P08253]	GO:0007601	visual perception	biological_process
ENSG00000012504	NR1H4	Bile acid receptor (Farnesoid X-activated receptor) (Farnesol receptor HRR-1) (Retinoid X receptor-interacting protein 14) (RXR-interacting protein 14). [Source:Uniprot/SWISSPROT;Acc:Q96RI1]	GO:0006520	amino acid metabolic process	biological_process
ENSG00000207074	SNORA58	Small nucleolar RNA ACA52 [Source:RFAM;Acc:RF00418]	GO:0004984	olfactory receptor activity	molecular_function
ENSG00000207074	SNORA58	Small nucleolar RNA ACA52 [Source:RFAM;Acc:RF00418]	GO:0007608	sensory perception of smell	biological_process
ENSG00000127329	PTPRB	Receptor-type tyrosine-protein phosphatase beta precursor (EC 3.1.3.48) (Protein-tyrosine phosphatase beta) (R-PTP-beta). [Source:Uniprot/SWISSPROT;Acc:P23467]	GO:0001525	angiogenesis	biological_process
ENSG00000127329	PTPRB	Receptor-type tyrosine-protein phosphatase beta precursor (EC 3.1.3.48) (Protein-tyrosine phosphatase beta) (R-PTP-beta). [Source:Uniprot/SWISSPROT;Acc:P23467]	GO:0016477	cell migration	biological_process
ENSG00000132424	C6orf111	Splicing factor, arginine/serine-rich 130 (Serine-arginine-rich- splicing regulatory protein 130) (SRrp130) (SR-rich protein) (SR- related protein). [Source:Uniprot/SWISSPROT;Acc:Q8TF01]	GO:0006397	mRNA processing	biological_process
ENSG00000132424	C6orf111	Splicing factor, arginine/serine-rich 130 (Serine-arginine-rich- splicing regulatory protein 130) (SRrp130) (SR-rich protein) (SR- related protein). [Source:Uniprot/SWISSPROT;Acc:Q8TF01]	GO:0008380	RNA splicing	biological_process
ENSG00000108352	RAPGEFL1	Rap guanine nucleotide exchange factor (GEF)-like 1 [Source:RefSeq_peptide;Acc:NP_057423]	GO:0004252	serine-type endopeptidase activity	molecular_function
ENSG00000169714	CNBP	Cellular nucleic acid-binding protein (CNBP) (Zinc finger protein 9). [Source:Uniprot/SWISSPROT;Acc:P62633]	GO:0016564	transcriptional repressor activity	molecular_function
ENSG00000142937	RPS8	40S ribosomal protein S8. [Source:Uniprot/SWISSPROT;Acc:P62241]	GO:0005842	cytosolic large ribosomal subunit (sensu Eukaryota)	cellular_component
ENSG00000113845	C3orf1	Uncharacterized protein C3orf1 (Protein M5-14). [Source:Uniprot/SWISSPROT;Acc:Q9NPL8]	GO:0006118	electron transport	biological_process
ENSG00000179091	CYC1	Cytochrome c1 heme protein, mitochondrial precursor (Cytochrome c-1). [Source:Uniprot/SWISSPROT;Acc:P08574]	GO:0003735	structural constituent of ribosome	molecular_function
ENSG00000179091	CYC1	Cytochrome c1 heme protein, mitochondrial precursor (Cytochrome c-1). [Source:Uniprot/SWISSPROT;Acc:P08574]	GO:0005761	mitochondrial ribosome	cellular_component
ENSG00000179091	CYC1	Cytochrome c1 heme protein, mitochondrial precursor (Cytochrome c-1). [Source:Uniprot/SWISSPROT;Acc:P08574]	GO:0006119	oxidative phosphorylation	biological_process
ENSG00000179091	CYC1	Cytochrome c1 heme protein, mitochondrial precursor (Cytochrome c-1). [Source:Uniprot/SWISSPROT;Acc:P08574]	GO:0006732	coenzyme metabolic process	biological_process
ENSG00000179091	CYC1	Cytochrome c1 heme protein, mitochondrial precursor (Cytochrome c-1). [Source:Uniprot/SWISSPROT;Acc:P08574]	GO:0015078	hydrogen ion transporter activity	molecular_function
ENSG00000139644	TEGT	Bax inhibitor 1 (BI-1) (Testis-enhanced gene transcript) (Transmembrane BAX inhibitor motif-containing protein 6). [Source:Uniprot/SWISSPROT;Acc:P55061]	GO:0003735	structural constituent of ribosome	molecular_function
ENSG00000139644	TEGT	Bax inhibitor 1 (BI-1) (Testis-enhanced gene transcript) (Transmembrane BAX inhibitor motif-containing protein 6). [Source:Uniprot/SWISSPROT;Acc:P55061]	GO:0005840	ribosome	cellular_component
ENSG00000139644	TEGT	Bax inhibitor 1 (BI-1) (Testis-enhanced gene transcript) (Transmembrane BAX inhibitor motif-containing protein 6). [Source:Uniprot/SWISSPROT;Acc:P55061]	GO:0006412	translation	biological_process
ENSG00000105501	SIGLEC5	Sialic acid-binding Ig-like lectin 5 precursor (Siglec-5) (Obesity- binding protein 2) (OB-binding protein 2) (OB-BP2) (CD33 antigen-like 2) (CD170 antigen). [Source:Uniprot/SWISSPROT;Acc:O15389]	GO:0004984	olfactory receptor activity	molecular_function
ENSG00000105501	SIGLEC5	Sialic acid-binding Ig-like lectin 5 precursor (Siglec-5) (Obesity- binding protein 2) (OB-binding protein 2) (OB-BP2) (CD33 antigen-like 2) (CD170 antigen). [Source:Uniprot/SWISSPROT;Acc:O15389]	GO:0007608	sensory perception of smell	biological_process
ENSG00000188193	C6orf155	Uncharacterized protein C6orf155. [Source:Uniprot/SWISSPROT;Acc:Q9H8W2]	GO:0007588	excretion	biological_process
ENSG00000159403	-	-	GO:0004857	enzyme inhibitor activity	molecular_function
ENSG00000159403	-	-	GO:0005201	extracellular matrix structural constituent	molecular_function
ENSG00000159403	-	-	GO:0005583	fibrillar collagen	cellular_component
ENSG00000159403	-	-	GO:0006817	phosphate transport	biological_process
ENSG00000146678	IGFBP1	Insulin-like growth factor-binding protein 1 precursor (IGFBP-1) (IBP- 1) (IGF-binding protein 1) (Placental protein 12) (PP12). [Source:Uniprot/SWISSPROT;Acc:P08833]	GO:0002526	acute inflammatory response	biological_process
ENSG00000142871	CYR61	Protein CYR61 precursor (Cysteine-rich, angiogenic inducer, 61) (Insulin-like growth factor-binding protein 10) (Protein GIG1). [Source:Uniprot/SWISSPROT;Acc:O00622]	GO:0005201	extracellular matrix structural constituent	molecular_function
ENSG00000142871	CYR61	Protein CYR61 precursor (Cysteine-rich, angiogenic inducer, 61) (Insulin-like growth factor-binding protein 10) (Protein GIG1). [Source:Uniprot/SWISSPROT;Acc:O00622]	GO:0005581	collagen	cellular_component
ENSG00000142871	CYR61	Protein CYR61 precursor (Cysteine-rich, angiogenic inducer, 61) (Insulin-like growth factor-binding protein 10) (Protein GIG1). [Source:Uniprot/SWISSPROT;Acc:O00622]	GO:0006817	phosphate transport	biological_process
ENSG00000147485	PXDNL	peroxidasin homolog (Drosophila)-like (PXDNL), mRNA [Source:RefSeq_dna;Acc:NM_144651]	GO:0006936	muscle contraction	biological_process
ENSG00000147485	PXDNL	peroxidasin homolog (Drosophila)-like (PXDNL), mRNA [Source:RefSeq_dna;Acc:NM_144651]	GO:0015629	actin cytoskeleton	cellular_component
ENSG00000111961	SASH1	SAM and SH3 domain-containing protein 1 (Proline-glutamate repeat- containing protein). [Source:Uniprot/SWISSPROT;Acc:O94885]	GO:0003924	GTPase activity	molecular_function
ENSG00000142539	SPIB	Transcription factor Spi-B. [Source:Uniprot/SWISSPROT;Acc:Q01892]	GO:0006917	induction of apoptosis	biological_process
ENSG00000142539	SPIB	Transcription factor Spi-B. [Source:Uniprot/SWISSPROT;Acc:Q01892]	GO:0042110	T cell activation	biological_process
ENSG00000111405	-	Placental protein 11 precursor (EC 3.4.21.-) (PP11). [Source:Uniprot/SWISSPROT;Acc:P21128]	GO:0007398	ectoderm development	biological_process
ENSG00000005981	ASB4	Ankyrin repeat and SOCS box protein 4 (ASB-4). [Source:Uniprot/SWISSPROT;Acc:Q9Y574]	GO:0008610	lipid biosynthetic process	biological_process
ENSG00000049860	HEXB	Beta-hexosaminidase beta chain precursor (EC 3.2.1.52) (N-acetyl-beta- glucosaminidase) (Beta-N-acetylhexosaminidase) (Hexosaminidase B) (Cervical cancer proto-oncogene 7) (HCC-7) [Contains: Beta- hexosaminidase beta-B chain; Beta-hexosaminidase beta-A ch [Source:Uniprot/SWISSPROT;Acc:P07686]	GO:0045045	secretory pathway	biological_process
ENSG00000049860	HEXB	Beta-hexosaminidase beta chain precursor (EC 3.2.1.52) (N-acetyl-beta- glucosaminidase) (Beta-N-acetylhexosaminidase) (Hexosaminidase B) (Cervical cancer proto-oncogene 7) (HCC-7) [Contains: Beta- hexosaminidase beta-B chain; Beta-hexosaminidase beta-A ch [Source:Uniprot/SWISSPROT;Acc:P07686]	GO:0048193	Golgi vesicle transport	biological_process
ENSG00000077616	NAALAD2	N-acetylated-alpha-linked acidic dipeptidase 2 (EC 3.4.17.21) (N- acetylated-alpha-linked acidic dipeptidase II) (NAALADase II). [Source:Uniprot/SWISSPROT;Acc:Q9Y3Q0]	GO:0007601	visual perception	biological_process
ENSG00000172020	GAP43	Neuromodulin (Axonal membrane protein GAP-43) (Growth-associated protein 43) (PP46) (Neural phosphoprotein B-50). [Source:Uniprot/SWISSPROT;Acc:P17677]	GO:0007268	synaptic transmission	biological_process
ENSG00000172020	GAP43	Neuromodulin (Axonal membrane protein GAP-43) (Growth-associated protein 43) (PP46) (Neural phosphoprotein B-50). [Source:Uniprot/SWISSPROT;Acc:P17677]	GO:0045202	synapse	cellular_component
ENSG00000211717	-	T-cell receptor beta V gene segment [Source:IMGT/GENE_DB;Acc:TRBV10-1]	GO:0004984	olfactory receptor activity	molecular_function
ENSG00000211717	-	T-cell receptor beta V gene segment [Source:IMGT/GENE_DB;Acc:TRBV10-1]	GO:0007608	sensory perception of smell	biological_process
ENSG00000178233	C6orf137	Uncharacterized protein C6orf137 (Fragment). [Source:Uniprot/SPTREMBL;Acc:Q5T9V7]	GO:0045202	synapse	cellular_component
ENSG00000100479	POLE2	DNA polymerase epsilon subunit 2 (EC 2.7.7.7) (DNA polymerase II subunit 2) (DNA polymerase epsilon subunit B). [Source:Uniprot/SWISSPROT;Acc:P56282]	GO:0007067	mitosis	biological_process
ENSG00000100479	POLE2	DNA polymerase epsilon subunit 2 (EC 2.7.7.7) (DNA polymerase II subunit 2) (DNA polymerase epsilon subunit B). [Source:Uniprot/SWISSPROT;Acc:P56282]	GO:0051301	cell division	biological_process
ENSG00000122786	CALD1	Caldesmon (CDM). [Source:Uniprot/SWISSPROT;Acc:Q05682]	GO:0005578	proteinaceous extracellular matrix	cellular_component
ENSG00000167244	IGF2	Insulin-like growth factor II precursor (IGF-II) (Somatomedin A) [Contains: Insulin-like growth factor II Ala-25 Del]. [Source:Uniprot/SWISSPROT;Acc:P01344]	GO:0005578	proteinaceous extracellular matrix	cellular_component
ENSG00000108244	KRT23	Keratin, type I cytoskeletal 23 (Cytokeratin-23) (CK-23) (Keratin-23) (K23). [Source:Uniprot/SWISSPROT;Acc:Q9C075]	GO:0007398	ectoderm development	biological_process
ENSG00000123545	C6orf66	UPF0240 protein C6orf66. [Source:Uniprot/SWISSPROT;Acc:Q9P032]	GO:0005746	mitochondrial respiratory chain	cellular_component
ENSG00000123545	C6orf66	UPF0240 protein C6orf66. [Source:Uniprot/SWISSPROT;Acc:Q9P032]	GO:0045333	cellular respiration	biological_process
ENSG00000186198	-	organic solute transporter beta [Source:RefSeq_peptide;Acc:NP_849190]	GO:0007156	homophilic cell adhesion	biological_process
ENSG00000162407	PPAP2B	Lipid phosphate phosphohydrolase 3 (EC 3.1.3.4) (Phosphatidic acid phosphatase 2b) (Phosphatidate phosphohydrolase type 2b) (PAP2b) (PAP- 2b) (PAP2-beta) (Vascular endothelial growth factor and type I collagen-inducible protein) (VCIP). [Source:Uniprot/SWISSPROT;Acc:O14495]	GO:0005578	proteinaceous extracellular matrix	cellular_component
ENSG00000138653	NDST4	Bifunctional heparan sulfate N-deacetylase/N-sulfotransferase 4 (EC 2.8.2.8) (Glucosaminyl N-deacetylase/N-sulfotransferase 4) (NDST- 4) (N-heparan sulfate sulfotransferase 4) (N-HSST 4) [Includes: Heparan sulfate N-deacetylase 4 (EC 3.-.-.-); Heparan sul [Source:Uniprot/SWISSPROT;Acc:Q9H3R1]	GO:0016477	cell migration	biological_process
ENSG00000138653	NDST4	Bifunctional heparan sulfate N-deacetylase/N-sulfotransferase 4 (EC 2.8.2.8) (Glucosaminyl N-deacetylase/N-sulfotransferase 4) (NDST- 4) (N-heparan sulfate sulfotransferase 4) (N-HSST 4) [Includes: Heparan sulfate N-deacetylase 4 (EC 3.-.-.-); Heparan sul [Source:Uniprot/SWISSPROT;Acc:Q9H3R1]	GO:0030182	neuron differentiation	biological_process
ENSG00000128595	CALU	Calumenin precursor (Crocalbin) (IEF SSP 9302). [Source:Uniprot/SWISSPROT;Acc:O43852]	GO:0003779	actin binding	molecular_function
ENSG00000128595	CALU	Calumenin precursor (Crocalbin) (IEF SSP 9302). [Source:Uniprot/SWISSPROT;Acc:O43852]	GO:0015629	actin cytoskeleton	cellular_component
ENSG00000136531	SCN2A	Sodium channel protein type 2 subunit alpha (Sodium channel protein type II subunit alpha) (Voltage-gated sodium channel subunit alpha Nav1.2) (Sodium channel protein, brain II subunit alpha) (HBSC II). [Source:Uniprot/SWISSPROT;Acc:Q99250]	GO:0035091	phosphoinositide binding	molecular_function
ENSG00000140455	USP3	Ubiquitin carboxyl-terminal hydrolase 3 (EC 3.1.2.15) (Ubiquitin thioesterase 3) (Ubiquitin-specific-processing protease 3) (Deubiquitinating enzyme 3). [Source:Uniprot/SWISSPROT;Acc:Q9Y6I4]	GO:0019882	antigen processing and presentation	biological_process
ENSG00000140455	USP3	Ubiquitin carboxyl-terminal hydrolase 3 (EC 3.1.2.15) (Ubiquitin thioesterase 3) (Ubiquitin-specific-processing protease 3) (Deubiquitinating enzyme 3). [Source:Uniprot/SWISSPROT;Acc:Q9Y6I4]	GO:0042612	MHC class I protein complex	cellular_component
ENSG00000087302	C14orf166	homeobox prox 1 [Source:RefSeq_peptide;Acc:NP_057123]	GO:0005201	extracellular matrix structural constituent	molecular_function
ENSG00000087302	C14orf166	homeobox prox 1 [Source:RefSeq_peptide;Acc:NP_057123]	GO:0005578	proteinaceous extracellular matrix	cellular_component
ENSG00000087302	C14orf166	homeobox prox 1 [Source:RefSeq_peptide;Acc:NP_057123]	GO:0044420	extracellular matrix part	cellular_component
ENSG00000183617	MRPL54	39S ribosomal protein 54, mitochondrial precursor (L54mt) (MRP-L54). [Source:Uniprot/SWISSPROT;Acc:Q6P161]	GO:0005743	mitochondrial inner membrane	cellular_component
ENSG00000183617	MRPL54	39S ribosomal protein 54, mitochondrial precursor (L54mt) (MRP-L54). [Source:Uniprot/SWISSPROT;Acc:Q6P161]	GO:0006118	electron transport	biological_process
ENSG00000096384	HSP90AB1	Heat shock protein HSP 90-beta (HSP 84) (HSP 90). [Source:Uniprot/SWISSPROT;Acc:P08238]	GO:0003735	structural constituent of ribosome	molecular_function
ENSG00000096384	HSP90AB1	Heat shock protein HSP 90-beta (HSP 84) (HSP 90). [Source:Uniprot/SWISSPROT;Acc:P08238]	GO:0005829	cytosol	cellular_component
ENSG00000096384	HSP90AB1	Heat shock protein HSP 90-beta (HSP 84) (HSP 90). [Source:Uniprot/SWISSPROT;Acc:P08238]	GO:0005840	ribosome	cellular_component
ENSG00000096384	HSP90AB1	Heat shock protein HSP 90-beta (HSP 84) (HSP 90). [Source:Uniprot/SWISSPROT;Acc:P08238]	GO:0006412	translation	biological_process
ENSG00000092009	CMA1	Chymase precursor (EC 3.4.21.39) (Mast cell protease I). [Source:Uniprot/SWISSPROT;Acc:P23946]	GO:0005578	proteinaceous extracellular matrix	cellular_component
ENSG00000101126	ADNP	Activity-dependent neuroprotector (Activity-dependent neuroprotective protein). [Source:Uniprot/SWISSPROT;Acc:Q9H2P0]	GO:0005681	spliceosome	cellular_component
ENSG00000101126	ADNP	Activity-dependent neuroprotector (Activity-dependent neuroprotective protein). [Source:Uniprot/SWISSPROT;Acc:Q9H2P0]	GO:0006397	mRNA processing	biological_process
ENSG00000101126	ADNP	Activity-dependent neuroprotector (Activity-dependent neuroprotective protein). [Source:Uniprot/SWISSPROT;Acc:Q9H2P0]	GO:0008380	RNA splicing	biological_process
ENSG00000101126	ADNP	Activity-dependent neuroprotector (Activity-dependent neuroprotective protein). [Source:Uniprot/SWISSPROT;Acc:Q9H2P0]	GO:0016887	ATPase activity	molecular_function
ENSG00000117394	SLC2A1	Solute carrier family 2, facilitated glucose transporter member 1 (Glucose transporter type 1, erythrocyte/brain) (HepG2 glucose transporter). [Source:Uniprot/SWISSPROT;Acc:P11166]	GO:0045859	regulation of protein kinase activity	biological_process
ENSG00000034510	TMSB10	Thymosin beta-10. [Source:Uniprot/SWISSPROT;Acc:P63313]	GO:0003735	structural constituent of ribosome	molecular_function
ENSG00000034510	TMSB10	Thymosin beta-10. [Source:Uniprot/SWISSPROT;Acc:P63313]	GO:0005840	ribosome	cellular_component
ENSG00000034510	TMSB10	Thymosin beta-10. [Source:Uniprot/SWISSPROT;Acc:P63313]	GO:0006412	translation	biological_process
ENSG00000188243	COMMD6	COMM domain-containing protein 6. [Source:Uniprot/SWISSPROT;Acc:Q7Z4G1]	GO:0003735	structural constituent of ribosome	molecular_function
ENSG00000188243	COMMD6	COMM domain-containing protein 6. [Source:Uniprot/SWISSPROT;Acc:Q7Z4G1]	GO:0005840	ribosome	cellular_component
ENSG00000188243	COMMD6	COMM domain-containing protein 6. [Source:Uniprot/SWISSPROT;Acc:Q7Z4G1]	GO:0006397	mRNA processing	biological_process
ENSG00000153922	CHD1	Chromodomain-helicase-DNA-binding protein 1 (EC 3.6.1.-) (ATP- dependent helicase CHD1) (CHD-1). [Source:Uniprot/SWISSPROT;Acc:O14646]	GO:0006397	mRNA processing	biological_process
ENSG00000153922	CHD1	Chromodomain-helicase-DNA-binding protein 1 (EC 3.6.1.-) (ATP- dependent helicase CHD1) (CHD-1). [Source:Uniprot/SWISSPROT;Acc:O14646]	GO:0008380	RNA splicing	biological_process
ENSG00000163131	CTSS	Cathepsin S precursor (EC 3.4.22.27). [Source:Uniprot/SWISSPROT;Acc:P25774]	GO:0045321	leukocyte activation	biological_process
ENSG00000075673	ATP12A	Potassium-transporting ATPase alpha chain 2 (EC 3.6.3.10) (Proton pump) (Non-gastric H(+)/K(+) ATPase subunit alpha). [Source:Uniprot/SWISSPROT;Acc:P54707]	GO:0001501	skeletal development	biological_process
ENSG00000075673	ATP12A	Potassium-transporting ATPase alpha chain 2 (EC 3.6.3.10) (Proton pump) (Non-gastric H(+)/K(+) ATPase subunit alpha). [Source:Uniprot/SWISSPROT;Acc:P54707]	GO:0005578	proteinaceous extracellular matrix	cellular_component
ENSG00000184661	CDCA2	cell division cycle associated 2 [Source:RefSeq_peptide;Acc:NP_689775]	GO:0007017	microtubule-based process	biological_process
ENSG00000184661	CDCA2	cell division cycle associated 2 [Source:RefSeq_peptide;Acc:NP_689775]	GO:0007067	mitosis	biological_process
ENSG00000184661	CDCA2	cell division cycle associated 2 [Source:RefSeq_peptide;Acc:NP_689775]	GO:0051301	cell division	biological_process
ENSG00000109971	HSPA8	Heat shock cognate 71 kDa protein (Heat shock 70 kDa protein 8). [Source:Uniprot/SWISSPROT;Acc:P11142]	GO:0003735	structural constituent of ribosome	molecular_function
ENSG00000109971	HSPA8	Heat shock cognate 71 kDa protein (Heat shock 70 kDa protein 8). [Source:Uniprot/SWISSPROT;Acc:P11142]	GO:0005746	mitochondrial respiratory chain	cellular_component
ENSG00000109971	HSPA8	Heat shock cognate 71 kDa protein (Heat shock 70 kDa protein 8). [Source:Uniprot/SWISSPROT;Acc:P11142]	GO:0005830	cytosolic ribosome (sensu Eukaryota)	cellular_component
ENSG00000109971	HSPA8	Heat shock cognate 71 kDa protein (Heat shock 70 kDa protein 8). [Source:Uniprot/SWISSPROT;Acc:P11142]	GO:0006118	electron transport	biological_process
ENSG00000109971	HSPA8	Heat shock cognate 71 kDa protein (Heat shock 70 kDa protein 8). [Source:Uniprot/SWISSPROT;Acc:P11142]	GO:0006119	oxidative phosphorylation	biological_process
ENSG00000109971	HSPA8	Heat shock cognate 71 kDa protein (Heat shock 70 kDa protein 8). [Source:Uniprot/SWISSPROT;Acc:P11142]	GO:0006412	translation	biological_process
ENSG00000064490	RFXANK	DNA-binding protein RFXANK (Regulatory factor X subunit B) (RFX-B) (Ankyrin repeat family A protein 1). [Source:Uniprot/SWISSPROT;Acc:O14593]	GO:0003735	structural constituent of ribosome	molecular_function
ENSG00000064490	RFXANK	DNA-binding protein RFXANK (Regulatory factor X subunit B) (RFX-B) (Ankyrin repeat family A protein 1). [Source:Uniprot/SWISSPROT;Acc:O14593]	GO:0005840	ribosome	cellular_component
ENSG00000143032	BARHL2	BarH-like 2 homeobox protein. [Source:Uniprot/SWISSPROT;Acc:Q9NY43]	GO:0005212	structural constituent of eye lens	molecular_function
ENSG00000124642	HIST1H2AD	Histone H2A type 1-D (H2A.3). [Source:Uniprot/SWISSPROT;Acc:P20671]	GO:0042742	defense response to bacterium	biological_process
ENSG00000152464	RPP38	Ribonuclease P protein subunit p38 (EC 3.1.26.5) (RNaseP protein p38). [Source:Uniprot/SWISSPROT;Acc:P78345]	GO:0000278	mitotic cell cycle	biological_process
ENSG00000152464	RPP38	Ribonuclease P protein subunit p38 (EC 3.1.26.5) (RNaseP protein p38). [Source:Uniprot/SWISSPROT;Acc:P78345]	GO:0022403	cell cycle phase	biological_process
ENSG00000085265	FCN1	Ficolin-1 precursor (Ficolin-A) (Ficolin-alpha) (M-ficolin) (Collagen/fibrinogen domain-containing protein 1). [Source:Uniprot/SWISSPROT;Acc:O00602]	GO:0006954	inflammatory response	biological_process
ENSG00000085265	FCN1	Ficolin-1 precursor (Ficolin-A) (Ficolin-alpha) (M-ficolin) (Collagen/fibrinogen domain-containing protein 1). [Source:Uniprot/SWISSPROT;Acc:O00602]	GO:0042742	defense response to bacterium	biological_process
ENSG00000102805	CLN5	Ceroid-lipofuscinosis neuronal protein 5 (Protein CLN5). [Source:Uniprot/SWISSPROT;Acc:O75503]	GO:0006412	translation	biological_process
ENSG00000102805	CLN5	Ceroid-lipofuscinosis neuronal protein 5 (Protein CLN5). [Source:Uniprot/SWISSPROT;Acc:O75503]	GO:0044429	mitochondrial part	cellular_component
ENSG00000100600	LGMN	Legumain precursor (EC 3.4.22.34) (Asparaginyl endopeptidase) (Protease, cysteine 1). [Source:Uniprot/SWISSPROT;Acc:Q99538]	GO:0005578	proteinaceous extracellular matrix	cellular_component
ENSG00000134757	DSG3	Desmoglein-3 precursor (130 kDa pemphigus vulgaris antigen) (PVA). [Source:Uniprot/SWISSPROT;Acc:P32926]	GO:0001533	cornified envelope	cellular_component
ENSG00000134757	DSG3	Desmoglein-3 precursor (130 kDa pemphigus vulgaris antigen) (PVA). [Source:Uniprot/SWISSPROT;Acc:P32926]	GO:0031424	keratinization	biological_process
ENSG00000119314	ROD1	Regulator of differentiation 1 (Rod1). [Source:Uniprot/SWISSPROT;Acc:O95758]	GO:0000786	nucleosome	cellular_component
ENSG00000119314	ROD1	Regulator of differentiation 1 (Rod1). [Source:Uniprot/SWISSPROT;Acc:O95758]	GO:0006334	nucleosome assembly	biological_process
ENSG00000180824	-	CDNA FLJ35343 fis, clone PROST2015932. [Source:Uniprot/SPTREMBL;Acc:Q8NAH5]	GO:0004984	olfactory receptor activity	molecular_function
ENSG00000180824	-	CDNA FLJ35343 fis, clone PROST2015932. [Source:Uniprot/SPTREMBL;Acc:Q8NAH5]	GO:0005212	structural constituent of eye lens	molecular_function
ENSG00000180824	-	CDNA FLJ35343 fis, clone PROST2015932. [Source:Uniprot/SPTREMBL;Acc:Q8NAH5]	GO:0007608	sensory perception of smell	biological_process
ENSG00000177762	C5orf27	FIS (Chromosome 5 open reading frame 27). [Source:Uniprot/SPTREMBL;Acc:Q86YS4]	GO:0004866	endopeptidase inhibitor activity	molecular_function
ENSG00000149179	C11orf49	Uncharacterized protein C11orf49. [Source:Uniprot/SWISSPROT;Acc:Q9H6J7]	GO:0015986	ATP synthesis coupled proton transport	biological_process
ENSG00000149179	C11orf49	Uncharacterized protein C11orf49. [Source:Uniprot/SWISSPROT;Acc:Q9H6J7]	GO:0016469	proton-transporting two-sector ATPase complex	cellular_component
ENSG00000149179	C11orf49	Uncharacterized protein C11orf49. [Source:Uniprot/SWISSPROT;Acc:Q9H6J7]	GO:0046933	hydrogen ion transporting ATP synthase activity, rotational mechanism	molecular_function
ENSG00000149179	C11orf49	Uncharacterized protein C11orf49. [Source:Uniprot/SWISSPROT;Acc:Q9H6J7]	GO:0046961	hydrogen ion transporting ATPase activity, rotational mechanism	molecular_function
ENSG00000126500	FLRT1	Leucine-rich repeat transmembrane protein FLRT1 precursor (Fibronectin-like domain-containing leucine-rich transmembrane protein 1). [Source:Uniprot/SWISSPROT;Acc:Q9NZU1]	GO:0007268	synaptic transmission	biological_process
ENSG00000196412	-	CDNA FLJ35060 fis, clone OCBBF2018828. [Source:Uniprot/SPTREMBL;Acc:Q8NAN8]	GO:0004984	olfactory receptor activity	molecular_function
ENSG00000196412	-	CDNA FLJ35060 fis, clone OCBBF2018828. [Source:Uniprot/SPTREMBL;Acc:Q8NAN8]	GO:0007608	sensory perception of smell	biological_process
ENSG00000164325	TMEM174	Transmembrane protein 174. [Source:Uniprot/SWISSPROT;Acc:Q8WUU8]	GO:0015291	porter activity	molecular_function
ENSG00000166111	SVOP	Synaptic vesicle 2-related protein (SV2-related protein). [Source:Uniprot/SWISSPROT;Acc:Q8N4V2]	GO:0045202	synapse	cellular_component
ENSG00000173572	NLRP13	NACHT, LRR and PYD-containing protein 13 (Nucleotide-binding oligomerization domain protein 14). [Source:Uniprot/SWISSPROT;Acc:Q86W25]	GO:0004984	olfactory receptor activity	molecular_function
ENSG00000173572	NLRP13	NACHT, LRR and PYD-containing protein 13 (Nucleotide-binding oligomerization domain protein 14). [Source:Uniprot/SWISSPROT;Acc:Q86W25]	GO:0007608	sensory perception of smell	biological_process
ENSG00000166959	MS4A8B	Membrane-spanning 4-domains subfamily A member 8B (Four-span transmembrane protein 4). [Source:Uniprot/SWISSPROT;Acc:Q9BY19]	GO:0005578	proteinaceous extracellular matrix	cellular_component
ENSG00000166959	MS4A8B	Membrane-spanning 4-domains subfamily A member 8B (Four-span transmembrane protein 4). [Source:Uniprot/SWISSPROT;Acc:Q9BY19]	GO:0007586	digestion	biological_process
ENSG00000187105	HEATR4	HEAT repeat-containing protein 4. [Source:Uniprot/SWISSPROT;Acc:Q86WZ0]	GO:0007601	visual perception	biological_process
ENSG00000130764	LRRC47	Leucine-rich repeat-containing protein 47. [Source:Uniprot/SWISSPROT;Acc:Q8N1G4]	GO:0030529	ribonucleoprotein complex	cellular_component
ENSG00000204196	-	RPL12 protein. [Source:Uniprot/SPTREMBL;Acc:Q6PB27]	GO:0005830	cytosolic ribosome (sensu Eukaryota)	cellular_component
ENSG00000182333	LIPF	Gastric triacylglycerol lipase precursor (EC 3.1.1.3) (Gastric lipase) (GL). [Source:Uniprot/SWISSPROT;Acc:P07098]	GO:0007586	digestion	biological_process
ENSG00000101892	ATP1B4	X/potassium-transporting ATPase subunit beta-m (X,K-ATPase beta-m subunit). [Source:Uniprot/SWISSPROT;Acc:Q9UN42]	GO:0006936	muscle contraction	biological_process
ENSG00000129170	CSRP3	Cysteine and glycine-rich protein 3 (Cysteine-rich protein 3) (CRP3) (LIM domain protein, cardiac) (Muscle LIM protein). [Source:Uniprot/SWISSPROT;Acc:P50461]	GO:0006941	striated muscle contraction	biological_process
ENSG00000129170	CSRP3	Cysteine and glycine-rich protein 3 (Cysteine-rich protein 3) (CRP3) (LIM domain protein, cardiac) (Muscle LIM protein). [Source:Uniprot/SWISSPROT;Acc:P50461]	GO:0015629	actin cytoskeleton	cellular_component
ENSG00000203592	-	-	GO:0007268	synaptic transmission	biological_process
ENSG00000168274	HIST1H2AE	Histone H2A type 1-E (H2A.2) (H2A/m). [Source:Uniprot/SWISSPROT;Acc:P28001]	GO:0042742	defense response to bacterium	biological_process
ENSG00000163660	CCNL1	Cyclin-L1 (Cyclin-L). [Source:Uniprot/SWISSPROT;Acc:Q9UK58]	GO:0006397	mRNA processing	biological_process
ENSG00000163660	CCNL1	Cyclin-L1 (Cyclin-L). [Source:Uniprot/SWISSPROT;Acc:Q9UK58]	GO:0008380	RNA splicing	biological_process
ENSG00000163660	CCNL1	Cyclin-L1 (Cyclin-L). [Source:Uniprot/SWISSPROT;Acc:Q9UK58]	GO:0019882	antigen processing and presentation	biological_process
ENSG00000163660	CCNL1	Cyclin-L1 (Cyclin-L). [Source:Uniprot/SWISSPROT;Acc:Q9UK58]	GO:0042612	MHC class I protein complex	cellular_component
ENSG00000123609	NMI	N-myc-interactor (Nmi) (N-myc and STAT interactor). [Source:Uniprot/SWISSPROT;Acc:Q13287]	GO:0019882	antigen processing and presentation	biological_process
ENSG00000115556	PLCD4	phospholipase C, delta 4 [Source:RefSeq_peptide;Acc:NP_116115]	GO:0007601	visual perception	biological_process
ENSG00000143278	F13B	Coagulation factor XIII B chain precursor (Protein-glutamine gamma- glutamyltransferase B chain) (Transglutaminase B chain) (Fibrin- stabilizing factor B subunit). [Source:Uniprot/SWISSPROT;Acc:P05160]	GO:0006953	acute-phase response	biological_process
ENSG00000143278	F13B	Coagulation factor XIII B chain precursor (Protein-glutamine gamma- glutamyltransferase B chain) (Transglutaminase B chain) (Fibrin- stabilizing factor B subunit). [Source:Uniprot/SWISSPROT;Acc:P05160]	GO:0051239	regulation of multicellular organismal process	biological_process
ENSG00000164109	MAD2L1	Mitotic spindle assembly checkpoint protein MAD2A (MAD2-like 1) (HsMAD2). [Source:Uniprot/SWISSPROT;Acc:Q13257]	GO:0005819	spindle	cellular_component
ENSG00000164109	MAD2L1	Mitotic spindle assembly checkpoint protein MAD2A (MAD2-like 1) (HsMAD2). [Source:Uniprot/SWISSPROT;Acc:Q13257]	GO:0007051	spindle organization and biogenesis	biological_process
ENSG00000110811	LEPREL2	Probable G-protein coupled receptor 162 (Gene-rich cluster gene A protein). [Source:Uniprot/SWISSPROT;Acc:Q16538]	GO:0007601	visual perception	biological_process
ENSG00000170296	GABARAP	Gamma-aminobutyric acid receptor-associated protein (GABA(A) receptor- associated protein) (MM46). [Source:Uniprot/SWISSPROT;Acc:O95166]	GO:0005743	mitochondrial inner membrane	cellular_component
ENSG00000170296	GABARAP	Gamma-aminobutyric acid receptor-associated protein (GABA(A) receptor- associated protein) (MM46). [Source:Uniprot/SWISSPROT;Acc:O95166]	GO:0015078	hydrogen ion transporter activity	molecular_function
ENSG00000148773	MKI67	Antigen KI-67. [Source:Uniprot/SWISSPROT;Acc:P46013]	GO:0000278	mitotic cell cycle	biological_process
ENSG00000148773	MKI67	Antigen KI-67. [Source:Uniprot/SWISSPROT;Acc:P46013]	GO:0005819	spindle	cellular_component
ENSG00000148773	MKI67	Antigen KI-67. [Source:Uniprot/SWISSPROT;Acc:P46013]	GO:0022403	cell cycle phase	biological_process
ENSG00000128052	KDR	Vascular endothelial growth factor receptor 2 precursor (EC 2.7.10.1) (VEGFR-2) (Kinase insert domain receptor) (Protein-tyrosine kinase receptor Flk-1) (CD309 antigen). [Source:Uniprot/SWISSPROT;Acc:P35968]	GO:0005578	proteinaceous extracellular matrix	cellular_component
ENSG00000062582	MRPS24	28S ribosomal protein S24, mitochondrial precursor (S24mt) (MRP-S24) (bMRP47) (bMRP-47). [Source:Uniprot/SWISSPROT;Acc:Q96EL2]	GO:0005746	mitochondrial respiratory chain	cellular_component
ENSG00000062582	MRPS24	28S ribosomal protein S24, mitochondrial precursor (S24mt) (MRP-S24) (bMRP47) (bMRP-47). [Source:Uniprot/SWISSPROT;Acc:Q96EL2]	GO:0006119	oxidative phosphorylation	biological_process
ENSG00000062582	MRPS24	28S ribosomal protein S24, mitochondrial precursor (S24mt) (MRP-S24) (bMRP47) (bMRP-47). [Source:Uniprot/SWISSPROT;Acc:Q96EL2]	GO:0008137	NADH dehydrogenase (ubiquinone) activity	molecular_function
ENSG00000140386	ZNF291	Zinc finger protein 291. [Source:Uniprot/SWISSPROT;Acc:Q9BY12]	GO:0005743	mitochondrial inner membrane	cellular_component
ENSG00000135472	FAIM2	Fas apoptotic inhibitory molecule 2 (Lifeguard protein) (Transmembrane BAX inhibitor motif-containing protein 2). [Source:Uniprot/SWISSPROT;Acc:Q9BWQ8]	GO:0008021	synaptic vesicle	cellular_component
ENSG00000108219	TSPAN14	Tetraspanin-14 (Tspan-14) (Transmembrane 4 superfamily member 14) (DC- TM4F2). [Source:Uniprot/SWISSPROT;Acc:Q8NG11]	GO:0005201	extracellular matrix structural constituent	molecular_function
ENSG00000108219	TSPAN14	Tetraspanin-14 (Tspan-14) (Transmembrane 4 superfamily member 14) (DC- TM4F2). [Source:Uniprot/SWISSPROT;Acc:Q8NG11]	GO:0005604	basement membrane	cellular_component
ENSG00000164237	CMBL	carboxymethylenebutenolidase-like (Pseudomonas) [Source:RefSeq_peptide;Acc:NP_620164]	GO:0006631	fatty acid metabolic process	biological_process
ENSG00000204483	-	CDNA FLJ38502 fis, clone HCHON2000038. [Source:Uniprot/SPTREMBL;Acc:Q8N925]	GO:0045321	leukocyte activation	biological_process
ENSG00000133119	RFC3	Replication factor C subunit 3 (Replication factor C 38 kDa subunit) (RFC38) (Activator 1 38 kDa subunit) (A1 38 kDa subunit) (RF-C 38 kDa subunit). [Source:Uniprot/SWISSPROT;Acc:P40938]	GO:0005874	microtubule	cellular_component
ENSG00000165516	KLHDC2	Kelch domain-containing protein 2 (Hepatocellular carcinoma-associated antigen 33) (Host cell factor homolog LCP). [Source:Uniprot/SWISSPROT;Acc:Q9Y2U9]	GO:0006397	mRNA processing	biological_process
ENSG00000165516	KLHDC2	Kelch domain-containing protein 2 (Hepatocellular carcinoma-associated antigen 33) (Host cell factor homolog LCP). [Source:Uniprot/SWISSPROT;Acc:Q9Y2U9]	GO:0008380	RNA splicing	biological_process
ENSG00000163528	CHCHD4	Mitochondrial intermembrane space import and assembly protein 40 (Coiled-coil-helix-coiled-coil-helix domain-containing protein 4). [Source:Uniprot/SWISSPROT;Acc:Q8N4Q1]	GO:0005743	mitochondrial inner membrane	cellular_component
ENSG00000090376	IRAK3	Interleukin-1 receptor-associated kinase 3 (EC 2.7.11.1) (IRAK-3) (IL- 1 receptor-associated kinase M) (IRAK-M). [Source:Uniprot/SWISSPROT;Acc:Q9Y616]	GO:0001568	blood vessel development	biological_process
ENSG00000020426	MNAT1	CDK-activating kinase assembly factor MAT1 (RING finger protein MAT1) (Menage a trois) (CDK7/cyclin H assembly factor) (p36) (p35) (Cyclin G1-interacting protein) (RING finger protein 66). [Source:Uniprot/SWISSPROT;Acc:P51948]	GO:0045202	synapse	cellular_component
ENSG00000205648	-	CDNA FLJ46641 fis, clone TRACH3002890. [Source:Uniprot/SPTREMBL;Acc:Q6ZR54]	GO:0007601	visual perception	biological_process
ENSG00000058453	CROCC	Rootletin (Ciliary rootlet coiled-coil protein). [Source:Uniprot/SWISSPROT;Acc:Q5TZA2]	GO:0007601	visual perception	biological_process
ENSG00000005381	MPO	Myeloperoxidase precursor (EC 1.11.1.7) (MPO) [Contains: 89 kDa myeloperoxidase; 84 kDa myeloperoxidase; Myeloperoxidase light chain; Myeloperoxidase heavy chain]. [Source:Uniprot/SWISSPROT;Acc:P05164]	GO:0042742	defense response to bacterium	biological_process
ENSG00000126070	EIF2C3	Eukaryotic translation initiation factor 2C 3 (eIF2C 3) (eIF-2C 3) (Argonaute-3). [Source:Uniprot/SWISSPROT;Acc:Q9H9G7]	GO:0005212	structural constituent of eye lens	molecular_function
ENSG00000126070	EIF2C3	Eukaryotic translation initiation factor 2C 3 (eIF2C 3) (eIF-2C 3) (Argonaute-3). [Source:Uniprot/SWISSPROT;Acc:Q9H9G7]	GO:0007601	visual perception	biological_process
ENSG00000141551	CSNK1D	Casein kinase I isoform delta (EC 2.7.11.1) (CKI-delta) (CKId). [Source:Uniprot/SWISSPROT;Acc:P48730]	GO:0016071	mRNA metabolic process	biological_process
ENSG00000100577	GSTZ1	Maleylacetoacetate isomerase (EC 5.2.1.2) (MAAI) (Glutathione S- transferase zeta 1) (EC 2.5.1.18) (GSTZ1-1). [Source:Uniprot/SWISSPROT;Acc:O43708]	GO:0032787	monocarboxylic acid metabolic process	biological_process
ENSG00000100142	POLR2F	DNA-directed RNA polymerases I, II, and III 14.4 kDa polypeptide (EC 2.7.7.6) (RPB6) (RPABC14.4) (RPB14.4) (RPABC2). [Source:Uniprot/SWISSPROT;Acc:P61218]	GO:0005761	mitochondrial ribosome	cellular_component
ENSG00000100300	TSPO	Translocator protein (Peripheral-type benzodiazepine receptor) (PBR) (PKBS) (Mitochondrial benzodiazepine receptor). [Source:Uniprot/SWISSPROT;Acc:P30536]	GO:0005543	phospholipid binding	molecular_function
ENSG00000183423	-	CDNA FLJ44691 fis, clone BRACE3013874. [Source:Uniprot/SPTREMBL;Acc:Q6ZTG1]	GO:0007601	visual perception	biological_process
ENSG00000198729	PPP1R14C	Protein phosphatase 1 regulatory subunit 14C (PKC-potentiated PP1 inhibitory protein) (Kinase-enhanced PP1 inhibitor) (Serologically defined breast cancer antigen NY-BR-81). [Source:Uniprot/SWISSPROT;Acc:Q8TAE6]	GO:0005743	mitochondrial inner membrane	cellular_component
ENSG00000132967	-	High-mobility group box 1 (Fragment). [Source:Uniprot/SPTREMBL;Acc:Q5T7C0]	GO:0006397	mRNA processing	biological_process
ENSG00000132967	-	High-mobility group box 1 (Fragment). [Source:Uniprot/SPTREMBL;Acc:Q5T7C0]	GO:0008380	RNA splicing	biological_process
ENSG00000188082	-	-	GO:0008202	steroid metabolic process	biological_process
ENSG00000188082	-	-	GO:0042446	hormone biosynthetic process	biological_process
ENSG00000188313	PLSCR1	Phospholipid scramblase 1 (PL scramblase 1) (Ca(2+)-dependent phospholipid scramblase 1) (Erythrocyte phospholipid scramblase) (MmTRA1b). [Source:Uniprot/SWISSPROT;Acc:O15162]	GO:0002474	antigen processing and presentation of peptide antigen via MHC class I	biological_process
ENSG00000188313	PLSCR1	Phospholipid scramblase 1 (PL scramblase 1) (Ca(2+)-dependent phospholipid scramblase 1) (Erythrocyte phospholipid scramblase) (MmTRA1b). [Source:Uniprot/SWISSPROT;Acc:O15162]	GO:0042612	MHC class I protein complex	cellular_component
ENSG00000101323	HAO1	Hydroxyacid oxidase 1 (EC 1.1.3.15) (HAOX1) (Glycolate oxidase) (GOX). [Source:Uniprot/SWISSPROT;Acc:Q9UJM8]	GO:0007596	blood coagulation	biological_process
ENSG00000137877	SPTBN5	Spectrin beta chain, brain 4 (Spectrin, non-erythroid beta chain 4) (Beta-V spectrin) (BSPECV). [Source:Uniprot/SWISSPROT;Acc:Q9NRC6]	GO:0007602	phototransduction	biological_process
ENSG00000140990	NDUFB10	NADH dehydrogenase [ubiquinone] 1 beta subcomplex subunit 10 (EC 1.6.5.3) (EC 1.6.99.3) (NADH-ubiquinone oxidoreductase PDSW subunit) (Complex I-PDSW) (CI-PDSW). [Source:Uniprot/SWISSPROT;Acc:O96000]	GO:0003735	structural constituent of ribosome	molecular_function
ENSG00000140990	NDUFB10	NADH dehydrogenase [ubiquinone] 1 beta subcomplex subunit 10 (EC 1.6.5.3) (EC 1.6.99.3) (NADH-ubiquinone oxidoreductase PDSW subunit) (Complex I-PDSW) (CI-PDSW). [Source:Uniprot/SWISSPROT;Acc:O96000]	GO:0005830	cytosolic ribosome (sensu Eukaryota)	cellular_component
ENSG00000140990	NDUFB10	NADH dehydrogenase [ubiquinone] 1 beta subcomplex subunit 10 (EC 1.6.5.3) (EC 1.6.99.3) (NADH-ubiquinone oxidoreductase PDSW subunit) (Complex I-PDSW) (CI-PDSW). [Source:Uniprot/SWISSPROT;Acc:O96000]	GO:0015078	hydrogen ion transporter activity	molecular_function
ENSG00000113924	HGD	Homogentisate 1,2-dioxygenase (EC 1.13.11.5) (Homogentisicase) (Homogentisate oxygenase) (Homogentisic acid oxidase). [Source:Uniprot/SWISSPROT;Acc:Q93099]	GO:0005319	lipid transporter activity	molecular_function
ENSG00000113924	HGD	Homogentisate 1,2-dioxygenase (EC 1.13.11.5) (Homogentisicase) (Homogentisate oxygenase) (Homogentisic acid oxidase). [Source:Uniprot/SWISSPROT;Acc:Q93099]	GO:0048037	cofactor binding	molecular_function
ENSG00000156261	CCT8	T-complex protein 1 subunit theta (TCP-1-theta) (CCT-theta) (Renal carcinoma antigen NY-REN-15). [Source:Uniprot/SWISSPROT;Acc:P50990]	GO:0005681	spliceosome	cellular_component
ENSG00000156261	CCT8	T-complex protein 1 subunit theta (TCP-1-theta) (CCT-theta) (Renal carcinoma antigen NY-REN-15). [Source:Uniprot/SWISSPROT;Acc:P50990]	GO:0006397	mRNA processing	biological_process
ENSG00000156261	CCT8	T-complex protein 1 subunit theta (TCP-1-theta) (CCT-theta) (Renal carcinoma antigen NY-REN-15). [Source:Uniprot/SWISSPROT;Acc:P50990]	GO:0006520	amino acid metabolic process	biological_process
ENSG00000156261	CCT8	T-complex protein 1 subunit theta (TCP-1-theta) (CCT-theta) (Renal carcinoma antigen NY-REN-15). [Source:Uniprot/SWISSPROT;Acc:P50990]	GO:0008380	RNA splicing	biological_process
ENSG00000168509	HFE2	Hemojuvelin precursor (Hemochromatosis type 2 protein) (RGM domain family member C). [Source:Uniprot/SWISSPROT;Acc:Q6ZVN8]	GO:0008092	cytoskeletal protein binding	molecular_function
ENSG00000196419	XRCC6	ATP-dependent DNA helicase 2 subunit 1 (ATP-dependent DNA helicase II 70 kDa subunit) (Lupus Ku autoantigen protein p70) (Ku70) (70 kDa subunit of Ku antigen) (Thyroid-lupus autoantigen) (TLAA) (CTC box- binding factor 75 kDa subunit) (CTCBF) (CTC75) (DNA [Source:Uniprot/SWISSPROT;Acc:P12956]	GO:0006397	mRNA processing	biological_process
ENSG00000196419	XRCC6	ATP-dependent DNA helicase 2 subunit 1 (ATP-dependent DNA helicase II 70 kDa subunit) (Lupus Ku autoantigen protein p70) (Ku70) (70 kDa subunit of Ku antigen) (Thyroid-lupus autoantigen) (TLAA) (CTC box- binding factor 75 kDa subunit) (CTCBF) (CTC75) (DNA [Source:Uniprot/SWISSPROT;Acc:P12956]	GO:0006412	translation	biological_process
ENSG00000196419	XRCC6	ATP-dependent DNA helicase 2 subunit 1 (ATP-dependent DNA helicase II 70 kDa subunit) (Lupus Ku autoantigen protein p70) (Ku70) (70 kDa subunit of Ku antigen) (Thyroid-lupus autoantigen) (TLAA) (CTC box- binding factor 75 kDa subunit) (CTCBF) (CTC75) (DNA [Source:Uniprot/SWISSPROT;Acc:P12956]	GO:0007067	mitosis	biological_process
ENSG00000196419	XRCC6	ATP-dependent DNA helicase 2 subunit 1 (ATP-dependent DNA helicase II 70 kDa subunit) (Lupus Ku autoantigen protein p70) (Ku70) (70 kDa subunit of Ku antigen) (Thyroid-lupus autoantigen) (TLAA) (CTC box- binding factor 75 kDa subunit) (CTCBF) (CTC75) (DNA [Source:Uniprot/SWISSPROT;Acc:P12956]	GO:0044427	chromosomal part	cellular_component
ENSG00000181836	-	OTTHUMP00000018488 (Fragment). [Source:Uniprot/SPTREMBL;Acc:Q5T6S7]	GO:0006397	mRNA processing	biological_process
ENSG00000181836	-	OTTHUMP00000018488 (Fragment). [Source:Uniprot/SPTREMBL;Acc:Q5T6S7]	GO:0008380	RNA splicing	biological_process
ENSG00000145321	GC	Vitamin D-binding protein precursor (DBP) (Group-specific component) (Gc-globulin) (VDB). [Source:Uniprot/SWISSPROT;Acc:P02774]	GO:0004866	endopeptidase inhibitor activity	molecular_function
ENSG00000006114	AP1GBP1	AP1 subunit gamma-binding protein 1 (Gamma-synergin). [Source:Uniprot/SWISSPROT;Acc:Q9UMZ2]	GO:0000278	mitotic cell cycle	biological_process
ENSG00000120129	DUSP1	Dual specificity protein phosphatase 1 (EC 3.1.3.48) (EC 3.1.3.16) (MAP kinase phosphatase 1) (MKP-1) (Protein-tyrosine phosphatase CL100) (Dual specificity protein phosphatase hVH1). [Source:Uniprot/SWISSPROT;Acc:P28562]	GO:0045595	regulation of cell differentiation	biological_process
ENSG00000120129	DUSP1	Dual specificity protein phosphatase 1 (EC 3.1.3.48) (EC 3.1.3.16) (MAP kinase phosphatase 1) (MKP-1) (Protein-tyrosine phosphatase CL100) (Dual specificity protein phosphatase hVH1). [Source:Uniprot/SWISSPROT;Acc:P28562]	GO:0046983	protein dimerization activity	molecular_function
ENSG00000113758	DBN1	Drebrin (Developmentally-regulated brain protein). [Source:Uniprot/SWISSPROT;Acc:Q16643]	GO:0006325	establishment and/or maintenance of chromatin architecture	biological_process
ENSG00000047315	POLR2B	DNA-directed RNA polymerase II 140 kDa polypeptide (EC 2.7.7.6) (RNA polymerase II subunit 2) (RPB2). [Source:Uniprot/SWISSPROT;Acc:P30876]	GO:0005578	proteinaceous extracellular matrix	cellular_component
ENSG00000182225	-	-	GO:0003735	structural constituent of ribosome	molecular_function
ENSG00000182225	-	-	GO:0005842	cytosolic large ribosomal subunit (sensu Eukaryota)	cellular_component
ENSG00000182225	-	-	GO:0006397	mRNA processing	biological_process
ENSG00000182225	-	-	GO:0008380	RNA splicing	biological_process
ENSG00000129245	FXR2	Fragile X mental retardation syndrome-related protein 2. [Source:Uniprot/SWISSPROT;Acc:P51116]	GO:0005743	mitochondrial inner membrane	cellular_component
ENSG00000196963	PCDHB16	Protocadherin beta 16 precursor (PCDH-beta16) (Protocadherin 3X). [Source:Uniprot/SWISSPROT;Acc:Q9NRJ7]	GO:0007601	visual perception	biological_process
ENSG00000183770	FOXL2	Forkhead box protein L2. [Source:Uniprot/SWISSPROT;Acc:P58012]	GO:0008237	metallopeptidase activity	molecular_function
ENSG00000179348	GATA2	Endothelial transcription factor GATA-2 (GATA-binding protein 2). [Source:Uniprot/SWISSPROT;Acc:P23769]	GO:0001501	skeletal development	biological_process
ENSG00000104960	PTOV1	prostate tumor overexpressed gene 1 [Source:RefSeq_peptide;Acc:NP_059128]	GO:0006397	mRNA processing	biological_process
ENSG00000104960	PTOV1	prostate tumor overexpressed gene 1 [Source:RefSeq_peptide;Acc:NP_059128]	GO:0008380	RNA splicing	biological_process
ENSG00000128272	ATF4	Cyclic AMP-dependent transcription factor ATF-4 (Activating transcription factor 4) (DNA-binding protein TAXREB67) (Cyclic AMP response element-binding protein 2) (CREB2). [Source:Uniprot/SWISSPROT;Acc:P18848]	GO:0003735	structural constituent of ribosome	molecular_function
ENSG00000128272	ATF4	Cyclic AMP-dependent transcription factor ATF-4 (Activating transcription factor 4) (DNA-binding protein TAXREB67) (Cyclic AMP response element-binding protein 2) (CREB2). [Source:Uniprot/SWISSPROT;Acc:P18848]	GO:0005840	ribosome	cellular_component
ENSG00000128272	ATF4	Cyclic AMP-dependent transcription factor ATF-4 (Activating transcription factor 4) (DNA-binding protein TAXREB67) (Cyclic AMP response element-binding protein 2) (CREB2). [Source:Uniprot/SWISSPROT;Acc:P18848]	GO:0044445	cytosolic part	cellular_component
ENSG00000158234	FAIM	Fas apoptotic inhibitory molecule 1. [Source:Uniprot/SWISSPROT;Acc:Q9NVQ4]	GO:0007601	visual perception	biological_process
ENSG00000127540	UQCR	Ubiquinol-cytochrome c reductase complex 6.4 kDa protein (EC 1.10.2.2) (Complex III subunit XI). [Source:Uniprot/SWISSPROT;Acc:O14957]	GO:0005747	mitochondrial respiratory chain complex I	cellular_component
ENSG00000127540	UQCR	Ubiquinol-cytochrome c reductase complex 6.4 kDa protein (EC 1.10.2.2) (Complex III subunit XI). [Source:Uniprot/SWISSPROT;Acc:O14957]	GO:0006732	coenzyme metabolic process	biological_process
ENSG00000127540	UQCR	Ubiquinol-cytochrome c reductase complex 6.4 kDa protein (EC 1.10.2.2) (Complex III subunit XI). [Source:Uniprot/SWISSPROT;Acc:O14957]	GO:0008137	NADH dehydrogenase (ubiquinone) activity	molecular_function
ENSG00000134294	SLC38A2	solute carrier family 38, member 2 [Source:RefSeq_peptide;Acc:NP_061849]	GO:0006412	translation	biological_process
ENSG00000100678	SLC8A3	Sodium/calcium exchanger 3 precursor (Na(+)/Ca(2+)-exchange protein 3). [Source:Uniprot/SWISSPROT;Acc:P57103]	GO:0007601	visual perception	biological_process
ENSG00000017427	IGF1	Insulin-like growth factor IA precursor (IGF-IA) (Somatomedin C) (Mechano growth factor) (MGF). [Source:Uniprot/SWISSPROT;Acc:P01343]	GO:0005578	proteinaceous extracellular matrix	cellular_component
ENSG00000017427	IGF1	Insulin-like growth factor IA precursor (IGF-IA) (Somatomedin C) (Mechano growth factor) (MGF). [Source:Uniprot/SWISSPROT;Acc:P01343]	GO:0006954	inflammatory response	biological_process
ENSG00000017427	IGF1	Insulin-like growth factor IA precursor (IGF-IA) (Somatomedin C) (Mechano growth factor) (MGF). [Source:Uniprot/SWISSPROT;Acc:P01343]	GO:0016049	cell growth	biological_process
ENSG00000197592	UGT2B15	UDP-glucuronosyltransferase 2B15 precursor (EC 2.4.1.17) (UDPGT) (UDPGTh-3) (HLUG4). [Source:Uniprot/SWISSPROT;Acc:P54855]	GO:0008289	lipid binding	molecular_function
ENSG00000080573	COL5A3	Collagen alpha-3(V) chain precursor. [Source:Uniprot/SWISSPROT;Acc:P25940]	GO:0007601	visual perception	biological_process
ENSG00000184060	CENTA2	Centaurin-alpha 2. [Source:Uniprot/SWISSPROT;Acc:Q9NPF8]	GO:0006954	inflammatory response	biological_process
ENSG00000135898	GPR55	Probable G-protein coupled receptor 55. [Source:Uniprot/SWISSPROT;Acc:Q9Y2T6]	GO:0007610	behavior	biological_process
ENSG00000153822	KCNJ16	Inward rectifier potassium channel 16 (Potassium channel, inwardly rectifying subfamily J member 16) (Inward rectifier K(+) channel Kir5.1). [Source:Uniprot/SWISSPROT;Acc:Q9NPI9]	GO:0005507	copper ion binding	molecular_function
ENSG00000153822	KCNJ16	Inward rectifier potassium channel 16 (Potassium channel, inwardly rectifying subfamily J member 16) (Inward rectifier K(+) channel Kir5.1). [Source:Uniprot/SWISSPROT;Acc:Q9NPI9]	GO:0046870	cadmium ion binding	molecular_function
ENSG00000161381	PLXDC1	Plexin domain-containing protein 1 precursor (Tumor endothelial marker 7) (Tumor endothelial marker 3). [Source:Uniprot/SWISSPROT;Acc:Q8IUK5]	GO:0007601	visual perception	biological_process
ENSG00000155926	SLA	SRC-like-adapter (Src-like-adapter protein 1) (hSLAP). [Source:Uniprot/SWISSPROT;Acc:Q13239]	GO:0045321	leukocyte activation	biological_process
ENSG00000132938	KIAA0774	Uncharacterized protein KIAA0774. [Source:Uniprot/SWISSPROT;Acc:Q5JR59]	GO:0006936	muscle contraction	biological_process
ENSG00000064547	EDG4	Lysophosphatidic acid receptor Edg-4 (LPA receptor 2) (LPA-2). [Source:Uniprot/SWISSPROT;Acc:Q9HBW0]	GO:0006281	DNA repair	biological_process
ENSG00000163431	LMOD1	Leiomodin-1 (Leiomodin, muscle form) (64 kDa autoantigen D1) (64 kDa autoantigen 1D) (64 kDa autoantigen 1D3) (Thyroid-associated ophthalmopathy autoantigen) (Smooth muscle leiomodin) (SM-Lmod). [Source:Uniprot/SWISSPROT;Acc:P29536]	GO:0003779	actin binding	molecular_function
ENSG00000163431	LMOD1	Leiomodin-1 (Leiomodin, muscle form) (64 kDa autoantigen D1) (64 kDa autoantigen 1D) (64 kDa autoantigen 1D3) (Thyroid-associated ophthalmopathy autoantigen) (Smooth muscle leiomodin) (SM-Lmod). [Source:Uniprot/SWISSPROT;Acc:P29536]	GO:0015629	actin cytoskeleton	cellular_component
ENSG00000132612	VPS4A	Vacuolar protein sorting-associating protein 4A (Protein SKD2) (hVPS4) (VPS4-1). [Source:Uniprot/SWISSPROT;Acc:Q9UN37]	GO:0005743	mitochondrial inner membrane	cellular_component
ENSG00000132432	SEC61G	Protein transport protein SEC61 subunit gamma. [Source:Uniprot/SWISSPROT;Acc:P60059]	GO:0006397	mRNA processing	biological_process
ENSG00000132432	SEC61G	Protein transport protein SEC61 subunit gamma. [Source:Uniprot/SWISSPROT;Acc:P60059]	GO:0008380	RNA splicing	biological_process
ENSG00000176142	TMEM39A	Transmembrane protein 39A. [Source:Uniprot/SWISSPROT;Acc:Q9NV64]	GO:0006888	ER to Golgi vesicle-mediated transport	biological_process
ENSG00000180979	LRRC57	Leucine-rich repeat-containing protein 57. [Source:Uniprot/SWISSPROT;Acc:Q8N9N7]	GO:0003735	structural constituent of ribosome	molecular_function
ENSG00000180979	LRRC57	Leucine-rich repeat-containing protein 57. [Source:Uniprot/SWISSPROT;Acc:Q8N9N7]	GO:0005840	ribosome	cellular_component
ENSG00000180979	LRRC57	Leucine-rich repeat-containing protein 57. [Source:Uniprot/SWISSPROT;Acc:Q8N9N7]	GO:0006412	translation	biological_process
ENSG00000166192	SENP8	Sentrin-specific protease 8 (EC 3.4.22.-) (Sentrin/SUMO-specific protease SENP8) (Protease, cysteine 2) (NEDD8-specific protease 1) (Deneddylase-1). [Source:Uniprot/SWISSPROT;Acc:Q96LD8]	GO:0002526	acute inflammatory response	biological_process
ENSG00000166192	SENP8	Sentrin-specific protease 8 (EC 3.4.22.-) (Sentrin/SUMO-specific protease SENP8) (Protease, cysteine 2) (NEDD8-specific protease 1) (Deneddylase-1). [Source:Uniprot/SWISSPROT;Acc:Q96LD8]	GO:0051239	regulation of multicellular organismal process	biological_process
ENSG00000160781	PAQR6	Progestin and adipoQ receptor family member 6 (Progestin and adipoQ receptor family member VI). [Source:Uniprot/SWISSPROT;Acc:Q6TCH4]	GO:0007268	synaptic transmission	biological_process
ENSG00000160781	PAQR6	Progestin and adipoQ receptor family member 6 (Progestin and adipoQ receptor family member VI). [Source:Uniprot/SWISSPROT;Acc:Q6TCH4]	GO:0042995	cell projection	cellular_component
ENSG00000116785	CFHR3	Complement factor H-related protein 3 precursor (FHR-3) (H factor-like protein 3) (DOWN16). [Source:Uniprot/SWISSPROT;Acc:Q02985]	GO:0002526	acute inflammatory response	biological_process
ENSG00000198901	PRC1	Protein regulator of cytokinesis 1. [Source:Uniprot/SWISSPROT;Acc:O43663]	GO:0006260	DNA replication	biological_process
ENSG00000198901	PRC1	Protein regulator of cytokinesis 1. [Source:Uniprot/SWISSPROT;Acc:O43663]	GO:0007093	mitotic checkpoint	biological_process
ENSG00000108671	PSMD11	26S proteasome non-ATPase regulatory subunit 11 (26S proteasome regulatory subunit S9) (26S proteasome regulatory subunit p44.5). [Source:Uniprot/SWISSPROT;Acc:O00231]	GO:0005654	nucleoplasm	cellular_component
ENSG00000108671	PSMD11	26S proteasome non-ATPase regulatory subunit 11 (26S proteasome regulatory subunit S9) (26S proteasome regulatory subunit p44.5). [Source:Uniprot/SWISSPROT;Acc:O00231]	GO:0016071	mRNA metabolic process	biological_process
ENSG00000145337	PIGY	Protein preY, mitochondrial precursor. [Source:Uniprot/SWISSPROT;Acc:Q96I23]	GO:0019904	protein domain specific binding	molecular_function
ENSG00000025039	RRAGD	Ras-related GTP-binding protein D (Rag D). [Source:Uniprot/SWISSPROT;Acc:Q9NQL2]	GO:0005746	mitochondrial respiratory chain	cellular_component
ENSG00000198899	MT-ATP6	ATP synthase a chain (EC 3.6.3.14) (ATPase protein 6). [Source:Uniprot/SWISSPROT;Acc:P00846]	GO:0005747	mitochondrial respiratory chain complex I	cellular_component
ENSG00000198899	MT-ATP6	ATP synthase a chain (EC 3.6.3.14) (ATPase protein 6). [Source:Uniprot/SWISSPROT;Acc:P00846]	GO:0006120	mitochondrial electron transport, NADH to ubiquinone	biological_process
ENSG00000198899	MT-ATP6	ATP synthase a chain (EC 3.6.3.14) (ATPase protein 6). [Source:Uniprot/SWISSPROT;Acc:P00846]	GO:0008137	NADH dehydrogenase (ubiquinone) activity	molecular_function
ENSG00000183765	CHEK2	Serine/threonine-protein kinase Chk2 (EC 2.7.11.1) (Cds1). [Source:Uniprot/SWISSPROT;Acc:O96017]	GO:0000786	nucleosome	cellular_component
ENSG00000183765	CHEK2	Serine/threonine-protein kinase Chk2 (EC 2.7.11.1) (Cds1). [Source:Uniprot/SWISSPROT;Acc:O96017]	GO:0006334	nucleosome assembly	biological_process
ENSG00000112992	NNT	NAD(P) transhydrogenase, mitochondrial precursor (EC 1.6.1.2) (Pyridine nucleotide transhydrogenase) (Nicotinamide nucleotide transhydrogenase). [Source:Uniprot/SWISSPROT;Acc:Q13423]	GO:0006119	oxidative phosphorylation	biological_process
ENSG00000016082	ISL1	Insulin gene enhancer protein ISL-1 (Islet-1). [Source:Uniprot/SWISSPROT;Acc:P61371]	GO:0007601	visual perception	biological_process
ENSG00000196110	ZNF699	Zinc finger protein 699 (Hangover homolog). [Source:Uniprot/SWISSPROT;Acc:Q32M78]	GO:0006325	establishment and/or maintenance of chromatin architecture	biological_process
ENSG00000173145	NOC3L	Nucleolar complex protein 3 homolog (NOC3 protein homolog) (NOC3-like protein) (Nucleolar complex-associated protein 3-like protein) (Factor for adipocyte differentiation 24). [Source:Uniprot/SWISSPROT;Acc:Q8WTT2]	GO:0003735	structural constituent of ribosome	molecular_function
ENSG00000173145	NOC3L	Nucleolar complex protein 3 homolog (NOC3 protein homolog) (NOC3-like protein) (Nucleolar complex-associated protein 3-like protein) (Factor for adipocyte differentiation 24). [Source:Uniprot/SWISSPROT;Acc:Q8WTT2]	GO:0005840	ribosome	cellular_component
ENSG00000132437	DDC	Aromatic-L-amino-acid decarboxylase (EC 4.1.1.28) (AADC) (DOPA decarboxylase) (DDC). [Source:Uniprot/SWISSPROT;Acc:P20711]	GO:0007601	visual perception	biological_process
ENSG00000077312	SNRPA	U1 small nuclear ribonucleoprotein A (U1 snRNP protein A) (U1A protein) (U1-A). [Source:Uniprot/SWISSPROT;Acc:P09012]	GO:0003735	structural constituent of ribosome	molecular_function
ENSG00000077312	SNRPA	U1 small nuclear ribonucleoprotein A (U1 snRNP protein A) (U1A protein) (U1-A). [Source:Uniprot/SWISSPROT;Acc:P09012]	GO:0005840	ribosome	cellular_component
ENSG00000077312	SNRPA	U1 small nuclear ribonucleoprotein A (U1 snRNP protein A) (U1A protein) (U1-A). [Source:Uniprot/SWISSPROT;Acc:P09012]	GO:0006325	establishment and/or maintenance of chromatin architecture	biological_process
ENSG00000077312	SNRPA	U1 small nuclear ribonucleoprotein A (U1 snRNP protein A) (U1A protein) (U1-A). [Source:Uniprot/SWISSPROT;Acc:P09012]	GO:0007067	mitosis	biological_process
ENSG00000077312	SNRPA	U1 small nuclear ribonucleoprotein A (U1 snRNP protein A) (U1A protein) (U1-A). [Source:Uniprot/SWISSPROT;Acc:P09012]	GO:0051082	unfolded protein binding	molecular_function
ENSG00000077312	SNRPA	U1 small nuclear ribonucleoprotein A (U1 snRNP protein A) (U1A protein) (U1-A). [Source:Uniprot/SWISSPROT;Acc:P09012]	GO:0051301	cell division	biological_process
ENSG00000184330	S100A7A	Protein S100-A7A (S100 calcium-binding protein A7A) (S100 calcium- binding protein A7-like 1) (S100 calcium-binding protein A15). [Source:Uniprot/SWISSPROT;Acc:Q86SG5]	GO:0007398	ectoderm development	biological_process
ENSG00000145022	TCTA	T-cell leukemia translocation-associated gene protein. [Source:Uniprot/SWISSPROT;Acc:P57738]	GO:0005212	structural constituent of eye lens	molecular_function
ENSG00000145022	TCTA	T-cell leukemia translocation-associated gene protein. [Source:Uniprot/SWISSPROT;Acc:P57738]	GO:0007601	visual perception	biological_process
ENSG00000196357	ZNF565	Zinc finger protein 565. [Source:Uniprot/SWISSPROT;Acc:Q8N9K5]	GO:0050793	regulation of developmental process	biological_process
ENSG00000106333	PCOLCE	Procollagen C-endopeptidase enhancer 1 precursor (Procollagen COOH- terminal proteinase enhancer 1) (Procollagen C-proteinase enhancer 1) (PCPE-1) (Type I procollagen COOH-terminal proteinase enhancer) (Type 1 procollagen C-proteinase enhancer protein). [Source:Uniprot/SWISSPROT;Acc:Q15113]	GO:0005201	extracellular matrix structural constituent	molecular_function
ENSG00000106333	PCOLCE	Procollagen C-endopeptidase enhancer 1 precursor (Procollagen COOH- terminal proteinase enhancer 1) (Procollagen C-proteinase enhancer 1) (PCPE-1) (Type I procollagen COOH-terminal proteinase enhancer) (Type 1 procollagen C-proteinase enhancer protein). [Source:Uniprot/SWISSPROT;Acc:Q15113]	GO:0005583	fibrillar collagen	cellular_component
ENSG00000106333	PCOLCE	Procollagen C-endopeptidase enhancer 1 precursor (Procollagen COOH- terminal proteinase enhancer 1) (Procollagen C-proteinase enhancer 1) (PCPE-1) (Type I procollagen COOH-terminal proteinase enhancer) (Type 1 procollagen C-proteinase enhancer protein). [Source:Uniprot/SWISSPROT;Acc:Q15113]	GO:0006817	phosphate transport	biological_process
ENSG00000063046	EIF4B	Eukaryotic translation initiation factor 4B (eIF-4B). [Source:Uniprot/SWISSPROT;Acc:P23588]	GO:0003735	structural constituent of ribosome	molecular_function
ENSG00000063046	EIF4B	Eukaryotic translation initiation factor 4B (eIF-4B). [Source:Uniprot/SWISSPROT;Acc:P23588]	GO:0005842	cytosolic large ribosomal subunit (sensu Eukaryota)	cellular_component
ENSG00000064999	ANKS1A	Ankyrin repeat and SAM domain-containing protein 1A (Odin). [Source:Uniprot/SWISSPROT;Acc:Q92625]	GO:0007601	visual perception	biological_process
ENSG00000129250	KIF1C	Kinesin-like protein KIF1C. [Source:Uniprot/SWISSPROT;Acc:O43896]	GO:0044429	mitochondrial part	cellular_component
ENSG00000149527	PLCH2	1-phosphatidylinositol-4,5-bisphosphate phosphodiesterase eta 2 (EC 3.1.4.11) (Phosphoinositide phospholipase C) (Phospholipase C-eta- 2) (PLC-eta-2) (Phosphoinositide phospholipase C-like 4) (Phospholipase C-like 4) (Fragment). [Source:Uniprot/SWISSPROT;Acc:O75038]	GO:0007601	visual perception	biological_process
ENSG00000104894	CD37	Leukocyte antigen CD37 (Tetraspanin-26) (Tspan-26). [Source:Uniprot/SWISSPROT;Acc:P11049]	GO:0008047	enzyme activator activity	molecular_function
ENSG00000170876	TMEM43	Transmembrane protein 43. [Source:Uniprot/SWISSPROT;Acc:Q9BTV4]	GO:0005201	extracellular matrix structural constituent	molecular_function
ENSG00000170876	TMEM43	Transmembrane protein 43. [Source:Uniprot/SWISSPROT;Acc:Q9BTV4]	GO:0005583	fibrillar collagen	cellular_component
ENSG00000170876	TMEM43	Transmembrane protein 43. [Source:Uniprot/SWISSPROT;Acc:Q9BTV4]	GO:0006817	phosphate transport	biological_process
ENSG00000160460	SPTBN4	Spectrin beta chain, brain 3 (Spectrin, non-erythroid beta chain 3) (Beta-IV spectrin). [Source:Uniprot/SWISSPROT;Acc:Q9H254]	GO:0045202	synapse	cellular_component
ENSG00000138496	PARP9	Poly [ADP-ribose] polymerase 9 (EC 2.4.2.30) (PARP-9) (B aggressive lymphoma protein). [Source:Uniprot/SWISSPROT;Acc:Q8IXQ6]	GO:0002474	antigen processing and presentation of peptide antigen via MHC class I	biological_process
ENSG00000138496	PARP9	Poly [ADP-ribose] polymerase 9 (EC 2.4.2.30) (PARP-9) (B aggressive lymphoma protein). [Source:Uniprot/SWISSPROT;Acc:Q8IXQ6]	GO:0042612	MHC class I protein complex	cellular_component
ENSG00000198125	MB	Myoglobin. [Source:Uniprot/SWISSPROT;Acc:P02144]	GO:0006936	muscle contraction	biological_process
ENSG00000198125	MB	Myoglobin. [Source:Uniprot/SWISSPROT;Acc:P02144]	GO:0015629	actin cytoskeleton	cellular_component
ENSG00000198125	MB	Myoglobin. [Source:Uniprot/SWISSPROT;Acc:P02144]	GO:0030017	sarcomere	cellular_component
ENSG00000198125	MB	Myoglobin. [Source:Uniprot/SWISSPROT;Acc:P02144]	GO:0051239	regulation of multicellular organismal process	biological_process
ENSG00000163681	SLMAP	Sarcolemmal membrane-associated protein (Sarcolemmal-associated protein). [Source:Uniprot/SWISSPROT;Acc:Q14BN4]	GO:0008016	regulation of heart contraction	biological_process
ENSG00000143466	IKBKE	Inhibitor of nuclear factor kappa-B kinase subunit epsilon (EC 2.7.11.10) (I kappa-B kinase epsilon) (IkBKE) (IKK-epsilon) (IKK- E) (Inducible I kappa-B kinase) (IKK-i). [Source:Uniprot/SWISSPROT;Acc:Q14164]	GO:0044429	mitochondrial part	cellular_component
ENSG00000079385	CEACAM1	Carcinoembryonic antigen-related cell adhesion molecule 1 precursor (Biliary glycoprotein 1) (BGP-1) (CD66 antigen) (CD66a antigen). [Source:Uniprot/SWISSPROT;Acc:P13688]	GO:0008544	epidermis development	biological_process
ENSG00000145861	C1QTNF2	Complement C1q tumor necrosis factor-related protein 2 precursor. [Source:Uniprot/SWISSPROT;Acc:Q9BXJ5]	GO:0006936	muscle contraction	biological_process
ENSG00000143207	RFWD2	E3 ubiquitin-protein ligase RFWD2 (EC 6.3.2.-) (RING finger and WD repeat domain protein 2) (Constitutive photomorphogenesis protein 1 homolog) (hCOP1) (RING finger protein 200). [Source:Uniprot/SWISSPROT;Acc:Q8NHY2]	GO:0005681	spliceosome	cellular_component
ENSG00000143207	RFWD2	E3 ubiquitin-protein ligase RFWD2 (EC 6.3.2.-) (RING finger and WD repeat domain protein 2) (Constitutive photomorphogenesis protein 1 homolog) (hCOP1) (RING finger protein 200). [Source:Uniprot/SWISSPROT;Acc:Q8NHY2]	GO:0006397	mRNA processing	biological_process
ENSG00000143207	RFWD2	E3 ubiquitin-protein ligase RFWD2 (EC 6.3.2.-) (RING finger and WD repeat domain protein 2) (Constitutive photomorphogenesis protein 1 homolog) (hCOP1) (RING finger protein 200). [Source:Uniprot/SWISSPROT;Acc:Q8NHY2]	GO:0008380	RNA splicing	biological_process
ENSG00000114021	NIT2	nitrilase family, member 2 [Source:RefSeq_peptide;Acc:NP_064587]	GO:0032787	monocarboxylic acid metabolic process	biological_process
ENSG00000051180	RAD51	DNA repair protein RAD51 homolog 1 (hRAD51) (HsRAD51). [Source:Uniprot/SWISSPROT;Acc:Q06609]	GO:0000278	mitotic cell cycle	biological_process
ENSG00000085733	CTTN	Src substrate cortactin (Amplaxin) (Oncogene EMS1). [Source:Uniprot/SWISSPROT;Acc:Q14247]	GO:0016023	cytoplasmic membrane-bound vesicle	cellular_component
ENSG00000205664	-	-	GO:0005819	spindle	cellular_component
ENSG00000205664	-	-	GO:0007067	mitosis	biological_process
ENSG00000205664	-	-	GO:0044427	chromosomal part	cellular_component
ENSG00000173210	ABLIM3	Actin-binding LIM protein 3 (Actin-binding LIM protein family member 3) (abLIM-3). [Source:Uniprot/SWISSPROT;Acc:O94929]	GO:0051186	cofactor metabolic process	biological_process
ENSG00000154553	PDLIM3	PDZ and LIM domain protein 3 (Actinin-associated LIM protein) (Alpha- actinin-2-associated LIM protein). [Source:Uniprot/SWISSPROT;Acc:Q53GG5]	GO:0030017	sarcomere	cellular_component
ENSG00000136492	BRIP1	Fanconi anemia group J protein (EC 3.6.1.-) (ATP-dependent RNA helicase BRIP1) (Protein FACJ) (BRCA1-interacting protein C-terminal helicase 1) (BRCA1-interacting protein 1) (BRCA1-associated C-terminal helicase 1). [Source:Uniprot/SWISSPROT;Acc:Q9BX63]	GO:0007067	mitosis	biological_process
ENSG00000146701	MDH2	Malate dehydrogenase, mitochondrial precursor (EC 1.1.1.37). [Source:Uniprot/SWISSPROT;Acc:P40926]	GO:0005386	carrier activity	molecular_function
ENSG00000146701	MDH2	Malate dehydrogenase, mitochondrial precursor (EC 1.1.1.37). [Source:Uniprot/SWISSPROT;Acc:P40926]	GO:0005746	mitochondrial respiratory chain	cellular_component
ENSG00000146701	MDH2	Malate dehydrogenase, mitochondrial precursor (EC 1.1.1.37). [Source:Uniprot/SWISSPROT;Acc:P40926]	GO:0009055	electron carrier activity	molecular_function
ENSG00000146701	MDH2	Malate dehydrogenase, mitochondrial precursor (EC 1.1.1.37). [Source:Uniprot/SWISSPROT;Acc:P40926]	GO:0015078	hydrogen ion transporter activity	molecular_function
ENSG00000146701	MDH2	Malate dehydrogenase, mitochondrial precursor (EC 1.1.1.37). [Source:Uniprot/SWISSPROT;Acc:P40926]	GO:0042775	organelle ATP synthesis coupled electron transport	biological_process
ENSG00000101336	HCK	Tyrosine-protein kinase HCK (EC 2.7.10.2) (p59-HCK/p60-HCK) (Hemopoietic cell kinase). [Source:Uniprot/SWISSPROT;Acc:P08631]	GO:0006954	inflammatory response	biological_process
ENSG00000107859	PITX3	Pituitary homeobox 3 (Homeobox protein PITX3). [Source:Uniprot/SWISSPROT;Acc:O75364]	GO:0004984	olfactory receptor activity	molecular_function
ENSG00000107859	PITX3	Pituitary homeobox 3 (Homeobox protein PITX3). [Source:Uniprot/SWISSPROT;Acc:O75364]	GO:0007608	sensory perception of smell	biological_process
ENSG00000154518	ATP5G3	ATP synthase lipid-binding protein, mitochondrial precursor (EC 3.6.3.14) (ATP synthase proteolipid P3) (ATPase protein 9) (ATPase subunit C). [Source:Uniprot/SWISSPROT;Acc:P48201]	GO:0005746	mitochondrial respiratory chain	cellular_component
ENSG00000154518	ATP5G3	ATP synthase lipid-binding protein, mitochondrial precursor (EC 3.6.3.14) (ATP synthase proteolipid P3) (ATPase protein 9) (ATPase subunit C). [Source:Uniprot/SWISSPROT;Acc:P48201]	GO:0042775	organelle ATP synthesis coupled electron transport	biological_process
ENSG00000110321	EIF4G2	Eukaryotic translation initiation factor 4 gamma 2 (eIF-4-gamma 2) (eIF-4G 2) (eIF4G 2) (p97) (Death-associated protein 5) (DAP-5). [Source:Uniprot/SWISSPROT;Acc:P78344]	GO:0016071	mRNA metabolic process	biological_process
ENSG00000110321	EIF4G2	Eukaryotic translation initiation factor 4 gamma 2 (eIF-4-gamma 2) (eIF-4G 2) (eIF4G 2) (p97) (Death-associated protein 5) (DAP-5). [Source:Uniprot/SWISSPROT;Acc:P78344]	GO:0030529	ribonucleoprotein complex	cellular_component
ENSG00000129559	NEDD8	NEDD8 precursor (Ubiquitin-like protein Nedd8) (Neddylin). [Source:Uniprot/SWISSPROT;Acc:Q15843]	GO:0005746	mitochondrial respiratory chain	cellular_component
ENSG00000129559	NEDD8	NEDD8 precursor (Ubiquitin-like protein Nedd8) (Neddylin). [Source:Uniprot/SWISSPROT;Acc:Q15843]	GO:0006119	oxidative phosphorylation	biological_process
ENSG00000130741	EIF2S3	Eukaryotic translation initiation factor 2 subunit 3 (Eukaryotic translation initiation factor 2 subunit gamma) (eIF-2-gamma). [Source:Uniprot/SWISSPROT;Acc:P41091]	GO:0006397	mRNA processing	biological_process
ENSG00000130741	EIF2S3	Eukaryotic translation initiation factor 2 subunit 3 (Eukaryotic translation initiation factor 2 subunit gamma) (eIF-2-gamma). [Source:Uniprot/SWISSPROT;Acc:P41091]	GO:0008380	RNA splicing	biological_process
ENSG00000116459	ATP5F1	ATP synthase B chain, mitochondrial precursor (EC 3.6.3.14). [Source:Uniprot/SWISSPROT;Acc:P24539]	GO:0005746	mitochondrial respiratory chain	cellular_component
ENSG00000116459	ATP5F1	ATP synthase B chain, mitochondrial precursor (EC 3.6.3.14). [Source:Uniprot/SWISSPROT;Acc:P24539]	GO:0008137	NADH dehydrogenase (ubiquinone) activity	molecular_function
ENSG00000116459	ATP5F1	ATP synthase B chain, mitochondrial precursor (EC 3.6.3.14). [Source:Uniprot/SWISSPROT;Acc:P24539]	GO:0032787	monocarboxylic acid metabolic process	biological_process
ENSG00000116459	ATP5F1	ATP synthase B chain, mitochondrial precursor (EC 3.6.3.14). [Source:Uniprot/SWISSPROT;Acc:P24539]	GO:0042775	organelle ATP synthesis coupled electron transport	biological_process
ENSG00000119826	-	-	GO:0005842	cytosolic large ribosomal subunit (sensu Eukaryota)	cellular_component
ENSG00000118680	-	myosin regulatory light chain MRCL2 [Source:RefSeq_peptide;Acc:NP_291024]	GO:0003735	structural constituent of ribosome	molecular_function
ENSG00000118680	-	myosin regulatory light chain MRCL2 [Source:RefSeq_peptide;Acc:NP_291024]	GO:0005840	ribosome	cellular_component
ENSG00000024422	EHD2	EH domain-containing protein 2. [Source:Uniprot/SWISSPROT;Acc:Q9NZN4]	GO:0005578	proteinaceous extracellular matrix	cellular_component
ENSG00000156269	ARD1B	MGC10646 protein (Fragment). [Source:Uniprot/SPTREMBL;Acc:Q9BSU3]	GO:0004857	enzyme inhibitor activity	molecular_function
ENSG00000126233	SLURP1	Secreted Ly-6/uPAR-related protein 1 precursor (SLURP-1) (ARS component B) (ARS(Component B)-81/S) (Anti-neoplastic urinary protein) (ANUP). [Source:Uniprot/SWISSPROT;Acc:P55000]	GO:0007398	ectoderm development	biological_process
ENSG00000177907	-	-	GO:0006397	mRNA processing	biological_process
ENSG00000137699	TRIM29	Tripartite motif-containing protein 29 (Ataxia-telangiectasia group D- associated protein). [Source:Uniprot/SWISSPROT;Acc:Q14134]	GO:0005200	structural constituent of cytoskeleton	molecular_function
ENSG00000137699	TRIM29	Tripartite motif-containing protein 29 (Ataxia-telangiectasia group D- associated protein). [Source:Uniprot/SWISSPROT;Acc:Q14134]	GO:0005882	intermediate filament	cellular_component
ENSG00000137699	TRIM29	Tripartite motif-containing protein 29 (Ataxia-telangiectasia group D- associated protein). [Source:Uniprot/SWISSPROT;Acc:Q14134]	GO:0008544	epidermis development	biological_process
ENSG00000166411	IDH3A	Isocitrate dehydrogenase [NAD] subunit alpha, mitochondrial precursor (EC 1.1.1.41) (Isocitric dehydrogenase) (NAD(+)-specific ICDH). [Source:Uniprot/SWISSPROT;Acc:P50213]	GO:0008610	lipid biosynthetic process	biological_process
ENSG00000173321	-	-	GO:0003735	structural constituent of ribosome	molecular_function
ENSG00000173321	-	-	GO:0005842	cytosolic large ribosomal subunit (sensu Eukaryota)	cellular_component
ENSG00000171446	KRT27	keratin 25C [Source:RefSeq_peptide;Acc:NP_853515]	GO:0008544	epidermis development	biological_process
ENSG00000006659	LGALS14	Placental protein 13-like (Charcot-Leyden crystal protein 2) (CLC2) (Galectin-14). [Source:Uniprot/SWISSPROT;Acc:Q8TCE9]	GO:0004857	enzyme inhibitor activity	molecular_function
ENSG00000157060	C1orf14	Uncharacterized protein C1orf14. [Source:Uniprot/SWISSPROT;Acc:Q9BZQ2]	GO:0022414	reproductive process	biological_process
ENSG00000125740	FOSB	Protein fosB (G0/G1 switch regulatory protein 3). [Source:Uniprot/SWISSPROT;Acc:P53539]	GO:0045941	positive regulation of transcription	biological_process
ENSG00000176136	MC5R	Melanocortin receptor 5 (MC5-R) (MC-2). [Source:Uniprot/SWISSPROT;Acc:P33032]	GO:0004984	olfactory receptor activity	molecular_function
ENSG00000176136	MC5R	Melanocortin receptor 5 (MC5-R) (MC-2). [Source:Uniprot/SWISSPROT;Acc:P33032]	GO:0007608	sensory perception of smell	biological_process
ENSG00000122122	CXorf9	SH3 protein expressed in lymphocytes homolog. [Source:Uniprot/SWISSPROT;Acc:O75995]	GO:0045321	leukocyte activation	biological_process
ENSG00000189091	SF3B3	Splicing factor 3B subunit 3 (Spliceosome-associated protein 130) (SAP 130) (SF3b130) (Pre-mRNA-splicing factor SF3b 130 kDa subunit) (STAF130). [Source:Uniprot/SWISSPROT;Acc:Q15393]	GO:0022613	ribonucleoprotein complex biogenesis and assembly	biological_process
ENSG00000164306	CCDC111	Coiled-coil domain-containing protein 111. [Source:Uniprot/SWISSPROT;Acc:Q96LW4]	GO:0007067	mitosis	biological_process
ENSG00000164306	CCDC111	Coiled-coil domain-containing protein 111. [Source:Uniprot/SWISSPROT;Acc:Q96LW4]	GO:0051301	cell division	biological_process
ENSG00000163017	ACTG2	Actin, gamma-enteric smooth muscle (Smooth muscle gamma actin) (Gamma- 2-actin) (Alpha-actin-3). [Source:Uniprot/SWISSPROT;Acc:P63267]	GO:0003779	actin binding	molecular_function
ENSG00000163017	ACTG2	Actin, gamma-enteric smooth muscle (Smooth muscle gamma actin) (Gamma- 2-actin) (Alpha-actin-3). [Source:Uniprot/SWISSPROT;Acc:P63267]	GO:0030036	actin cytoskeleton organization and biogenesis	biological_process
ENSG00000143297	FCRL5	Fc receptor-like protein 5 precursor (FcR-like protein 5) (FcRL5) (Fc receptor homolog 5) (FcRH5) (Immunoglobulin receptor translocation- associated gene 2 protein) (BXMAS1) (CD307 antigen). [Source:Uniprot/SWISSPROT;Acc:Q96RD9]	GO:0046649	lymphocyte activation	biological_process
ENSG00000147256	-	Putative Rho GTPase-activating protein FLJ46335 precursor. [Source:Uniprot/SWISSPROT;Acc:Q6ZRI8]	GO:0005179	hormone activity	molecular_function
ENSG00000102096	PIM2	Serine/threonine-protein kinase Pim-2 (EC 2.7.11.1) (Pim-2h). [Source:Uniprot/SWISSPROT;Acc:Q9P1W9]	GO:0000278	mitotic cell cycle	biological_process
ENSG00000102096	PIM2	Serine/threonine-protein kinase Pim-2 (EC 2.7.11.1) (Pim-2h). [Source:Uniprot/SWISSPROT;Acc:Q9P1W9]	GO:0044427	chromosomal part	cellular_component
ENSG00000175906	ARL4D	ADP-ribosylation factor-like protein 4D (ADP-ribosylation factor-like protein 4L). [Source:Uniprot/SWISSPROT;Acc:P49703]	GO:0007601	visual perception	biological_process
ENSG00000183134	GPR44	Putative G-protein coupled receptor 44 (Chemoattractant receptor- homologous molecule expressed on Th2 cells) (CD294 antigen). [Source:Uniprot/SWISSPROT;Acc:Q9Y5Y4]	GO:0005212	structural constituent of eye lens	molecular_function
ENSG00000113712	CSNK1A1	Casein kinase I isoform alpha (EC 2.7.11.1) (CKI-alpha) (CK1). [Source:Uniprot/SWISSPROT;Acc:P48729]	GO:0030529	ribonucleoprotein complex	cellular_component
ENSG00000105364	MRPL4	Mitochondrial 39S ribosomal protein L4 (L4mt) (MRP-L4). [Source:Uniprot/SWISSPROT;Acc:Q9BYD3]	GO:0005759	mitochondrial matrix	cellular_component
ENSG00000132470	ITGB4	Integrin beta-4 precursor (GP150) (CD104 antigen). [Source:Uniprot/SWISSPROT;Acc:P16144]	GO:0008544	epidermis development	biological_process
ENSG00000119326	CTNNAL1	Alpha-catulin (Catenin alpha-like protein 1) (Alpha-catenin-related protein) (ACRP). [Source:Uniprot/SWISSPROT;Acc:Q9UBT7]	GO:0045941	positive regulation of transcription	biological_process
ENSG00000183779	ZNF703	Zinc finger protein 703. [Source:Uniprot/SWISSPROT;Acc:Q9H7S9]	GO:0005201	extracellular matrix structural constituent	molecular_function
ENSG00000183779	ZNF703	Zinc finger protein 703. [Source:Uniprot/SWISSPROT;Acc:Q9H7S9]	GO:0005578	proteinaceous extracellular matrix	cellular_component
ENSG00000183779	ZNF703	Zinc finger protein 703. [Source:Uniprot/SWISSPROT;Acc:Q9H7S9]	GO:0050793	regulation of developmental process	biological_process
ENSG00000089289	IGBP1	Immunoglobulin-binding protein 1 (CD79a-binding protein 1) (B cell signal transduction molecule alpha 4) (Alpha 4 protein) (Renal carcinoma antigen NY-REN-16). [Source:Uniprot/SWISSPROT;Acc:P78318]	GO:0003735	structural constituent of ribosome	molecular_function
ENSG00000089289	IGBP1	Immunoglobulin-binding protein 1 (CD79a-binding protein 1) (B cell signal transduction molecule alpha 4) (Alpha 4 protein) (Renal carcinoma antigen NY-REN-16). [Source:Uniprot/SWISSPROT;Acc:P78318]	GO:0005842	cytosolic large ribosomal subunit (sensu Eukaryota)	cellular_component
ENSG00000089289	IGBP1	Immunoglobulin-binding protein 1 (CD79a-binding protein 1) (B cell signal transduction molecule alpha 4) (Alpha 4 protein) (Renal carcinoma antigen NY-REN-16). [Source:Uniprot/SWISSPROT;Acc:P78318]	GO:0006397	mRNA processing	biological_process
ENSG00000181283	-	-	GO:0045045	secretory pathway	biological_process
ENSG00000205576	-	-	GO:0006298	mismatch repair	biological_process
ENSG00000205576	-	-	GO:0030983	mismatched DNA binding	molecular_function
ENSG00000204308	RNF5	E3 ubiquitin-protein ligase RNF5 (EC 6.3.2.-) (HsRma1) (RING finger protein 5) (Protein G16). [Source:Uniprot/SWISSPROT;Acc:Q99942]	GO:0007585	respiratory gaseous exchange	biological_process
ENSG00000204308	RNF5	E3 ubiquitin-protein ligase RNF5 (EC 6.3.2.-) (HsRma1) (RING finger protein 5) (Protein G16). [Source:Uniprot/SWISSPROT;Acc:Q99942]	GO:0050828	regulation of liquid surface tension	biological_process
ENSG00000170426	-	orphan short-chain dehydrogenase / reductase [Source:RefSeq_peptide;Acc:NP_683695]	GO:0007610	behavior	biological_process
ENSG00000119616	FCF1	rRNA-processing protein FCF1 homolog. [Source:Uniprot/SWISSPROT;Acc:Q9Y324]	GO:0003735	structural constituent of ribosome	molecular_function
ENSG00000119616	FCF1	rRNA-processing protein FCF1 homolog. [Source:Uniprot/SWISSPROT;Acc:Q9Y324]	GO:0005840	ribosome	cellular_component
ENSG00000119318	RAD23B	UV excision repair protein RAD23 homolog B (hHR23B) (XP-C repair- complementing complex 58 kDa protein) (p58). [Source:Uniprot/SWISSPROT;Acc:P54727]	GO:0000502	proteasome complex (sensu Eukaryota)	cellular_component
ENSG00000119318	RAD23B	UV excision repair protein RAD23 homolog B (hHR23B) (XP-C repair- complementing complex 58 kDa protein) (p58). [Source:Uniprot/SWISSPROT;Acc:P54727]	GO:0006412	translation	biological_process
ENSG00000169951	ZNF764	Zinc finger protein 764. [Source:Uniprot/SWISSPROT;Acc:Q96H86]	GO:0045202	synapse	cellular_component
ENSG00000128829	EIF2AK4	Eukaryotic translation initiation factor 2-alpha kinase 4 (EC 2.7.11.1) (GCN2-like protein). [Source:Uniprot/SWISSPROT;Acc:Q9P2K8]	GO:0006397	mRNA processing	biological_process
ENSG00000128829	EIF2AK4	Eukaryotic translation initiation factor 2-alpha kinase 4 (EC 2.7.11.1) (GCN2-like protein). [Source:Uniprot/SWISSPROT;Acc:Q9P2K8]	GO:0008380	RNA splicing	biological_process
ENSG00000117983	MUC5AC	Mucin-5B precursor (Mucin-5 subtype B, tracheobronchial) (High molecular weight salivary mucin MG1) (Sublingual gland mucin). [Source:Uniprot/SWISSPROT;Acc:Q9HC84]	GO:0030001	metal ion transport	biological_process
ENSG00000125385	RPS29	40S ribosomal protein S29. [Source:Uniprot/SWISSPROT;Acc:P62273]	GO:0005842	cytosolic large ribosomal subunit (sensu Eukaryota)	cellular_component
ENSG00000167088	SNRPD1	Small nuclear ribonucleoprotein Sm D1 (snRNP core protein D1) (Sm-D1) (Sm-D autoantigen). [Source:Uniprot/SWISSPROT;Acc:P62314]	GO:0007067	mitosis	biological_process
ENSG00000163209	SPRR3	Small proline-rich protein 3 (Cornifin beta) (Esophagin) (22 kDa pancornulin). [Source:Uniprot/SWISSPROT;Acc:Q9UBC9]	GO:0005882	intermediate filament	cellular_component
ENSG00000136270	TBRG4	Protein TBRG4 (Transforming growth factor beta regulator 4) (Cell cycle progression restoration protein 2) (Cell cycle progression protein 2). [Source:Uniprot/SWISSPROT;Acc:Q969Z0]	GO:0030529	ribonucleoprotein complex	cellular_component
ENSG00000170899	GSTA4	Glutathione S-transferase A4 (EC 2.5.1.18) (Glutathione S-transferase A4-4) (GST class-alpha member 4). [Source:Uniprot/SWISSPROT;Acc:O15217]	GO:0016126	sterol biosynthetic process	biological_process
ENSG00000167513	CDT1	DNA replication factor Cdt1 (Double parked homolog) (DUP). [Source:Uniprot/SWISSPROT;Acc:Q9H211]	GO:0005819	spindle	cellular_component
ENSG00000167513	CDT1	DNA replication factor Cdt1 (Double parked homolog) (DUP). [Source:Uniprot/SWISSPROT;Acc:Q9H211]	GO:0007067	mitosis	biological_process
ENSG00000166974	MAPRE2	Microtubule-associated protein RP/EB family member 2 (APC-binding protein EB2) (End-binding protein 2) (EB2). [Source:Uniprot/SWISSPROT;Acc:Q15555]	GO:0050793	regulation of developmental process	biological_process
ENSG00000132475	H3F3B	Histone H3.3. [Source:Uniprot/SWISSPROT;Acc:P84243]	GO:0003735	structural constituent of ribosome	molecular_function
ENSG00000132475	H3F3B	Histone H3.3. [Source:Uniprot/SWISSPROT;Acc:P84243]	GO:0005842	cytosolic large ribosomal subunit (sensu Eukaryota)	cellular_component
ENSG00000187251	C1orf213	CDNA FLJ90508 fis, clone NT2RP3004202 (Chromosome 1 open reading frame 213). [Source:Uniprot/SPTREMBL;Acc:Q8NC38]	GO:0007601	visual perception	biological_process
ENSG00000184752	NDUFA12	NADH dehydrogenase [ubiquinone] 1 alpha subcomplex subunit 12 (EC 1.6.5.3) (EC 1.6.99.3) (NADH-ubiquinone oxidoreductase subunit B17.2) (Complex I-B17.2) (CI-B17.2) (CIB17.2) (13 kDa differentiation- associated protein). [Source:Uniprot/SWISSPROT;Acc:Q9UI09]	GO:0005746	mitochondrial respiratory chain	cellular_component
ENSG00000184752	NDUFA12	NADH dehydrogenase [ubiquinone] 1 alpha subcomplex subunit 12 (EC 1.6.5.3) (EC 1.6.99.3) (NADH-ubiquinone oxidoreductase subunit B17.2) (Complex I-B17.2) (CI-B17.2) (CIB17.2) (13 kDa differentiation- associated protein). [Source:Uniprot/SWISSPROT;Acc:Q9UI09]	GO:0015078	hydrogen ion transporter activity	molecular_function
ENSG00000184752	NDUFA12	NADH dehydrogenase [ubiquinone] 1 alpha subcomplex subunit 12 (EC 1.6.5.3) (EC 1.6.99.3) (NADH-ubiquinone oxidoreductase subunit B17.2) (Complex I-B17.2) (CI-B17.2) (CIB17.2) (13 kDa differentiation- associated protein). [Source:Uniprot/SWISSPROT;Acc:Q9UI09]	GO:0042775	organelle ATP synthesis coupled electron transport	biological_process
ENSG00000169896	ITGAM	Integrin alpha-M precursor (Cell surface glycoprotein MAC-1 alpha subunit) (CR-3 alpha chain) (Leukocyte adhesion receptor MO1) (Neutrophil adherence receptor) (CD11b antigen). [Source:Uniprot/SWISSPROT;Acc:P11215]	GO:0006954	inflammatory response	biological_process
ENSG00000173302	GPR148	Probable G-protein coupled receptor 148 (G-protein coupled receptor PGR6) (Brain and testis restricted GPCR). [Source:Uniprot/SWISSPROT;Acc:Q8TDV2]	GO:0005212	structural constituent of eye lens	molecular_function
ENSG00000173302	GPR148	Probable G-protein coupled receptor 148 (G-protein coupled receptor PGR6) (Brain and testis restricted GPCR). [Source:Uniprot/SWISSPROT;Acc:Q8TDV2]	GO:0007610	behavior	biological_process
ENSG00000175305	CCNE2	G1/S-specific cyclin-E2. [Source:Uniprot/SWISSPROT;Acc:O96020]	GO:0007067	mitosis	biological_process
ENSG00000088812	ATRN	Attractin precursor (Mahogany homolog) (DPPT-L). [Source:Uniprot/SWISSPROT;Acc:O75882]	GO:0006412	translation	biological_process
ENSG00000116678	LEPR	Leptin receptor precursor (LEP-R) (OB receptor) (OB-R) (HuB219) (CD295 antigen). [Source:Uniprot/SWISSPROT;Acc:P48357]	GO:0006412	translation	biological_process
ENSG00000184792	OSBP2	Oxysterol-binding protein 2 (Oxysterol-binding protein-related protein 4) (OSBP-related protein 4) (ORP-4). [Source:Uniprot/SWISSPROT;Acc:Q969R2]	GO:0007601	visual perception	biological_process
ENSG00000112039	FANCE	Fanconi anemia group E protein (Protein FACE). [Source:Uniprot/SWISSPROT;Acc:Q9HB96]	GO:0000785	chromatin	cellular_component
ENSG00000139767	KIAA1853	KIAA1853 (KIAA1853), mRNA [Source:RefSeq_dna;Acc:NM_194286]	GO:0005244	voltage-gated ion channel activity	molecular_function
ENSG00000139767	KIAA1853	KIAA1853 (KIAA1853), mRNA [Source:RefSeq_dna;Acc:NM_194286]	GO:0005261	cation channel activity	molecular_function
ENSG00000139767	KIAA1853	KIAA1853 (KIAA1853), mRNA [Source:RefSeq_dna;Acc:NM_194286]	GO:0045045	secretory pathway	biological_process
ENSG00000101405	OXT	Oxytocin-neurophysin 1 precursor (OT-NPI) [Contains: Oxytocin (Ocytocin); Neurophysin 1]. [Source:Uniprot/SWISSPROT;Acc:P01178]	GO:0007268	synaptic transmission	biological_process
ENSG00000064042	-	-	GO:0006118	electron transport	biological_process
ENSG00000164440	TXLNB	Beta-taxilin (Muscle-derived protein 77) (hMDP77). [Source:Uniprot/SWISSPROT;Acc:Q8N3L3]	GO:0003779	actin binding	molecular_function
ENSG00000035403	VCL	Vinculin (Metavinculin). [Source:Uniprot/SWISSPROT;Acc:P18206]	GO:0003779	actin binding	molecular_function
ENSG00000167656	LY6D	Lymphocyte antigen 6D precursor (Ly-6D) (E48 antigen). [Source:Uniprot/SWISSPROT;Acc:Q14210]	GO:0001533	cornified envelope	cellular_component
ENSG00000167656	LY6D	Lymphocyte antigen 6D precursor (Ly-6D) (E48 antigen). [Source:Uniprot/SWISSPROT;Acc:Q14210]	GO:0030216	keratinocyte differentiation	biological_process
ENSG00000167656	LY6D	Lymphocyte antigen 6D precursor (Ly-6D) (E48 antigen). [Source:Uniprot/SWISSPROT;Acc:Q14210]	GO:0031424	keratinization	biological_process
ENSG00000165972	CCDC38	Coiled-coil domain-containing protein 38. [Source:Uniprot/SWISSPROT;Acc:Q502W7]	GO:0007283	spermatogenesis	biological_process
ENSG00000203944	-	CDNA FLJ46151 fis, clone TESTI4000957. [Source:Uniprot/SPTREMBL;Acc:Q6ZRS1]	GO:0004984	olfactory receptor activity	molecular_function
ENSG00000203944	-	CDNA FLJ46151 fis, clone TESTI4000957. [Source:Uniprot/SPTREMBL;Acc:Q6ZRS1]	GO:0007608	sensory perception of smell	biological_process
ENSG00000063438	AHRR	Programmed cell death protein 6 (Probable calcium-binding protein ALG- 2). [Source:Uniprot/SWISSPROT;Acc:O75340]	GO:0003924	GTPase activity	molecular_function
ENSG00000111245	MYL2	Myosin regulatory light chain 2, ventricular/cardiac muscle isoform (MLC-2) (MLC-2v). [Source:Uniprot/SWISSPROT;Acc:P10916]	GO:0007517	muscle development	biological_process
ENSG00000111245	MYL2	Myosin regulatory light chain 2, ventricular/cardiac muscle isoform (MLC-2) (MLC-2v). [Source:Uniprot/SWISSPROT;Acc:P10916]	GO:0030017	sarcomere	cellular_component
ENSG00000117242	DDOST	Dolichyl-diphosphooligosaccharide--protein glycosyltransferase 48 kDa subunit precursor (EC 2.4.1.119) (Oligosaccharyl transferase 48 kDa subunit) (DDOST 48 kDa subunit). [Source:Uniprot/SWISSPROT;Acc:P39656]	GO:0006396	RNA processing	biological_process
ENSG00000117242	DDOST	Dolichyl-diphosphooligosaccharide--protein glycosyltransferase 48 kDa subunit precursor (EC 2.4.1.119) (Oligosaccharyl transferase 48 kDa subunit) (DDOST 48 kDa subunit). [Source:Uniprot/SWISSPROT;Acc:P39656]	GO:0006412	translation	biological_process
ENSG00000004487	AOF2	Lysine-specific histone demethylase 1 (EC 1.-.-.-) (Flavin-containing amine oxidase domain-containing protein 2) (BRAF35-HDAC complex protein BHC110). [Source:Uniprot/SWISSPROT;Acc:O60341]	GO:0000278	mitotic cell cycle	biological_process
ENSG00000004487	AOF2	Lysine-specific histone demethylase 1 (EC 1.-.-.-) (Flavin-containing amine oxidase domain-containing protein 2) (BRAF35-HDAC complex protein BHC110). [Source:Uniprot/SWISSPROT;Acc:O60341]	GO:0022403	cell cycle phase	biological_process
ENSG00000004487	AOF2	Lysine-specific histone demethylase 1 (EC 1.-.-.-) (Flavin-containing amine oxidase domain-containing protein 2) (BRAF35-HDAC complex protein BHC110). [Source:Uniprot/SWISSPROT;Acc:O60341]	GO:0044427	chromosomal part	cellular_component
ENSG00000171051	FPR1	fMet-Leu-Phe receptor (fMLP receptor) (N-formyl peptide receptor) (FPR) (N-formylpeptide chemoattractant receptor). [Source:Uniprot/SWISSPROT;Acc:P21462]	GO:0030097	hemopoiesis	biological_process
ENSG00000123999	INHA	Inhibin alpha chain precursor. [Source:Uniprot/SWISSPROT;Acc:P05111]	GO:0006700	C21-steroid hormone biosynthetic process	biological_process
ENSG00000197639	MKRNP5	Makorin-4 (Zinc finger protein 127-Xp) (ZNF127-Xp) (RING finger protein 64). [Source:Uniprot/SWISSPROT;Acc:Q13434]	GO:0006397	mRNA processing	biological_process
ENSG00000185650	ZFP36L1	Butyrate response factor 1 (TIS11B protein) (EGF-response factor 1) (ERF-1). [Source:Uniprot/SWISSPROT;Acc:Q07352]	GO:0003735	structural constituent of ribosome	molecular_function
ENSG00000185650	ZFP36L1	Butyrate response factor 1 (TIS11B protein) (EGF-response factor 1) (ERF-1). [Source:Uniprot/SWISSPROT;Acc:Q07352]	GO:0005840	ribosome	cellular_component
ENSG00000185650	ZFP36L1	Butyrate response factor 1 (TIS11B protein) (EGF-response factor 1) (ERF-1). [Source:Uniprot/SWISSPROT;Acc:Q07352]	GO:0031252	leading edge	cellular_component
ENSG00000185650	ZFP36L1	Butyrate response factor 1 (TIS11B protein) (EGF-response factor 1) (ERF-1). [Source:Uniprot/SWISSPROT;Acc:Q07352]	GO:0042995	cell projection	cellular_component
ENSG00000084764	MAPRE3	Microtubule-associated protein RP/EB family member 3 (End-binding protein 3) (EB3) (EB1 protein family member 3) (EBF3) (RP3). [Source:Uniprot/SWISSPROT;Acc:Q9UPY8]	GO:0007601	visual perception	biological_process
ENSG00000207168	SNORA15	Small nucleolar RNA ACA15 [Source:RFAM;Acc:RF00398]	GO:0004984	olfactory receptor activity	molecular_function
ENSG00000207168	SNORA15	Small nucleolar RNA ACA15 [Source:RFAM;Acc:RF00398]	GO:0007608	sensory perception of smell	biological_process
ENSG00000156577	-	-	GO:0003735	structural constituent of ribosome	molecular_function
ENSG00000156577	-	-	GO:0005840	ribosome	cellular_component
ENSG00000141371	C17orf64	Uncharacterized protein C17orf64 (Fragment). [Source:Uniprot/SPTREMBL;Acc:Q8IY87]	GO:0000278	mitotic cell cycle	biological_process
ENSG00000197756	RPL37A	60S ribosomal protein L37a. [Source:Uniprot/SWISSPROT;Acc:P61513]	GO:0005830	cytosolic ribosome (sensu Eukaryota)	cellular_component
ENSG00000204098	-	CDNA FLJ43686 fis, clone TBAES2001751. [Source:Uniprot/SPTREMBL;Acc:Q6ZUI5]	GO:0004984	olfactory receptor activity	molecular_function
ENSG00000204098	-	CDNA FLJ43686 fis, clone TBAES2001751. [Source:Uniprot/SPTREMBL;Acc:Q6ZUI5]	GO:0007608	sensory perception of smell	biological_process
ENSG00000162511	LAPTM5	Lysosomal-associated transmembrane protein 5 (Lysosomal-associated multitransmembrane protein 5) (Retinoic acid-inducible E3 protein). [Source:Uniprot/SWISSPROT;Acc:Q13571]	GO:0006954	inflammatory response	biological_process
ENSG00000121769	FABP3	Fatty acid-binding protein, heart (H-FABP) (Heart-type fatty acid- binding protein) (Muscle fatty acid-binding protein) (M-FABP) (Mammary-derived growth inhibitor) (MDGI). [Source:Uniprot/SWISSPROT;Acc:P05413]	GO:0005743	mitochondrial inner membrane	cellular_component
ENSG00000197405	C5AR1	C5a anaphylatoxin chemotactic receptor (C5a-R) (C5aR) (CD88 antigen). [Source:Uniprot/SWISSPROT;Acc:P21730]	GO:0006954	inflammatory response	biological_process
ENSG00000168530	MYL1	Myosin light chain 1, skeletal muscle isoform (MLC1F) (A1 catalytic) (Alkali myosin light chain 1). [Source:Uniprot/SWISSPROT;Acc:P05976]	GO:0003779	actin binding	molecular_function
ENSG00000168530	MYL1	Myosin light chain 1, skeletal muscle isoform (MLC1F) (A1 catalytic) (Alkali myosin light chain 1). [Source:Uniprot/SWISSPROT;Acc:P05976]	GO:0006937	regulation of muscle contraction	biological_process
ENSG00000168530	MYL1	Myosin light chain 1, skeletal muscle isoform (MLC1F) (A1 catalytic) (Alkali myosin light chain 1). [Source:Uniprot/SWISSPROT;Acc:P05976]	GO:0030017	sarcomere	cellular_component
ENSG00000112276	BVES	Blood vessel epicardial substance (hBVES) (Popeye domain-containing protein 1) (Popeye protein 1). [Source:Uniprot/SWISSPROT;Acc:Q8NE79]	GO:0005201	extracellular matrix structural constituent	molecular_function
ENSG00000112276	BVES	Blood vessel epicardial substance (hBVES) (Popeye domain-containing protein 1) (Popeye protein 1). [Source:Uniprot/SWISSPROT;Acc:Q8NE79]	GO:0005212	structural constituent of eye lens	molecular_function
ENSG00000112276	BVES	Blood vessel epicardial substance (hBVES) (Popeye domain-containing protein 1) (Popeye protein 1). [Source:Uniprot/SWISSPROT;Acc:Q8NE79]	GO:0005578	proteinaceous extracellular matrix	cellular_component
ENSG00000112276	BVES	Blood vessel epicardial substance (hBVES) (Popeye domain-containing protein 1) (Popeye protein 1). [Source:Uniprot/SWISSPROT;Acc:Q8NE79]	GO:0007601	visual perception	biological_process
ENSG00000183674	C6orf218	Uncharacterized protein C6orf218. [Source:Uniprot/SPTREMBL;Acc:Q8N0U6]	GO:0004984	olfactory receptor activity	molecular_function
ENSG00000183674	C6orf218	Uncharacterized protein C6orf218. [Source:Uniprot/SPTREMBL;Acc:Q8N0U6]	GO:0007608	sensory perception of smell	biological_process
ENSG00000136643	RPS6KC1	Ribosomal protein S6 kinase delta-1 (EC 2.7.11.1) (52 kDa ribosomal protein S6 kinase) (Ribosomal S6 kinase-like protein with two PSK domains 118 kDa protein) (SPHK1-binding protein). [Source:Uniprot/SWISSPROT;Acc:Q96S38]	GO:0006396	RNA processing	biological_process
ENSG00000184076	-	ubiquinol-cytochrome c reductase complex 7.2kDa protein isoform b [Source:RefSeq_peptide;Acc:NP_001003684]	GO:0005747	mitochondrial respiratory chain complex I	cellular_component
ENSG00000184076	-	ubiquinol-cytochrome c reductase complex 7.2kDa protein isoform b [Source:RefSeq_peptide;Acc:NP_001003684]	GO:0008137	NADH dehydrogenase (ubiquinone) activity	molecular_function
ENSG00000184076	-	ubiquinol-cytochrome c reductase complex 7.2kDa protein isoform b [Source:RefSeq_peptide;Acc:NP_001003684]	GO:0048037	cofactor binding	molecular_function
ENSG00000178031	C9orf94	Uncharacterized protein C9orf94 precursor. [Source:Uniprot/SWISSPROT;Acc:Q496M8]	GO:0007601	visual perception	biological_process
ENSG00000105605	CACNG7	Voltage-dependent calcium channel gamma-7 subunit (Neuronal voltage- gated calcium channel gamma-7 subunit). [Source:Uniprot/SWISSPROT;Acc:P62955]	GO:0007601	visual perception	biological_process
ENSG00000105605	CACNG7	Voltage-dependent calcium channel gamma-7 subunit (Neuronal voltage- gated calcium channel gamma-7 subunit). [Source:Uniprot/SWISSPROT;Acc:P62955]	GO:0045202	synapse	cellular_component
ENSG00000196853	-	Leucine zipper-like protein. [Source:Uniprot/SPTREMBL;Acc:Q9UN38]	GO:0006397	mRNA processing	biological_process
ENSG00000137078	SIT1	Signaling threshold-regulating transmembrane adapter 1 precursor (Suppression-inducing transmembrane adapter 1) (SHP2-interacting transmembrane adapter protein) (gp30/40). [Source:Uniprot/SWISSPROT;Acc:Q9Y3P8]	GO:0009986	cell surface	cellular_component
ENSG00000104722	NEFM	Neurofilament medium polypeptide (NF-M) (Neurofilament triplet M protein) (160 kDa neurofilament protein) (Neurofilament 3). [Source:Uniprot/SWISSPROT;Acc:P07197]	GO:0007017	microtubule-based process	biological_process
ENSG00000178982	EIF3S12	Eukaryotic translation initiation factor 3 subunit 12 (eIF-3 p25) (eIF-3 p28) (eIF3k) (Muscle-specific gene M9 protein) (PLAC-24). [Source:Uniprot/SWISSPROT;Acc:Q9UBQ5]	GO:0005743	mitochondrial inner membrane	cellular_component
ENSG00000178982	EIF3S12	Eukaryotic translation initiation factor 3 subunit 12 (eIF-3 p25) (eIF-3 p28) (eIF3k) (Muscle-specific gene M9 protein) (PLAC-24). [Source:Uniprot/SWISSPROT;Acc:Q9UBQ5]	GO:0015078	hydrogen ion transporter activity	molecular_function
ENSG00000180878	C11orf42	Uncharacterized protein C11orf42. [Source:Uniprot/SWISSPROT;Acc:Q8N5U0]	GO:0005212	structural constituent of eye lens	molecular_function
ENSG00000180878	C11orf42	Uncharacterized protein C11orf42. [Source:Uniprot/SWISSPROT;Acc:Q8N5U0]	GO:0007601	visual perception	biological_process
ENSG00000071539	TRIP13	Thyroid receptor-interacting protein 13 (TRIP-13) (Thyroid hormone receptor interactor 13) (Human papillomavirus type 16 E1 protein- binding protein) (HPV16 E1 protein-binding protein) (16E1-BP). [Source:Uniprot/SWISSPROT;Acc:Q15645]	GO:0007067	mitosis	biological_process
ENSG00000071539	TRIP13	Thyroid receptor-interacting protein 13 (TRIP-13) (Thyroid hormone receptor interactor 13) (Human papillomavirus type 16 E1 protein- binding protein) (HPV16 E1 protein-binding protein) (16E1-BP). [Source:Uniprot/SWISSPROT;Acc:Q15645]	GO:0051301	cell division	biological_process
ENSG00000151718	WWC2	WW, C2 and coiled-coil domain containing 2 [Source:RefSeq_peptide;Acc:NP_079225]	GO:0015629	actin cytoskeleton	cellular_component
ENSG00000166866	MYO1A	Myosin-Ia (Brush border myosin I) (BBM-I) (BBMI) (Myosin I heavy chain) (MIHC). [Source:Uniprot/SWISSPROT;Acc:Q9UBC5]	GO:0005529	sugar binding	molecular_function
ENSG00000205581	HMGN1	Nonhistone chromosomal protein HMG-14 (High-mobility group nucleosome- binding domain-containing protein 1). [Source:Uniprot/SWISSPROT;Acc:P05114]	GO:0006397	mRNA processing	biological_process
ENSG00000205581	HMGN1	Nonhistone chromosomal protein HMG-14 (High-mobility group nucleosome- binding domain-containing protein 1). [Source:Uniprot/SWISSPROT;Acc:P05114]	GO:0007601	visual perception	biological_process
ENSG00000205581	HMGN1	Nonhistone chromosomal protein HMG-14 (High-mobility group nucleosome- binding domain-containing protein 1). [Source:Uniprot/SWISSPROT;Acc:P05114]	GO:0008380	RNA splicing	biological_process
ENSG00000172893	DHCR7	7-dehydrocholesterol reductase (EC 1.3.1.21) (7-DHC reductase) (Sterol Delta(7)-reductase) (Putative sterol reductase SR-2). [Source:Uniprot/SWISSPROT;Acc:Q9UBM7]	GO:0048037	cofactor binding	molecular_function
ENSG00000117091	CD48	CD48 antigen precursor (B-lymphocyte activation marker BLAST-1) (BCM1 surface antigen) (Leukocyte antigen MEM-102) (TCT.1). [Source:Uniprot/SWISSPROT;Acc:P09326]	GO:0030217	T cell differentiation	biological_process
ENSG00000206097	-	-	GO:0004984	olfactory receptor activity	molecular_function
ENSG00000206097	-	-	GO:0007608	sensory perception of smell	biological_process
ENSG00000153721	MAGI1	CNKSR family member 3 [Source:RefSeq_peptide;Acc:NP_775786]	GO:0007398	ectoderm development	biological_process
ENSG00000164920	OSR2	Protein odd-skipped-related 2. [Source:Uniprot/SWISSPROT;Acc:Q8N2R0]	GO:0005201	extracellular matrix structural constituent	molecular_function
ENSG00000164920	OSR2	Protein odd-skipped-related 2. [Source:Uniprot/SWISSPROT;Acc:Q8N2R0]	GO:0005578	proteinaceous extracellular matrix	cellular_component
ENSG00000164920	OSR2	Protein odd-skipped-related 2. [Source:Uniprot/SWISSPROT;Acc:Q8N2R0]	GO:0016049	cell growth	biological_process
ENSG00000164920	OSR2	Protein odd-skipped-related 2. [Source:Uniprot/SWISSPROT;Acc:Q8N2R0]	GO:0044420	extracellular matrix part	cellular_component
ENSG00000144395	-	CDNA FLJ39660 fis, clone SMINT2006801. [Source:Uniprot/SPTREMBL;Acc:Q8N8C6]	GO:0007601	visual perception	biological_process
ENSG00000115762	PLEKHB2	Pleckstrin homology domain-containing family B member 2 (Evectin-2). [Source:Uniprot/SWISSPROT;Acc:Q96CS7]	GO:0015986	ATP synthesis coupled proton transport	biological_process
ENSG00000115762	PLEKHB2	Pleckstrin homology domain-containing family B member 2 (Evectin-2). [Source:Uniprot/SWISSPROT;Acc:Q96CS7]	GO:0016469	proton-transporting two-sector ATPase complex	cellular_component
ENSG00000115762	PLEKHB2	Pleckstrin homology domain-containing family B member 2 (Evectin-2). [Source:Uniprot/SWISSPROT;Acc:Q96CS7]	GO:0046933	hydrogen ion transporting ATP synthase activity, rotational mechanism	molecular_function
ENSG00000115762	PLEKHB2	Pleckstrin homology domain-containing family B member 2 (Evectin-2). [Source:Uniprot/SWISSPROT;Acc:Q96CS7]	GO:0046961	hydrogen ion transporting ATPase activity, rotational mechanism	molecular_function
ENSG00000108878	CACNG1	Voltage-dependent calcium channel gamma-1 subunit (Dihydropyridine- sensitive L-type, skeletal muscle calcium channel subunit gamma). [Source:Uniprot/SWISSPROT;Acc:Q06432]	GO:0008092	cytoskeletal protein binding	molecular_function
ENSG00000011523	CEP68	Centrosomal protein of 68 kDa (Cep68 protein). [Source:Uniprot/SWISSPROT;Acc:Q76N32]	GO:0006397	mRNA processing	biological_process
ENSG00000011523	CEP68	Centrosomal protein of 68 kDa (Cep68 protein). [Source:Uniprot/SWISSPROT;Acc:Q76N32]	GO:0016564	transcriptional repressor activity	molecular_function
ENSG00000177732	SOX12	SOX-12 protein (SOX-22 protein). [Source:Uniprot/SWISSPROT;Acc:O15370]	GO:0005681	spliceosome	cellular_component
ENSG00000177732	SOX12	SOX-12 protein (SOX-22 protein). [Source:Uniprot/SWISSPROT;Acc:O15370]	GO:0006397	mRNA processing	biological_process
ENSG00000177732	SOX12	SOX-12 protein (SOX-22 protein). [Source:Uniprot/SWISSPROT;Acc:O15370]	GO:0008380	RNA splicing	biological_process
ENSG00000197879	MYO1C	Myosin-Ic (Myosin I beta) (MMI-beta) (MMIb). [Source:Uniprot/SWISSPROT;Acc:O00159]	GO:0005578	proteinaceous extracellular matrix	cellular_component
ENSG00000079841	RIMS1	Regulating synaptic membrane exocytosis protein 1 (Rab3-interacting molecule 1) (RIM 1). [Source:Uniprot/SWISSPROT;Acc:Q86UR5]	GO:0048699	generation of neurons	biological_process
ENSG00000166589	CDH16	Cadherin-16 precursor (Kidney-specific cadherin) (Ksp-cadherin). [Source:Uniprot/SWISSPROT;Acc:O75309]	GO:0007588	excretion	biological_process
ENSG00000135469	COQ10A	Protein COQ10 A, mitochondrial precursor. [Source:Uniprot/SWISSPROT;Acc:Q96MF6]	GO:0005743	mitochondrial inner membrane	cellular_component
ENSG00000135469	COQ10A	Protein COQ10 A, mitochondrial precursor. [Source:Uniprot/SWISSPROT;Acc:Q96MF6]	GO:0006119	oxidative phosphorylation	biological_process
ENSG00000135469	COQ10A	Protein COQ10 A, mitochondrial precursor. [Source:Uniprot/SWISSPROT;Acc:Q96MF6]	GO:0006732	coenzyme metabolic process	biological_process
ENSG00000135469	COQ10A	Protein COQ10 A, mitochondrial precursor. [Source:Uniprot/SWISSPROT;Acc:Q96MF6]	GO:0015078	hydrogen ion transporter activity	molecular_function
ENSG00000135469	COQ10A	Protein COQ10 A, mitochondrial precursor. [Source:Uniprot/SWISSPROT;Acc:Q96MF6]	GO:0044455	mitochondrial membrane part	cellular_component
ENSG00000125355	FAM70A	Protein FAM70A. [Source:Uniprot/SWISSPROT;Acc:Q5JRV8]	GO:0004866	endopeptidase inhibitor activity	molecular_function
ENSG00000164096	-	HCV F-transactivated protein 1. [Source:Uniprot/SPTREMBL;Acc:Q6J203]	GO:0016071	mRNA metabolic process	biological_process
ENSG00000145850	TIMD4	T-cell immunoglobulin and mucin domain-containing protein 4 precursor (TIMD-4) (T-cell membrane protein 4) (TIM-4). [Source:Uniprot/SWISSPROT;Acc:Q96H15]	GO:0005529	sugar binding	molecular_function
ENSG00000118407	FILIP1	Filamin-A-interacting protein 1 (FILIP). [Source:Uniprot/SWISSPROT;Acc:Q7Z7B0]	GO:0006936	muscle contraction	biological_process
ENSG00000118407	FILIP1	Filamin-A-interacting protein 1 (FILIP). [Source:Uniprot/SWISSPROT;Acc:Q7Z7B0]	GO:0051239	regulation of multicellular organismal process	biological_process
ENSG00000171428	NAT1	Arylamine N-acetyltransferase 1 (EC 2.3.1.5) (Arylamide acetylase 1) (Monomorphic arylamine N-acetyltransferase) (MNAT) (N- acetyltransferase type 1) (NAT-1). [Source:Uniprot/SWISSPROT;Acc:P18440]	GO:0004497	monooxygenase activity	molecular_function
ENSG00000171428	NAT1	Arylamine N-acetyltransferase 1 (EC 2.3.1.5) (Arylamide acetylase 1) (Monomorphic arylamine N-acetyltransferase) (MNAT) (N- acetyltransferase type 1) (NAT-1). [Source:Uniprot/SWISSPROT;Acc:P18440]	GO:0016705	oxidoreductase activity, acting on paired donors, with incorporation or reduction of molecular oxygen	molecular_function
ENSG00000100353	EIF3S7	Eukaryotic translation initiation factor 3 subunit 7 (eIF-3 zeta) (eIF3 p66) (eIF3d). [Source:Uniprot/SWISSPROT;Acc:O15371]	GO:0003735	structural constituent of ribosome	molecular_function
ENSG00000100353	EIF3S7	Eukaryotic translation initiation factor 3 subunit 7 (eIF-3 zeta) (eIF3 p66) (eIF3d). [Source:Uniprot/SWISSPROT;Acc:O15371]	GO:0005840	ribosome	cellular_component
ENSG00000185002	RFXDC1	regulatory factor X domain containing 1 [Source:RefSeq_peptide;Acc:NP_775831]	GO:0004984	olfactory receptor activity	molecular_function
ENSG00000185002	RFXDC1	regulatory factor X domain containing 1 [Source:RefSeq_peptide;Acc:NP_775831]	GO:0007586	digestion	biological_process
ENSG00000185002	RFXDC1	regulatory factor X domain containing 1 [Source:RefSeq_peptide;Acc:NP_775831]	GO:0007608	sensory perception of smell	biological_process
ENSG00000183130	OR2T11	Olfactory receptor 2T11 (Olfactory receptor OR1-65). [Source:Uniprot/SWISSPROT;Acc:Q8NH01]	GO:0005212	structural constituent of eye lens	molecular_function
ENSG00000124466	LYPD3	Ly6/PLAUR domain-containing protein 3 precursor (GPI-anchored metastasis-associated protein C4.4A homolog) (Matrigel-induced gene C4 protein) (MIG-C4). [Source:Uniprot/SWISSPROT;Acc:O95274]	GO:0009913	epidermal cell differentiation	biological_process
ENSG00000072571	HMMR	Hyaluronan mediated motility receptor (Intracellular hyaluronic acid- binding protein) (Receptor for hyaluronan-mediated motility) (CD168 antigen). [Source:Uniprot/SWISSPROT;Acc:O75330]	GO:0007067	mitosis	biological_process
ENSG00000072571	HMMR	Hyaluronan mediated motility receptor (Intracellular hyaluronic acid- binding protein) (Receptor for hyaluronan-mediated motility) (CD168 antigen). [Source:Uniprot/SWISSPROT;Acc:O75330]	GO:0051301	cell division	biological_process
ENSG00000083845	RPS5	40S ribosomal protein S5. [Source:Uniprot/SWISSPROT;Acc:P46782]	GO:0006325	establishment and/or maintenance of chromatin architecture	biological_process
ENSG00000083845	RPS5	40S ribosomal protein S5. [Source:Uniprot/SWISSPROT;Acc:P46782]	GO:0044429	mitochondrial part	cellular_component
ENSG00000126264	HCST	hematopoietic cell signal transducer isoform 1 precursor [Source:RefSeq_peptide;Acc:NP_055081]	GO:0045321	leukocyte activation	biological_process
ENSG00000116957	TBCE	Tubulin-specific chaperone E (Tubulin-folding cofactor E). [Source:Uniprot/SWISSPROT;Acc:Q15813]	GO:0022403	cell cycle phase	biological_process
ENSG00000111837	MAK	Serine/threonine-protein kinase MAK (EC 2.7.11.22) (Male germ cell- associated kinase). [Source:Uniprot/SWISSPROT;Acc:P20794]	GO:0007601	visual perception	biological_process
ENSG00000110427	C11orf41	Putative membrane protein C11orf41. [Source:Uniprot/SWISSPROT;Acc:Q6ZVL6]	GO:0045202	synapse	cellular_component
ENSG00000188223	-	Antolefinin. [Source:Uniprot/SWISSPROT;Acc:Q96GY3]	GO:0006936	muscle contraction	biological_process
ENSG00000188223	-	Antolefinin. [Source:Uniprot/SWISSPROT;Acc:Q96GY3]	GO:0015629	actin cytoskeleton	cellular_component
ENSG00000132703	APCS	Serum amyloid P-component precursor (SAP) (9.5S alpha-1-glycoprotein) [Contains: Serum amyloid P-component(1-203)]. [Source:Uniprot/SWISSPROT;Acc:P02743]	GO:0050776	regulation of immune response	biological_process
ENSG00000177119	TMEM16F	Transmembrane protein 16F. [Source:Uniprot/SWISSPROT;Acc:Q4KMQ2]	GO:0003779	actin binding	molecular_function
ENSG00000177119	TMEM16F	Transmembrane protein 16F. [Source:Uniprot/SWISSPROT;Acc:Q4KMQ2]	GO:0005578	proteinaceous extracellular matrix	cellular_component
ENSG00000102385	DRP2	Dystrophin-related protein 2. [Source:Uniprot/SWISSPROT;Acc:Q13474]	GO:0006325	establishment and/or maintenance of chromatin architecture	biological_process
ENSG00000167986	DDB1	DNA damage-binding protein 1 (Damage-specific DNA-binding protein 1) (UV-damaged DNA-binding factor) (DDB p127 subunit) (DDBa) (UV-damaged DNA-binding protein 1) (UV-DDB 1) (Xeroderma pigmentosum group E- complementing protein) (XPCe) (XPE-binding factor) [Source:Uniprot/SWISSPROT;Acc:Q16531]	GO:0005506	iron ion binding	molecular_function
ENSG00000167986	DDB1	DNA damage-binding protein 1 (Damage-specific DNA-binding protein 1) (UV-damaged DNA-binding factor) (DDB p127 subunit) (DDBa) (UV-damaged DNA-binding protein 1) (UV-DDB 1) (Xeroderma pigmentosum group E- complementing protein) (XPCe) (XPE-binding factor) [Source:Uniprot/SWISSPROT;Acc:Q16531]	GO:0006700	C21-steroid hormone biosynthetic process	biological_process
ENSG00000135624	CCT7	T-complex protein 1 subunit eta (TCP-1-eta) (CCT-eta) (HIV-1 Nef- interacting protein). [Source:Uniprot/SWISSPROT;Acc:Q99832]	GO:0006412	translation	biological_process
ENSG00000135624	CCT7	T-complex protein 1 subunit eta (TCP-1-eta) (CCT-eta) (HIV-1 Nef- interacting protein). [Source:Uniprot/SWISSPROT;Acc:Q99832]	GO:0030529	ribonucleoprotein complex	cellular_component
ENSG00000130176	CNN1	Calponin-1 (Calponin H1, smooth muscle) (Basic calponin). [Source:Uniprot/SWISSPROT;Acc:P51911]	GO:0015629	actin cytoskeleton	cellular_component
ENSG00000118705	RPN2	Dolichyl-diphosphooligosaccharide--protein glycosyltransferase 63 kDa subunit precursor (EC 2.4.1.119) (Ribophorin II) (RPN-II) (RIBIIR). [Source:Uniprot/SWISSPROT;Acc:P04844]	GO:0006888	ER to Golgi vesicle-mediated transport	biological_process
ENSG00000211937	-	Immunoglobulin heavy chain V gene segment [Source:IMGT/GENE_DB;Acc:IGHV2-5]	GO:0007601	visual perception	biological_process
ENSG00000163682	RPL9	60S ribosomal protein L9. [Source:Uniprot/SWISSPROT;Acc:P32969]	GO:0005842	cytosolic large ribosomal subunit (sensu Eukaryota)	cellular_component
ENSG00000198670	LPA	Apolipoprotein(a) precursor (EC 3.4.21.-) (Apo(a)) (Lp(a)). [Source:Uniprot/SWISSPROT;Acc:P08519]	GO:0004984	olfactory receptor activity	molecular_function
ENSG00000198670	LPA	Apolipoprotein(a) precursor (EC 3.4.21.-) (Apo(a)) (Lp(a)). [Source:Uniprot/SWISSPROT;Acc:P08519]	GO:0007608	sensory perception of smell	biological_process
ENSG00000138668	HNRPD	Heterogeneous nuclear ribonucleoprotein D0 (hnRNP D0) (AU-rich element RNA-binding protein 1). [Source:Uniprot/SWISSPROT;Acc:Q14103]	GO:0006397	mRNA processing	biological_process
ENSG00000115266	APC2	adenomatosis polyposis coli 2 [Source:RefSeq_peptide;Acc:NP_005874]	GO:0042995	cell projection	cellular_component
ENSG00000158022	TRIM63	Ubiquitin ligase TRIM63 (EC 6.3.2.-) (Tripartite motif-containing protein 63) (Muscle-specific RING finger protein 1) (MuRF1) (MURF-1) (RING finger protein 28) (Striated muscle RING zinc finger protein) (Iris RING finger protein). [Source:Uniprot/SWISSPROT;Acc:Q969Q1]	GO:0006936	muscle contraction	biological_process
ENSG00000113558	SKP1A	S-phase kinase-associated protein 1A (Cyclin A/CDK2-associated protein p19) (p19A) (p19skp1) (RNA polymerase II elongation factor-like protein) (Organ of Corti protein 2) (OCP-II protein) (OCP-2) (Transcription elongation factor B) (SIII). [Source:Uniprot/SWISSPROT;Acc:P63208]	GO:0006886	intracellular protein transport	biological_process
ENSG00000113558	SKP1A	S-phase kinase-associated protein 1A (Cyclin A/CDK2-associated protein p19) (p19A) (p19skp1) (RNA polymerase II elongation factor-like protein) (Organ of Corti protein 2) (OCP-II protein) (OCP-2) (Transcription elongation factor B) (SIII). [Source:Uniprot/SWISSPROT;Acc:P63208]	GO:0015078	hydrogen ion transporter activity	molecular_function
ENSG00000143536	CRNN	cornulin [Source:RefSeq_peptide;Acc:NP_057274]	GO:0001533	cornified envelope	cellular_component
ENSG00000143536	CRNN	cornulin [Source:RefSeq_peptide;Acc:NP_057274]	GO:0030216	keratinocyte differentiation	biological_process
ENSG00000143536	CRNN	cornulin [Source:RefSeq_peptide;Acc:NP_057274]	GO:0031424	keratinization	biological_process
ENSG00000172115	CYCS	Cytochrome c. [Source:Uniprot/SWISSPROT;Acc:P99999]	GO:0005747	mitochondrial respiratory chain complex I	cellular_component
ENSG00000172115	CYCS	Cytochrome c. [Source:Uniprot/SWISSPROT;Acc:P99999]	GO:0006120	mitochondrial electron transport, NADH to ubiquinone	biological_process
ENSG00000172115	CYCS	Cytochrome c. [Source:Uniprot/SWISSPROT;Acc:P99999]	GO:0008137	NADH dehydrogenase (ubiquinone) activity	molecular_function
ENSG00000172115	CYCS	Cytochrome c. [Source:Uniprot/SWISSPROT;Acc:P99999]	GO:0015078	hydrogen ion transporter activity	molecular_function
ENSG00000172115	CYCS	Cytochrome c. [Source:Uniprot/SWISSPROT;Acc:P99999]	GO:0048037	cofactor binding	molecular_function
ENSG00000152253	SPC25	Kinetochore protein Spc25 (hSpc25). [Source:Uniprot/SWISSPROT;Acc:Q9HBM1]	GO:0005819	spindle	cellular_component
ENSG00000206075	SERPINB5	Serpin B5 precursor (Maspin) (Protease inhibitor 5). [Source:Uniprot/SWISSPROT;Acc:P36952]	GO:0005200	structural constituent of cytoskeleton	molecular_function
ENSG00000206075	SERPINB5	Serpin B5 precursor (Maspin) (Protease inhibitor 5). [Source:Uniprot/SWISSPROT;Acc:P36952]	GO:0005882	intermediate filament	cellular_component
ENSG00000206075	SERPINB5	Serpin B5 precursor (Maspin) (Protease inhibitor 5). [Source:Uniprot/SWISSPROT;Acc:P36952]	GO:0008544	epidermis development	biological_process
ENSG00000146005	PSD2	pleckstrin and Sec7 domain containing 2 [Source:RefSeq_peptide;Acc:NP_115665]	GO:0007268	synaptic transmission	biological_process
ENSG00000142733	MAP3K6	Mitogen-activated protein kinase kinase kinase 6 (EC 2.7.11.25). [Source:Uniprot/SWISSPROT;Acc:O95382]	GO:0045941	positive regulation of transcription	biological_process
ENSG00000204219	TCEA3	Transcription elongation factor A protein 3 (Transcription elongation factor S-II protein 3) (Transcription elongation factor TFIIS.h). [Source:Uniprot/SWISSPROT;Acc:O75764]	GO:0005578	proteinaceous extracellular matrix	cellular_component
ENSG00000073150	PANX2	Pannexin-2. [Source:Uniprot/SWISSPROT;Acc:Q96RD6]	GO:0007601	visual perception	biological_process
ENSG00000176396	EID2	CREBBP/EP300 inhibitor 2 [Source:RefSeq_peptide;Acc:NP_694964]	GO:0015986	ATP synthesis coupled proton transport	biological_process
ENSG00000176396	EID2	CREBBP/EP300 inhibitor 2 [Source:RefSeq_peptide;Acc:NP_694964]	GO:0016469	proton-transporting two-sector ATPase complex	cellular_component
ENSG00000176396	EID2	CREBBP/EP300 inhibitor 2 [Source:RefSeq_peptide;Acc:NP_694964]	GO:0046961	hydrogen ion transporting ATPase activity, rotational mechanism	molecular_function
ENSG00000156928	C7orf30	Uncharacterized protein C7orf30. [Source:Uniprot/SWISSPROT;Acc:Q96EH3]	GO:0005840	ribosome	cellular_component
ENSG00000078814	MYH7B	myosin, heavy polypeptide 7B, cardiac muscle, beta [Source:RefSeq_peptide;Acc:NP_065935]	GO:0008092	cytoskeletal protein binding	molecular_function
ENSG00000100997	ABHD12	Abhydrolase domain-containing protein 12. [Source:Uniprot/SWISSPROT;Acc:Q8N2K0]	GO:0003924	GTPase activity	molecular_function
ENSG00000129673	AANAT	Serotonin N-acetyltransferase (EC 2.3.1.87) (Aralkylamine N- acetyltransferase) (AA-NAT) (Serotonin acetylase). [Source:Uniprot/SWISSPROT;Acc:Q16613]	GO:0007601	visual perception	biological_process
ENSG00000205703	-	Novel protein (FLJ40354 LOC282979) (Hypothetical LOC399706). [Source:Uniprot/SPTREMBL;Acc:Q5SW04]	GO:0004984	olfactory receptor activity	molecular_function
ENSG00000205703	-	Novel protein (FLJ40354 LOC282979) (Hypothetical LOC399706). [Source:Uniprot/SPTREMBL;Acc:Q5SW04]	GO:0007608	sensory perception of smell	biological_process
ENSG00000196126	HLA-DRB1	HLA class II histocompatibility antigen, DRB1-1 beta chain precursor (MHC class I antigen DRB1*1) (DR-1) (DR1). [Source:Uniprot/SWISSPROT;Acc:P04229]	GO:0002474	antigen processing and presentation of peptide antigen via MHC class I	biological_process
ENSG00000196126	HLA-DRB1	HLA class II histocompatibility antigen, DRB1-1 beta chain precursor (MHC class I antigen DRB1*1) (DR-1) (DR1). [Source:Uniprot/SWISSPROT;Acc:P04229]	GO:0003735	structural constituent of ribosome	molecular_function
ENSG00000196126	HLA-DRB1	HLA class II histocompatibility antigen, DRB1-1 beta chain precursor (MHC class I antigen DRB1*1) (DR-1) (DR1). [Source:Uniprot/SWISSPROT;Acc:P04229]	GO:0005829	cytosol	cellular_component
ENSG00000196126	HLA-DRB1	HLA class II histocompatibility antigen, DRB1-1 beta chain precursor (MHC class I antigen DRB1*1) (DR-1) (DR1). [Source:Uniprot/SWISSPROT;Acc:P04229]	GO:0005840	ribosome	cellular_component
ENSG00000196126	HLA-DRB1	HLA class II histocompatibility antigen, DRB1-1 beta chain precursor (MHC class I antigen DRB1*1) (DR-1) (DR1). [Source:Uniprot/SWISSPROT;Acc:P04229]	GO:0006412	translation	biological_process
ENSG00000196126	HLA-DRB1	HLA class II histocompatibility antigen, DRB1-1 beta chain precursor (MHC class I antigen DRB1*1) (DR-1) (DR1). [Source:Uniprot/SWISSPROT;Acc:P04229]	GO:0042612	MHC class I protein complex	cellular_component
ENSG00000164736	SOX17	Transcription factor SOX-17. [Source:Uniprot/SWISSPROT;Acc:Q9H6I2]	GO:0001568	blood vessel development	biological_process
ENSG00000189180	ZNF33A	Zinc finger protein 33A (Zinc finger protein 11A) (Zinc finger protein KOX31) (Zinc finger and ZAK-associated protein with KRAB domain) (ZZaPK). [Source:Uniprot/SWISSPROT;Acc:Q06730]	GO:0008134	transcription factor binding	molecular_function
ENSG00000158864	NDUFS2	NADH dehydrogenase [ubiquinone] iron-sulfur protein 2, mitochondrial precursor (EC 1.6.5.3) (EC 1.6.99.3) (NADH-ubiquinone oxidoreductase 49 kDa subunit) (Complex I-49kD) (CI-49kD). [Source:Uniprot/SWISSPROT;Acc:O75306]	GO:0015078	hydrogen ion transporter activity	molecular_function
ENSG00000144674	GOLGA4	Golgin subfamily A member 4 (Trans-Golgi p230) (256 kDa golgin) (Golgin-245) (Protein 72.1). [Source:Uniprot/SWISSPROT;Acc:Q13439]	GO:0005840	ribosome	cellular_component
ENSG00000138018	-	Selenoprotein I. [Source:Uniprot/SWISSPROT;Acc:Q9C0D9]	GO:0016126	sterol biosynthetic process	biological_process
ENSG00000166710	B2M	Beta-2-microglobulin precursor [Contains: Beta-2-microglobulin variant pI 5.3]. [Source:Uniprot/SWISSPROT;Acc:P61769]	GO:0003735	structural constituent of ribosome	molecular_function
ENSG00000166710	B2M	Beta-2-microglobulin precursor [Contains: Beta-2-microglobulin variant pI 5.3]. [Source:Uniprot/SWISSPROT;Acc:P61769]	GO:0005840	ribosome	cellular_component
ENSG00000166595	FAM96B	Protein FAM96B. [Source:Uniprot/SWISSPROT;Acc:Q9Y3D0]	GO:0000502	proteasome complex (sensu Eukaryota)	cellular_component
ENSG00000095321	CRAT	Carnitine O-acetyltransferase (EC 2.3.1.7) (Carnitine acetylase) (CAT) (Carnitine acetyltransferase) (CrAT). [Source:Uniprot/SWISSPROT;Acc:P43155]	GO:0005761	mitochondrial ribosome	cellular_component
ENSG00000101292	PROKR2	Prokineticin receptor 2 (PK-R2) (G-protein coupled receptor 73-like 1) (GPR73b) (GPRg2). [Source:Uniprot/SWISSPROT;Acc:Q8NFJ6]	GO:0005882	intermediate filament	cellular_component
ENSG00000167207	NOD2	Nucleotide-binding oligomerization domain-containing protein 2 (Caspase recruitment domain-containing protein 15) (Inflammatory bowel disease protein 1). [Source:Uniprot/SWISSPROT;Acc:Q9HC29]	GO:0006954	inflammatory response	biological_process
ENSG00000170006	TMEM154	Transmembrane protein 154 precursor. [Source:Uniprot/SWISSPROT;Acc:Q6P9G4]	GO:0006954	inflammatory response	biological_process
ENSG00000164808	KIAA0146	Uncharacterized protein KIAA0146. [Source:Uniprot/SWISSPROT;Acc:Q14159]	GO:0045595	regulation of cell differentiation	biological_process
ENSG00000164808	KIAA0146	Uncharacterized protein KIAA0146. [Source:Uniprot/SWISSPROT;Acc:Q14159]	GO:0045941	positive regulation of transcription	biological_process
ENSG00000164808	KIAA0146	Uncharacterized protein KIAA0146. [Source:Uniprot/SWISSPROT;Acc:Q14159]	GO:0046983	protein dimerization activity	molecular_function
ENSG00000130520	LSM4	U6 snRNA-associated Sm-like protein LSm4 (Glycine-rich protein) (GRP). [Source:Uniprot/SWISSPROT;Acc:Q9Y4Z0]	GO:0005743	mitochondrial inner membrane	cellular_component
ENSG00000130520	LSM4	U6 snRNA-associated Sm-like protein LSm4 (Glycine-rich protein) (GRP). [Source:Uniprot/SWISSPROT;Acc:Q9Y4Z0]	GO:0044455	mitochondrial membrane part	cellular_component
ENSG00000163430	FSTL1	Follistatin-related protein 1 precursor (Follistatin-like 1). [Source:Uniprot/SWISSPROT;Acc:Q12841]	GO:0005201	extracellular matrix structural constituent	molecular_function
ENSG00000163430	FSTL1	Follistatin-related protein 1 precursor (Follistatin-like 1). [Source:Uniprot/SWISSPROT;Acc:Q12841]	GO:0005581	collagen	cellular_component
ENSG00000163430	FSTL1	Follistatin-related protein 1 precursor (Follistatin-like 1). [Source:Uniprot/SWISSPROT;Acc:Q12841]	GO:0008092	cytoskeletal protein binding	molecular_function
ENSG00000163430	FSTL1	Follistatin-related protein 1 precursor (Follistatin-like 1). [Source:Uniprot/SWISSPROT;Acc:Q12841]	GO:0030036	actin cytoskeleton organization and biogenesis	biological_process
ENSG00000131095	GFAP	Glial fibrillary acidic protein, astrocyte (GFAP). [Source:Uniprot/SWISSPROT;Acc:P14136]	GO:0005746	mitochondrial respiratory chain	cellular_component
ENSG00000131095	GFAP	Glial fibrillary acidic protein, astrocyte (GFAP). [Source:Uniprot/SWISSPROT;Acc:P14136]	GO:0005829	cytosol	cellular_component
ENSG00000131095	GFAP	Glial fibrillary acidic protein, astrocyte (GFAP). [Source:Uniprot/SWISSPROT;Acc:P14136]	GO:0006118	electron transport	biological_process
ENSG00000131095	GFAP	Glial fibrillary acidic protein, astrocyte (GFAP). [Source:Uniprot/SWISSPROT;Acc:P14136]	GO:0006119	oxidative phosphorylation	biological_process
ENSG00000131095	GFAP	Glial fibrillary acidic protein, astrocyte (GFAP). [Source:Uniprot/SWISSPROT;Acc:P14136]	GO:0044275	cellular carbohydrate catabolic process	biological_process
ENSG00000134419	RPS15A	40S ribosomal protein S15a. [Source:Uniprot/SWISSPROT;Acc:P62244]	GO:0005842	cytosolic large ribosomal subunit (sensu Eukaryota)	cellular_component
ENSG00000125962	ARMCX5	Armadillo repeat-containing X-linked protein 5. [Source:Uniprot/SWISSPROT;Acc:Q6P1M9]	GO:0044431	Golgi apparatus part	cellular_component
ENSG00000176070	-	-	GO:0003735	structural constituent of ribosome	molecular_function
ENSG00000176070	-	-	GO:0005840	ribosome	cellular_component
ENSG00000176070	-	-	GO:0044445	cytosolic part	cellular_component
ENSG00000134308	YWHAQ	14-3-3 protein theta (14-3-3 protein tau) (14-3-3 protein T-cell) (HS1 protein). [Source:Uniprot/SWISSPROT;Acc:P27348]	GO:0006397	mRNA processing	biological_process
ENSG00000134308	YWHAQ	14-3-3 protein theta (14-3-3 protein tau) (14-3-3 protein T-cell) (HS1 protein). [Source:Uniprot/SWISSPROT;Acc:P27348]	GO:0008380	RNA splicing	biological_process
ENSG00000134308	YWHAQ	14-3-3 protein theta (14-3-3 protein tau) (14-3-3 protein T-cell) (HS1 protein). [Source:Uniprot/SWISSPROT;Acc:P27348]	GO:0015078	hydrogen ion transporter activity	molecular_function
ENSG00000136002	ARHGEF4	Rho guanine nucleotide exchange factor 4 (APC-stimulated guanine nucleotide exchange factor) (Asef). [Source:Uniprot/SWISSPROT;Acc:Q9NR80]	GO:0007017	microtubule-based process	biological_process
ENSG00000126458	RRAS	Ras-related protein R-Ras precursor (p23). [Source:Uniprot/SWISSPROT;Acc:P10301]	GO:0005201	extracellular matrix structural constituent	molecular_function
ENSG00000126458	RRAS	Ras-related protein R-Ras precursor (p23). [Source:Uniprot/SWISSPROT;Acc:P10301]	GO:0005604	basement membrane	cellular_component
ENSG00000126458	RRAS	Ras-related protein R-Ras precursor (p23). [Source:Uniprot/SWISSPROT;Acc:P10301]	GO:0015629	actin cytoskeleton	cellular_component
ENSG00000147402	GABRQ	Gamma-aminobutyric-acid receptor subunit theta precursor (GABA(A) receptor subunit theta). [Source:Uniprot/SWISSPROT;Acc:Q9UN88]	GO:0005179	hormone activity	molecular_function
ENSG00000189182	KRT77	Keratin, type II cytoskeletal 1b (Keratin-77). [Source:Uniprot/SWISSPROT;Acc:Q7Z794]	GO:0031424	keratinization	biological_process
ENSG00000147224	PRPS1	Ribose-phosphate pyrophosphokinase I (EC 2.7.6.1) (Phosphoribosyl pyrophosphate synthetase I) (PRS-I) (PPRibP). [Source:Uniprot/SWISSPROT;Acc:P60891]	GO:0005681	spliceosome	cellular_component
ENSG00000147224	PRPS1	Ribose-phosphate pyrophosphokinase I (EC 2.7.6.1) (Phosphoribosyl pyrophosphate synthetase I) (PRS-I) (PPRibP). [Source:Uniprot/SWISSPROT;Acc:P60891]	GO:0006397	mRNA processing	biological_process
ENSG00000147224	PRPS1	Ribose-phosphate pyrophosphokinase I (EC 2.7.6.1) (Phosphoribosyl pyrophosphate synthetase I) (PRS-I) (PPRibP). [Source:Uniprot/SWISSPROT;Acc:P60891]	GO:0008380	RNA splicing	biological_process
ENSG00000197345	MRPL21	39S ribosomal protein L21, mitochondrial precursor (L21mt) (MRP-L21). [Source:Uniprot/SWISSPROT;Acc:Q7Z2W9]	GO:0005743	mitochondrial inner membrane	cellular_component
ENSG00000155307	SAMSN1	SAM domain-containing protein SAMSN-1 (SAM domain, SH3 domain and nuclear localization signals protein 1) (SH3-SAM adaptor protein) (Hematopoietic adaptor containing SH3 and SAM domains 1). [Source:Uniprot/SWISSPROT;Acc:Q9NSI8]	GO:0006954	inflammatory response	biological_process
ENSG00000007202	KIAA0100	UPF0378 family protein KIAA0100 precursor (Breast cancer overexpressed gene 1 protein) (Antigen MLAA-22). [Source:Uniprot/SWISSPROT;Acc:Q14667]	GO:0005654	nucleoplasm	cellular_component
ENSG00000106804	C5	Complement C5 precursor [Contains: Complement C5 beta chain; Complement C5 alpha chain; C5a anaphylatoxin; Complement C5 alpha' chain]. [Source:Uniprot/SWISSPROT;Acc:P01031]	GO:0001871	pattern binding	molecular_function
ENSG00000106804	C5	Complement C5 precursor [Contains: Complement C5 beta chain; Complement C5 alpha chain; C5a anaphylatoxin; Complement C5 alpha' chain]. [Source:Uniprot/SWISSPROT;Acc:P01031]	GO:0007596	blood coagulation	biological_process
ENSG00000206178	-	-	GO:0042742	defense response to bacterium	biological_process
ENSG00000181541	MAB21L2	mab-21-like protein 2 [Source:RefSeq_peptide;Acc:NP_006430]	GO:0005212	structural constituent of eye lens	molecular_function
ENSG00000181541	MAB21L2	mab-21-like protein 2 [Source:RefSeq_peptide;Acc:NP_006430]	GO:0007601	visual perception	biological_process
ENSG00000092529	CAPN3	Neutral alpha-glucosidase C (EC 3.2.1.20). [Source:Uniprot/SWISSPROT;Acc:Q8TET4]	GO:0003779	actin binding	molecular_function
ENSG00000092529	CAPN3	Neutral alpha-glucosidase C (EC 3.2.1.20). [Source:Uniprot/SWISSPROT;Acc:Q8TET4]	GO:0006936	muscle contraction	biological_process
ENSG00000165934	CPSF2	Cleavage and polyadenylation specificity factor subunit 2 (Cleavage and polyadenylation specificity factor 100 kDa subunit) (CPSF 100 kDa subunit). [Source:Uniprot/SWISSPROT;Acc:Q9P2I0]	GO:0006281	DNA repair	biological_process
ENSG00000136261	BZW2	Basic leucine zipper and W2 domain-containing protein 2. [Source:Uniprot/SWISSPROT;Acc:Q9Y6E2]	GO:0006936	muscle contraction	biological_process
ENSG00000143882	ATP6V1C2	vacuolar H+ ATPase C2 isoform b [Source:RefSeq_peptide;Acc:NP_653184]	GO:0045045	secretory pathway	biological_process
ENSG00000177132	-	-	GO:0003735	structural constituent of ribosome	molecular_function
ENSG00000177132	-	-	GO:0005840	ribosome	cellular_component
ENSG00000145741	BTF3	Transcription factor BTF3 (RNA polymerase B transcription factor 3). [Source:Uniprot/SWISSPROT;Acc:P20290]	GO:0003735	structural constituent of ribosome	molecular_function
ENSG00000145741	BTF3	Transcription factor BTF3 (RNA polymerase B transcription factor 3). [Source:Uniprot/SWISSPROT;Acc:P20290]	GO:0005830	cytosolic ribosome (sensu Eukaryota)	cellular_component
ENSG00000066032	CTNNA2	Catenin alpha-2 (Alpha-catenin-related protein) (Alpha N-catenin). [Source:Uniprot/SWISSPROT;Acc:P26232]	GO:0007601	visual perception	biological_process
ENSG00000082898	XPO1	Exportin-1 (Exp1) (Chromosome region maintenance 1 protein homolog). [Source:Uniprot/SWISSPROT;Acc:O14980]	GO:0006397	mRNA processing	biological_process
ENSG00000082898	XPO1	Exportin-1 (Exp1) (Chromosome region maintenance 1 protein homolog). [Source:Uniprot/SWISSPROT;Acc:O14980]	GO:0008380	RNA splicing	biological_process
ENSG00000109861	CTSC	Dipeptidyl-peptidase 1 precursor (EC 3.4.14.1) (Dipeptidyl-peptidase I) (DPP-I) (DPPI) (Cathepsin C) (Cathepsin J) (Dipeptidyl transferase) [Contains: Dipeptidyl-peptidase 1 exclusion domain chain (Dipeptidyl- peptidase I exclusion domain chain); Dipeptid [Source:Uniprot/SWISSPROT;Acc:P53634]	GO:0019882	antigen processing and presentation	biological_process
ENSG00000109861	CTSC	Dipeptidyl-peptidase 1 precursor (EC 3.4.14.1) (Dipeptidyl-peptidase I) (DPP-I) (DPPI) (Cathepsin C) (Cathepsin J) (Dipeptidyl transferase) [Contains: Dipeptidyl-peptidase 1 exclusion domain chain (Dipeptidyl- peptidase I exclusion domain chain); Dipeptid [Source:Uniprot/SWISSPROT;Acc:P53634]	GO:0042612	MHC class I protein complex	cellular_component
ENSG00000104213	PDGFRL	Platelet-derived growth factor receptor-like protein precursor (PDGF receptor beta-like tumor suppressor). [Source:Uniprot/SWISSPROT;Acc:Q15198]	GO:0004175	endopeptidase activity	molecular_function
ENSG00000104213	PDGFRL	Platelet-derived growth factor receptor-like protein precursor (PDGF receptor beta-like tumor suppressor). [Source:Uniprot/SWISSPROT;Acc:Q15198]	GO:0005578	proteinaceous extracellular matrix	cellular_component
ENSG00000135929	CYP27A1	Cytochrome P450 27, mitochondrial precursor (EC 1.14.13.15) (Cytochrome P-450C27/25) (Sterol 26-hydroxylase) (Sterol 27- hydroxylase) (Vitamin D(3) 25-hydroxylase) (5-beta-cholestane-3- alpha,7-alpha,12-alpha-triol 27-hydroxylase). [Source:Uniprot/SWISSPROT;Acc:Q02318]	GO:0016126	sterol biosynthetic process	biological_process
ENSG00000203859	HSD3B2	3 beta-hydroxysteroid dehydrogenase/Delta 5-->4-isomerase type II (3- beta-HSD II) [Includes: 3-beta-hydroxy-Delta(5)-steroid dehydrogenase (EC 1.1.1.145) (3-beta-hydroxy-5-ene steroid dehydrogenase) (Progesterone reductase); Steroid Delta-isomerase (EC 5 [Source:Uniprot/SWISSPROT;Acc:P26439]	GO:0005506	iron ion binding	molecular_function
ENSG00000203859	HSD3B2	3 beta-hydroxysteroid dehydrogenase/Delta 5-->4-isomerase type II (3- beta-HSD II) [Includes: 3-beta-hydroxy-Delta(5)-steroid dehydrogenase (EC 1.1.1.145) (3-beta-hydroxy-5-ene steroid dehydrogenase) (Progesterone reductase); Steroid Delta-isomerase (EC 5 [Source:Uniprot/SWISSPROT;Acc:P26439]	GO:0020037	heme binding	molecular_function
ENSG00000117448	AKR1A1	Alcohol dehydrogenase [NADP+] (EC 1.1.1.2) (Aldehyde reductase) (Aldo- keto reductase family 1 member A1). [Source:Uniprot/SWISSPROT;Acc:P14550]	GO:0006412	translation	biological_process
ENSG00000117448	AKR1A1	Alcohol dehydrogenase [NADP+] (EC 1.1.1.2) (Aldehyde reductase) (Aldo- keto reductase family 1 member A1). [Source:Uniprot/SWISSPROT;Acc:P14550]	GO:0030529	ribonucleoprotein complex	cellular_component
ENSG00000185009	AP3M1	AP-3 complex subunit mu-1 (Adapter-related protein complex 3 mu-1 subunit) (Mu-adaptin 3A) (AP-3 adapter complex mu3A subunit). [Source:Uniprot/SWISSPROT;Acc:Q9Y2T2]	GO:0045045	secretory pathway	biological_process
ENSG00000169344	UMOD	Uromodulin precursor (Tamm-Horsfall urinary glycoprotein) (THP). [Source:Uniprot/SWISSPROT;Acc:P07911]	GO:0007588	excretion	biological_process
ENSG00000162576	MXRA8	matrix-remodelling associated 8 [Source:RefSeq_peptide;Acc:NP_115724]	GO:0005201	extracellular matrix structural constituent	molecular_function
ENSG00000162576	MXRA8	matrix-remodelling associated 8 [Source:RefSeq_peptide;Acc:NP_115724]	GO:0005581	collagen	cellular_component
ENSG00000162576	MXRA8	matrix-remodelling associated 8 [Source:RefSeq_peptide;Acc:NP_115724]	GO:0006817	phosphate transport	biological_process
ENSG00000145248	SLC10A4	Sodium/bile acid cotransporter 4 (Na(+)/bile acid cotransporter 4) (Solute carrier family 10 member 4). [Source:Uniprot/SWISSPROT;Acc:Q96EP9]	GO:0007268	synaptic transmission	biological_process
ENSG00000105426	PTPRS	Receptor-type tyrosine-protein phosphatase S precursor (EC 3.1.3.48) (R-PTP-S) (Protein-tyrosine phosphatase sigma) (R-PTP-sigma). [Source:Uniprot/SWISSPROT;Acc:Q13332]	GO:0005201	extracellular matrix structural constituent	molecular_function
ENSG00000105426	PTPRS	Receptor-type tyrosine-protein phosphatase S precursor (EC 3.1.3.48) (R-PTP-S) (Protein-tyrosine phosphatase sigma) (R-PTP-sigma). [Source:Uniprot/SWISSPROT;Acc:Q13332]	GO:0005578	proteinaceous extracellular matrix	cellular_component
ENSG00000128438	-	-	GO:0046649	lymphocyte activation	biological_process
ENSG00000135931	ARMC9	LisH domain-containing protein ARMC9 (Melanoma/melanocyte specific protein KU-MEL-1) (NS21). [Source:Uniprot/SWISSPROT;Acc:Q7Z3E5]	GO:0007601	visual perception	biological_process
ENSG00000180447	GAS1	Growth-arrest-specific protein 1 precursor (GAS-1). [Source:Uniprot/SWISSPROT;Acc:P54826]	GO:0005201	extracellular matrix structural constituent	molecular_function
ENSG00000180447	GAS1	Growth-arrest-specific protein 1 precursor (GAS-1). [Source:Uniprot/SWISSPROT;Acc:P54826]	GO:0005581	collagen	cellular_component
ENSG00000180447	GAS1	Growth-arrest-specific protein 1 precursor (GAS-1). [Source:Uniprot/SWISSPROT;Acc:P54826]	GO:0006817	phosphate transport	biological_process
ENSG00000166197	NOLC1	Nucleolar phosphoprotein p130 (Nucleolar 130 kDa protein) (140 kDa nucleolar phosphoprotein) (Nopp140) (Nucleolar and coiled-body phosphoprotein 1). [Source:Uniprot/SWISSPROT;Acc:Q14978]	GO:0030529	ribonucleoprotein complex	cellular_component
ENSG00000177674	AGTRAP	Type-1 angiotensin II receptor-associated protein (AT1 receptor- associated protein). [Source:Uniprot/SWISSPROT;Acc:Q6RW13]	GO:0000786	nucleosome	cellular_component
ENSG00000177674	AGTRAP	Type-1 angiotensin II receptor-associated protein (AT1 receptor- associated protein). [Source:Uniprot/SWISSPROT;Acc:Q6RW13]	GO:0006334	nucleosome assembly	biological_process
ENSG00000162647	C1orf119	Uncharacterized protein C1orf119 precursor. [Source:Uniprot/SWISSPROT;Acc:Q9NRX6]	GO:0006397	mRNA processing	biological_process
ENSG00000070601	FRMPD1	FERM and PDZ domain containing 1 [Source:RefSeq_peptide;Acc:NP_055722]	GO:0007601	visual perception	biological_process
ENSG00000173432	SAA1	Serum amyloid A protein precursor (SAA) [Contains: Amyloid protein A (Amyloid fibril protein AA); Serum amyloid protein A(2-104); Serum amyloid protein A(3-104); Serum amyloid protein A(2-103); Serum amyloid protein A(2-102); Serum amyloid protein A(4-101 [Source:Uniprot/SWISSPROT;Acc:P02735]	GO:0005882	intermediate filament	cellular_component
ENSG00000173432	SAA1	Serum amyloid A protein precursor (SAA) [Contains: Amyloid protein A (Amyloid fibril protein AA); Serum amyloid protein A(2-104); Serum amyloid protein A(3-104); Serum amyloid protein A(2-103); Serum amyloid protein A(2-102); Serum amyloid protein A(4-101 [Source:Uniprot/SWISSPROT;Acc:P02735]	GO:0007398	ectoderm development	biological_process
ENSG00000165072	MAMDC2	MAM domain-containing protein 2 precursor. [Source:Uniprot/SWISSPROT;Acc:Q7Z304]	GO:0005578	proteinaceous extracellular matrix	cellular_component
ENSG00000143632	ACTA1	Actin, alpha skeletal muscle (Alpha-actin-1). [Source:Uniprot/SWISSPROT;Acc:P68133]	GO:0003779	actin binding	molecular_function
ENSG00000143632	ACTA1	Actin, alpha skeletal muscle (Alpha-actin-1). [Source:Uniprot/SWISSPROT;Acc:P68133]	GO:0006941	striated muscle contraction	biological_process
ENSG00000143632	ACTA1	Actin, alpha skeletal muscle (Alpha-actin-1). [Source:Uniprot/SWISSPROT;Acc:P68133]	GO:0051239	regulation of multicellular organismal process	biological_process
ENSG00000197465	GYPE	Glycophorin E precursor. [Source:Uniprot/SWISSPROT;Acc:P15421]	GO:0042742	defense response to bacterium	biological_process
ENSG00000134057	CCNB1	G2/mitotic-specific cyclin-B1. [Source:Uniprot/SWISSPROT;Acc:P14635]	GO:0005819	spindle	cellular_component
ENSG00000134057	CCNB1	G2/mitotic-specific cyclin-B1. [Source:Uniprot/SWISSPROT;Acc:P14635]	GO:0006260	DNA replication	biological_process
ENSG00000134057	CCNB1	G2/mitotic-specific cyclin-B1. [Source:Uniprot/SWISSPROT;Acc:P14635]	GO:0007093	mitotic checkpoint	biological_process
ENSG00000112936	C7	Complement component C7 precursor. [Source:Uniprot/SWISSPROT;Acc:P10643]	GO:0005578	proteinaceous extracellular matrix	cellular_component
ENSG00000106483	SFRP4	Secreted frizzled-related protein 4 precursor (sFRP-4) (Frizzled protein, human endometrium) (FrpHE). [Source:Uniprot/SWISSPROT;Acc:Q6FHJ7]	GO:0005578	proteinaceous extracellular matrix	cellular_component
ENSG00000106483	SFRP4	Secreted frizzled-related protein 4 precursor (sFRP-4) (Frizzled protein, human endometrium) (FrpHE). [Source:Uniprot/SWISSPROT;Acc:Q6FHJ7]	GO:0007156	homophilic cell adhesion	biological_process
ENSG00000168828	OR13J1	Olfactory receptor 13J1 (Olfactory receptor OR9-2). [Source:Uniprot/SWISSPROT;Acc:Q8NGT2]	GO:0006325	establishment and/or maintenance of chromatin architecture	biological_process
ENSG00000168298	HIST1H1E	Histone H1.4 (Histone H1b). [Source:Uniprot/SWISSPROT;Acc:P10412]	GO:0042742	defense response to bacterium	biological_process
ENSG00000091831	ESR1	Estrogen receptor (ER) (Estradiol receptor) (ER-alpha). [Source:Uniprot/SWISSPROT;Acc:P03372]	GO:0005201	extracellular matrix structural constituent	molecular_function
ENSG00000091831	ESR1	Estrogen receptor (ER) (Estradiol receptor) (ER-alpha). [Source:Uniprot/SWISSPROT;Acc:P03372]	GO:0005578	proteinaceous extracellular matrix	cellular_component
ENSG00000091831	ESR1	Estrogen receptor (ER) (Estradiol receptor) (ER-alpha). [Source:Uniprot/SWISSPROT;Acc:P03372]	GO:0044420	extracellular matrix part	cellular_component
ENSG00000105953	OGDH	2-oxoglutarate dehydrogenase E1 component, mitochondrial precursor (EC 1.2.4.2) (Alpha-ketoglutarate dehydrogenase). [Source:Uniprot/SWISSPROT;Acc:Q02218]	GO:0031966	mitochondrial membrane	cellular_component
ENSG00000136827	TOR1A	Torsin A precursor (Torsin family 1 member A) (Dystonia 1 protein). [Source:Uniprot/SWISSPROT;Acc:O14656]	GO:0008092	cytoskeletal protein binding	molecular_function
ENSG00000109047	RCVRN	Recoverin (Cancer-associated retinopathy protein) (Protein CAR). [Source:Uniprot/SWISSPROT;Acc:P35243]	GO:0005261	cation channel activity	molecular_function
ENSG00000211666	-	Immunoglobulin Lambda light chain V gene segment [Source:IMGT/GENE_DB;Acc:IGLV2-14]	GO:0003823	antigen binding	molecular_function
ENSG00000171320	ESCO2	N-acetyltransferase ESCO2 (EC 2.3.1.-) (Establishment of cohesion 1 homolog 2) (ECO1 homolog 2). [Source:Uniprot/SWISSPROT;Acc:Q56NI9]	GO:0000279	M phase	biological_process
ENSG00000161939	C17orf49	Uncharacterized potential DNA-binding protein C17orf49. [Source:Uniprot/SWISSPROT;Acc:Q8IXM2]	GO:0006412	translation	biological_process
ENSG00000130649	CYP2E1	Cytochrome P450 2E1 (EC 1.14.14.1) (CYPIIE1) (P450-J). [Source:Uniprot/SWISSPROT;Acc:P05181]	GO:0004867	serine-type endopeptidase inhibitor activity	molecular_function
ENSG00000130649	CYP2E1	Cytochrome P450 2E1 (EC 1.14.14.1) (CYPIIE1) (P450-J). [Source:Uniprot/SWISSPROT;Acc:P05181]	GO:0051239	regulation of multicellular organismal process	biological_process
ENSG00000168333	C8orf22	UPF0362 protein C8orf22. [Source:Uniprot/SWISSPROT;Acc:Q8WWR9]	GO:0003779	actin binding	molecular_function
ENSG00000168333	C8orf22	UPF0362 protein C8orf22. [Source:Uniprot/SWISSPROT;Acc:Q8WWR9]	GO:0006936	muscle contraction	biological_process
ENSG00000168333	C8orf22	UPF0362 protein C8orf22. [Source:Uniprot/SWISSPROT;Acc:Q8WWR9]	GO:0007517	muscle development	biological_process
ENSG00000168333	C8orf22	UPF0362 protein C8orf22. [Source:Uniprot/SWISSPROT;Acc:Q8WWR9]	GO:0015629	actin cytoskeleton	cellular_component
ENSG00000168333	C8orf22	UPF0362 protein C8orf22. [Source:Uniprot/SWISSPROT;Acc:Q8WWR9]	GO:0030017	sarcomere	cellular_component
ENSG00000075856	SART3	Squamous cell carcinoma antigen recognized by T-cells 3 (SART-3) (hSART-3) (Tat-interacting protein of 110 kDa) (Tip110). [Source:Uniprot/SWISSPROT;Acc:Q15020]	GO:0016887	ATPase activity	molecular_function
ENSG00000149564	ESAM	Endothelial cell-selective adhesion molecule precursor. [Source:Uniprot/SWISSPROT;Acc:Q96AP7]	GO:0001568	blood vessel development	biological_process
ENSG00000141480	ARRB2	Beta-arrestin-2 (Arrestin beta 2). [Source:Uniprot/SWISSPROT;Acc:P32121]	GO:0006954	inflammatory response	biological_process
ENSG00000178184	PARD6G	Partitioning defective 6 homolog gamma (PAR-6 gamma) (PAR6D). [Source:Uniprot/SWISSPROT;Acc:Q9BYG4]	GO:0008544	epidermis development	biological_process
ENSG00000105048	TNNT1	Troponin T, slow skeletal muscle (TnTs) (Slow skeletal muscle troponin T) (sTnT). [Source:Uniprot/SWISSPROT;Acc:P13805]	GO:0007517	muscle development	biological_process
ENSG00000105048	TNNT1	Troponin T, slow skeletal muscle (TnTs) (Slow skeletal muscle troponin T) (sTnT). [Source:Uniprot/SWISSPROT;Acc:P13805]	GO:0015629	actin cytoskeleton	cellular_component
ENSG00000105048	TNNT1	Troponin T, slow skeletal muscle (TnTs) (Slow skeletal muscle troponin T) (sTnT). [Source:Uniprot/SWISSPROT;Acc:P13805]	GO:0044449	contractile fiber part	cellular_component
ENSG00000183172	C22orf32	Uncharacterized protein C22orf32. [Source:Uniprot/SPTREMBL;Acc:Q8TAB9]	GO:0005746	mitochondrial respiratory chain	cellular_component
ENSG00000183172	C22orf32	Uncharacterized protein C22orf32. [Source:Uniprot/SPTREMBL;Acc:Q8TAB9]	GO:0006119	oxidative phosphorylation	biological_process
ENSG00000183172	C22orf32	Uncharacterized protein C22orf32. [Source:Uniprot/SPTREMBL;Acc:Q8TAB9]	GO:0008137	NADH dehydrogenase (ubiquinone) activity	molecular_function
ENSG00000183172	C22orf32	Uncharacterized protein C22orf32. [Source:Uniprot/SPTREMBL;Acc:Q8TAB9]	GO:0015078	hydrogen ion transporter activity	molecular_function
ENSG00000075336	C18orf55	TIM21-like protein, mitochondrial precursor. [Source:Uniprot/SWISSPROT;Acc:Q9BVV7]	GO:0005746	mitochondrial respiratory chain	cellular_component
ENSG00000075336	C18orf55	TIM21-like protein, mitochondrial precursor. [Source:Uniprot/SWISSPROT;Acc:Q9BVV7]	GO:0008137	NADH dehydrogenase (ubiquinone) activity	molecular_function
ENSG00000075336	C18orf55	TIM21-like protein, mitochondrial precursor. [Source:Uniprot/SWISSPROT;Acc:Q9BVV7]	GO:0042775	organelle ATP synthesis coupled electron transport	biological_process
ENSG00000206047	DEFT1P	Neutrophil defensin 1 precursor (HNP-1) (HP-1) (HP1) (Defensin, alpha 1) [Contains: HP 1-56; Neutrophil defensin 2 (HNP-2) (HP-2) (HP2)]. [Source:Uniprot/SWISSPROT;Acc:P59665]	GO:0030097	hemopoiesis	biological_process
ENSG00000131482	G6PC	Glucose-6-phosphatase (EC 3.1.3.9) (G6Pase) (G-6-Pase). [Source:Uniprot/SWISSPROT;Acc:P35575]	GO:0004857	enzyme inhibitor activity	molecular_function
ENSG00000150764	DIXDC1	DIX domain containing 1 isoform b [Source:RefSeq_peptide;Acc:NP_219493]	GO:0007601	visual perception	biological_process
ENSG00000105219	CNTD2	Cyclin N-terminal domain-containing protein 2. [Source:Uniprot/SWISSPROT;Acc:Q9H8S5]	GO:0005125	cytokine activity	molecular_function
ENSG00000110077	MS4A6A	Membrane-spanning 4-domains subfamily A member 6A (Four-span transmembrane protein 3) (CD20 antigen-like 3). [Source:Uniprot/SWISSPROT;Acc:Q9H2W1]	GO:0006954	inflammatory response	biological_process
ENSG00000108840	HDAC5	Histone deacetylase 5 (HD5) (Antigen NY-CO-9). [Source:Uniprot/SWISSPROT;Acc:Q9UQL6]	GO:0007601	visual perception	biological_process
ENSG00000163513	TGFBR2	TGF-beta receptor type-2 precursor (EC 2.7.11.30) (TGF-beta receptor type II) (TGFR-2) (TGF-beta type II receptor) (Transforming growth factor-beta receptor type II) (TbetaR-II). [Source:Uniprot/SWISSPROT;Acc:P37173]	GO:0016337	cell-cell adhesion	biological_process
ENSG00000163513	TGFBR2	TGF-beta receptor type-2 precursor (EC 2.7.11.30) (TGF-beta receptor type II) (TGFR-2) (TGF-beta type II receptor) (Transforming growth factor-beta receptor type II) (TbetaR-II). [Source:Uniprot/SWISSPROT;Acc:P37173]	GO:0019882	antigen processing and presentation	biological_process
ENSG00000163513	TGFBR2	TGF-beta receptor type-2 precursor (EC 2.7.11.30) (TGF-beta receptor type II) (TGFR-2) (TGF-beta type II receptor) (Transforming growth factor-beta receptor type II) (TbetaR-II). [Source:Uniprot/SWISSPROT;Acc:P37173]	GO:0042612	MHC class I protein complex	cellular_component
ENSG00000080200	-	CDNA FLJ33880 fis, clone CTONG2007104, weakly similar to BETA CRYSTALLIN B2. [Source:Uniprot/SPTREMBL;Acc:Q8N262]	GO:0005578	proteinaceous extracellular matrix	cellular_component
ENSG00000120659	TNFSF11	Tumor necrosis factor ligand superfamily member 11 (Receptor activator of nuclear factor kappa B ligand) (RANKL) (TNF-related activation- induced cytokine) (TRANCE) (Osteoprotegerin ligand) (OPGL) (Osteoclast differentiation factor) (ODF) (CD254 antigen) [Source:Uniprot/SWISSPROT;Acc:O14788]	GO:0005529	sugar binding	molecular_function
ENSG00000144857	BOC	Brother of CDO precursor (Protein BOC). [Source:Uniprot/SWISSPROT;Acc:Q9BWV1]	GO:0005578	proteinaceous extracellular matrix	cellular_component
ENSG00000197573	-	cytochrome P450, family 2, subfamily B, polypeptide 7 pseudogene 1 (CYP2B7P1) on chromosome 19 [Source:RefSeq_dna;Acc:NR_001278]	GO:0008289	lipid binding	molecular_function
ENSG00000172995	-	cAMP-regulated phosphoprotein 21 (ARPP-21). [Source:Uniprot/SWISSPROT;Acc:Q9UBL0]	GO:0005244	voltage-gated ion channel activity	molecular_function
ENSG00000204086	RPA4	Replication protein A 30 kDa subunit (RP-A) (RF-A) (Replication factor-A protein 4) (p30). [Source:Uniprot/SWISSPROT;Acc:Q13156]	GO:0001568	blood vessel development	biological_process
ENSG00000009724	MASP2	Mannan-binding lectin serine protease 2 precursor (EC 3.4.21.104) (Mannose-binding protein-associated serine protease 2) (MASP-2) (MBL- associated serine protease 2) [Contains: Mannan-binding lectin serine protease 2 A chain; Mannan-binding lectin serine [Source:Uniprot/SWISSPROT;Acc:O00187]	GO:0004866	endopeptidase inhibitor activity	molecular_function
ENSG00000168884	TNIP2	A20-binding inhibitor of NF-kappaB activation 2 [Source:RefSeq_peptide;Acc:NP_077285]	GO:0002474	antigen processing and presentation of peptide antigen via MHC class I	biological_process
ENSG00000168884	TNIP2	A20-binding inhibitor of NF-kappaB activation 2 [Source:RefSeq_peptide;Acc:NP_077285]	GO:0042612	MHC class I protein complex	cellular_component
ENSG00000166317	SYNPO2L	Synaptopodin 2-like protein. [Source:Uniprot/SWISSPROT;Acc:Q9H987]	GO:0006941	striated muscle contraction	biological_process
ENSG00000166317	SYNPO2L	Synaptopodin 2-like protein. [Source:Uniprot/SWISSPROT;Acc:Q9H987]	GO:0007517	muscle development	biological_process
ENSG00000166317	SYNPO2L	Synaptopodin 2-like protein. [Source:Uniprot/SWISSPROT;Acc:Q9H987]	GO:0015629	actin cytoskeleton	cellular_component
ENSG00000166317	SYNPO2L	Synaptopodin 2-like protein. [Source:Uniprot/SWISSPROT;Acc:Q9H987]	GO:0030017	sarcomere	cellular_component
ENSG00000166317	SYNPO2L	Synaptopodin 2-like protein. [Source:Uniprot/SWISSPROT;Acc:Q9H987]	GO:0051239	regulation of multicellular organismal process	biological_process
ENSG00000135632	SMYD5	SET and MYND domain-containing protein 5 (Protein NN8-4AG). [Source:Uniprot/SWISSPROT;Acc:Q6GMV2]	GO:0005740	mitochondrial envelope	cellular_component
ENSG00000135632	SMYD5	SET and MYND domain-containing protein 5 (Protein NN8-4AG). [Source:Uniprot/SWISSPROT;Acc:Q6GMV2]	GO:0006119	oxidative phosphorylation	biological_process
ENSG00000007908	SELE	E-selectin precursor (Endothelial leukocyte adhesion molecule 1) (ELAM-1) (Leukocyte-endothelial cell adhesion molecule 2) (LECAM2) (CD62E antigen). [Source:Uniprot/SWISSPROT;Acc:P16581]	GO:0005125	cytokine activity	molecular_function
ENSG00000139714	MORN3	MORN repeat-containing protein 3. [Source:Uniprot/SWISSPROT;Acc:Q6PF18]	GO:0000278	mitotic cell cycle	biological_process
ENSG00000139714	MORN3	MORN repeat-containing protein 3. [Source:Uniprot/SWISSPROT;Acc:Q6PF18]	GO:0022403	cell cycle phase	biological_process
ENSG00000118473	SGIP1	SH3-containing GRB2-like protein 3-interacting protein 1 (Endophilin- 3-interacting protein). [Source:Uniprot/SWISSPROT;Acc:Q9BQI5]	GO:0007601	visual perception	biological_process
ENSG00000173230	GOLGB1	Golgin subfamily B member 1 (Giantin) (Macrogolgin) (372 kDa Golgi complex-associated protein) (GCP372). [Source:Uniprot/SWISSPROT;Acc:Q14789]	GO:0048193	Golgi vesicle transport	biological_process
ENSG00000211452	DIO1	Type I iodothyronine deiodinase (EC 1.97.1.10) (Type-I 5' deiodinase) (DIOI) (Type 1 DI) (5DI). [Source:Uniprot/SWISSPROT;Acc:P49895]	GO:0005507	copper ion binding	molecular_function
ENSG00000211452	DIO1	Type I iodothyronine deiodinase (EC 1.97.1.10) (Type-I 5' deiodinase) (DIOI) (Type 1 DI) (5DI). [Source:Uniprot/SWISSPROT;Acc:P49895]	GO:0046870	cadmium ion binding	molecular_function
ENSG00000147872	ADFP	Adipophilin (Adipose differentiation-related protein) (ADRP). [Source:Uniprot/SWISSPROT;Acc:Q99541]	GO:0005578	proteinaceous extracellular matrix	cellular_component
ENSG00000102225	PCTK1	Serine/threonine-protein kinase PCTAIRE-1 (EC 2.7.11.22) (PCTAIRE- motif protein kinase 1). [Source:Uniprot/SWISSPROT;Acc:Q00536]	GO:0005743	mitochondrial inner membrane	cellular_component
ENSG00000136487	GH2	Growth hormone variant precursor (GH-V) (Placenta-specific growth hormone) (Growth hormone 2). [Source:Uniprot/SWISSPROT;Acc:P01242]	GO:0005625	soluble fraction	cellular_component
ENSG00000137507	LRRC32	Leucine-rich repeat-containing protein 32 precursor (GARP protein) (Garpin) (Glycoprotein A repetitions predominant). [Source:Uniprot/SWISSPROT;Acc:Q14392]	GO:0001568	blood vessel development	biological_process
ENSG00000074219	TEAD2	Transcriptional enhancer factor TEF-4 (TEA domain family member 2) (TEAD-2). [Source:Uniprot/SWISSPROT;Acc:Q15562]	GO:0000278	mitotic cell cycle	biological_process
ENSG00000074219	TEAD2	Transcriptional enhancer factor TEF-4 (TEA domain family member 2) (TEAD-2). [Source:Uniprot/SWISSPROT;Acc:Q15562]	GO:0016568	chromatin modification	biological_process
ENSG00000189108	IL1RAPL2	X-linked interleukin-1 receptor accessory protein-like 2 precursor (IL1RAPL-2-related protein) (Interleukin-1 receptor 9) (IL-1R9) (IL-1 receptor accessory protein-like 2) (Three immunoglobulin domain- containing IL-1 receptor-related 1) (TIGIRR-1). [Source:Uniprot/SWISSPROT;Acc:Q9NP60]	GO:0004984	olfactory receptor activity	molecular_function
ENSG00000189108	IL1RAPL2	X-linked interleukin-1 receptor accessory protein-like 2 precursor (IL1RAPL-2-related protein) (Interleukin-1 receptor 9) (IL-1R9) (IL-1 receptor accessory protein-like 2) (Three immunoglobulin domain- containing IL-1 receptor-related 1) (TIGIRR-1). [Source:Uniprot/SWISSPROT;Acc:Q9NP60]	GO:0007608	sensory perception of smell	biological_process
ENSG00000159797	C9orf144	CDNA FLJ46303 fis, clone TESTI4037228. [Source:Uniprot/SPTREMBL;Acc:Q6ZRJ7]	GO:0005201	extracellular matrix structural constituent	molecular_function
ENSG00000159797	C9orf144	CDNA FLJ46303 fis, clone TESTI4037228. [Source:Uniprot/SPTREMBL;Acc:Q6ZRJ7]	GO:0005604	basement membrane	cellular_component
ENSG00000059915	PSD	pleckstrin and Sec7 domain containing [Source:RefSeq_peptide;Acc:NP_002770]	GO:0045202	synapse	cellular_component
ENSG00000205405	-	-	GO:0006397	mRNA processing	biological_process
ENSG00000168775	-	Creatine kinase, ubiquitous mitochondrial precursor (EC 2.7.3.2) (U- MtCK) (Mia-CK) (Acidic-type mitochondrial creatine kinase). [Source:Uniprot/SWISSPROT;Acc:P12532]	GO:0004252	serine-type endopeptidase activity	molecular_function
ENSG00000070831	CDC42	Cell division control protein 42 homolog precursor (G25K GTP-binding protein). [Source:Uniprot/SWISSPROT;Acc:P60953]	GO:0005874	microtubule	cellular_component
ENSG00000070831	CDC42	Cell division control protein 42 homolog precursor (G25K GTP-binding protein). [Source:Uniprot/SWISSPROT;Acc:P60953]	GO:0005875	microtubule associated complex	cellular_component
ENSG00000070831	CDC42	Cell division control protein 42 homolog precursor (G25K GTP-binding protein). [Source:Uniprot/SWISSPROT;Acc:P60953]	GO:0007018	microtubule-based movement	biological_process
ENSG00000144895	EIF2A	eukaryotic translation initiation factor 2A [Source:RefSeq_peptide;Acc:NP_114414]	GO:0003735	structural constituent of ribosome	molecular_function
ENSG00000144895	EIF2A	eukaryotic translation initiation factor 2A [Source:RefSeq_peptide;Acc:NP_114414]	GO:0005840	ribosome	cellular_component
ENSG00000144895	EIF2A	eukaryotic translation initiation factor 2A [Source:RefSeq_peptide;Acc:NP_114414]	GO:0006397	mRNA processing	biological_process
ENSG00000144895	EIF2A	eukaryotic translation initiation factor 2A [Source:RefSeq_peptide;Acc:NP_114414]	GO:0008380	RNA splicing	biological_process
ENSG00000182446	NPLOC4	Nuclear protein localization protein 4 homolog (Protein NPL4). [Source:Uniprot/SWISSPROT;Acc:Q8TAT6]	GO:0005759	mitochondrial matrix	cellular_component
ENSG00000180043	C19orf16	Uncharacterized protein C19orf16. [Source:Uniprot/SWISSPROT;Acc:Q8ND99]	GO:0007283	spermatogenesis	biological_process
ENSG00000120915	EPHX2	Epoxide hydrolase 2 (EC 3.3.2.10) (Soluble epoxide hydrolase) (SEH) (Epoxide hydratase) (Cytosolic epoxide hydrolase) (CEH). [Source:Uniprot/SWISSPROT;Acc:P34913]	GO:0006520	amino acid metabolic process	biological_process
ENSG00000091583	APOH	Beta-2-glycoprotein 1 precursor (Beta-2-glycoprotein I) (Apolipoprotein H) (Apo-H) (B2GPI) (Beta(2)GPI) (Activated protein C- binding protein) (APC inhibitor) (Anticardiolipin cofactor). [Source:Uniprot/SWISSPROT;Acc:P02749]	GO:0002526	acute inflammatory response	biological_process
ENSG00000091583	APOH	Beta-2-glycoprotein 1 precursor (Beta-2-glycoprotein I) (Apolipoprotein H) (Apo-H) (B2GPI) (Beta(2)GPI) (Activated protein C- binding protein) (APC inhibitor) (Anticardiolipin cofactor). [Source:Uniprot/SWISSPROT;Acc:P02749]	GO:0032787	monocarboxylic acid metabolic process	biological_process
ENSG00000181031	RPH3AL	Rab effector Noc2 (Rabphilin-3A-like protein) (No C2 domains protein). [Source:Uniprot/SWISSPROT;Acc:Q9UNE2]	GO:0007601	visual perception	biological_process
ENSG00000185559	DLK1	Delta-like protein precursor (DLK) (pG2) [Contains: Fetal antigen 1 (FA1)]. [Source:Uniprot/SWISSPROT;Acc:P80370]	GO:0006700	C21-steroid hormone biosynthetic process	biological_process
ENSG00000103876	FAH	Fumarylacetoacetase (EC 3.7.1.2) (Fumarylacetoacetate hydrolase) (Beta-diketonase) (FAA). [Source:Uniprot/SWISSPROT;Acc:P16930]	GO:0032787	monocarboxylic acid metabolic process	biological_process
ENSG00000111319	SCNN1A	Amiloride-sensitive sodium channel subunit alpha (Epithelial Na(+) channel subunit alpha) (Alpha ENaC) (Nonvoltage-gated sodium channel 1 subunit alpha) (SCNEA) (Alpha NaCH). [Source:Uniprot/SWISSPROT;Acc:P37088]	GO:0005911	intercellular junction	cellular_component
ENSG00000116455	WDR77	Methylosome protein 50 (MEP50 protein) (WD repeat protein 77). [Source:Uniprot/SWISSPROT;Acc:Q9BQA1]	GO:0005761	mitochondrial ribosome	cellular_component
ENSG00000180385	-	CDNA FLJ35033 fis, clone OCBBF2016590, weakly similar to CELL SURFACE ANTIGEN 114/A10. [Source:Uniprot/SPTREMBL;Acc:Q8NAP4]	GO:0000279	M phase	biological_process
ENSG00000168393	DTYMK	Thymidylate kinase (EC 2.7.4.9) (dTMP kinase). [Source:Uniprot/SWISSPROT;Acc:P23919]	GO:0000785	chromatin	cellular_component
ENSG00000164104	HMGB2	High mobility group protein B2 (High mobility group protein 2) (HMG- 2). [Source:Uniprot/SWISSPROT;Acc:P26583]	GO:0000278	mitotic cell cycle	biological_process
ENSG00000164104	HMGB2	High mobility group protein B2 (High mobility group protein 2) (HMG- 2). [Source:Uniprot/SWISSPROT;Acc:P26583]	GO:0022403	cell cycle phase	biological_process
ENSG00000114854	TNNC1	Troponin C, slow skeletal and cardiac muscles (TN-C). [Source:Uniprot/SWISSPROT;Acc:P63316]	GO:0006941	striated muscle contraction	biological_process
ENSG00000114854	TNNC1	Troponin C, slow skeletal and cardiac muscles (TN-C). [Source:Uniprot/SWISSPROT;Acc:P63316]	GO:0007517	muscle development	biological_process
ENSG00000146410	FAM54A	Protein FAM54A (DUF729 domain-containing protein 1). [Source:Uniprot/SWISSPROT;Acc:Q6P444]	GO:0007067	mitosis	biological_process
ENSG00000146410	FAM54A	Protein FAM54A (DUF729 domain-containing protein 1). [Source:Uniprot/SWISSPROT;Acc:Q6P444]	GO:0051301	cell division	biological_process
ENSG00000125864	BFSP1	Filensin (Beaded filament structural protein 1) (Lens fiber cell beaded-filament structural protein CP 115) (CP115) (Lens intermediate filament-like heavy) (LIFL-H). [Source:Uniprot/SWISSPROT;Acc:Q12934]	GO:0007601	visual perception	biological_process
ENSG00000091140	DLD	Dihydrolipoyl dehydrogenase, mitochondrial precursor (EC 1.8.1.4) (Dihydrolipoamide dehydrogenase) (Glycine cleavage system L protein). [Source:Uniprot/SWISSPROT;Acc:P09622]	GO:0005743	mitochondrial inner membrane	cellular_component
ENSG00000091140	DLD	Dihydrolipoyl dehydrogenase, mitochondrial precursor (EC 1.8.1.4) (Dihydrolipoamide dehydrogenase) (Glycine cleavage system L protein). [Source:Uniprot/SWISSPROT;Acc:P09622]	GO:0006732	coenzyme metabolic process	biological_process
ENSG00000204094	-	CDNA FLJ43904 fis, clone TESTI4010377. [Source:Uniprot/SPTREMBL;Acc:Q6ZU93]	GO:0001501	skeletal development	biological_process
ENSG00000126353	CCR7	C-C chemokine receptor type 7 precursor (C-C CKR-7) (CC-CKR-7) (CCR-7) (MIP-3 beta receptor) (EBV-induced G-protein coupled receptor 1) (EBI1) (BLR2) (CD197 antigen) (CDw197). [Source:Uniprot/SWISSPROT;Acc:P32248]	GO:0030097	hemopoiesis	biological_process
ENSG00000084110	HAL	Histidine ammonia-lyase (EC 4.3.1.3) (Histidase). [Source:Uniprot/SWISSPROT;Acc:P42357]	GO:0006958	complement activation, classical pathway	biological_process
ENSG00000084110	HAL	Histidine ammonia-lyase (EC 4.3.1.3) (Histidase). [Source:Uniprot/SWISSPROT;Acc:P42357]	GO:0045087	innate immune response	biological_process
ENSG00000140538	NTRK3	NT-3 growth factor receptor precursor (EC 2.7.10.1) (Neurotrophic tyrosine kinase receptor type 3) (TrkC tyrosine kinase) (GP145-TrkC) (Trk-C). [Source:Uniprot/SWISSPROT;Acc:Q16288]	GO:0043005	neuron projection	cellular_component
ENSG00000135845	PIGC	Phosphatidylinositol N-acetylglucosaminyltransferase subunit C (EC 2.4.1.198) (Phosphatidylinositol-glycan biosynthesis class C protein) (PIG-C). [Source:Uniprot/SWISSPROT;Acc:Q92535]	GO:0000786	nucleosome	cellular_component
ENSG00000135845	PIGC	Phosphatidylinositol N-acetylglucosaminyltransferase subunit C (EC 2.4.1.198) (Phosphatidylinositol-glycan biosynthesis class C protein) (PIG-C). [Source:Uniprot/SWISSPROT;Acc:Q92535]	GO:0006334	nucleosome assembly	biological_process
ENSG00000069122	GPR116	Probable G-protein coupled receptor 116 precursor. [Source:Uniprot/SWISSPROT;Acc:Q8IZF2]	GO:0001525	angiogenesis	biological_process
ENSG00000069122	GPR116	Probable G-protein coupled receptor 116 precursor. [Source:Uniprot/SWISSPROT;Acc:Q8IZF2]	GO:0016477	cell migration	biological_process
ENSG00000125319	C17orf53	Uncharacterized protein C17orf53. [Source:Uniprot/SPTREMBL;Acc:Q8N3J3]	GO:0007017	microtubule-based process	biological_process
ENSG00000125319	C17orf53	Uncharacterized protein C17orf53. [Source:Uniprot/SPTREMBL;Acc:Q8N3J3]	GO:0007067	mitosis	biological_process
ENSG00000132341	RAN	GTP-binding nuclear protein Ran (GTPase Ran) (Ras-like protein TC4) (Androgen receptor-associated protein 24). [Source:Uniprot/SWISSPROT;Acc:P62826]	GO:0006457	protein folding	biological_process
ENSG00000132341	RAN	GTP-binding nuclear protein Ran (GTPase Ran) (Ras-like protein TC4) (Androgen receptor-associated protein 24). [Source:Uniprot/SWISSPROT;Acc:P62826]	GO:0015630	microtubule cytoskeleton	cellular_component
ENSG00000132341	RAN	GTP-binding nuclear protein Ran (GTPase Ran) (Ras-like protein TC4) (Androgen receptor-associated protein 24). [Source:Uniprot/SWISSPROT;Acc:P62826]	GO:0030529	ribonucleoprotein complex	cellular_component
ENSG00000144746	ARL6IP5	PRA1 family protein 3 (ARL-6-interacting protein 5) (ADP-ribosylation- like factor 6-interacting protein 5) (Aip-5) (Glutamate transporter EAAC1-interacting protein) (GTRAP3-18) (Prenylated Rab acceptor protein 2) (Protein JWa) (Dermal papilla-derived pro [Source:Uniprot/SWISSPROT;Acc:O75915]	GO:0044429	mitochondrial part	cellular_component
ENSG00000173699	SPATA3	Spermatogenesis-associated protein 3 (Testis spermatocyte apoptosis- related protein 1) (Testis and spermatogenesis cell-related protein 1). [Source:Uniprot/SWISSPROT;Acc:Q8NHX4]	GO:0007067	mitosis	biological_process
ENSG00000196204	-	HCG2040556. [Source:Uniprot/SPTREMBL;Acc:Q6NUR6]	GO:0044445	cytosolic part	cellular_component
ENSG00000135447	PPP1R1A	Protein phosphatase inhibitor 1 (IPP-1) (I-1). [Source:Uniprot/SWISSPROT;Acc:Q13522]	GO:0008092	cytoskeletal protein binding	molecular_function
ENSG00000105289	TJP3	Tight junction protein ZO-3 (Zonula occludens 3 protein) (Zona occludens 3 protein) (Tight junction protein 3). [Source:Uniprot/SWISSPROT;Acc:O95049]	GO:0016757	transferase activity, transferring glycosyl groups	molecular_function
ENSG00000064787	BCAS1	Breast carcinoma amplified sequence 1 (Novel amplified in breast cancer 1) (Amplified and overexpressed in breast cancer). [Source:Uniprot/SWISSPROT;Acc:O75363]	GO:0005212	structural constituent of eye lens	molecular_function
ENSG00000064787	BCAS1	Breast carcinoma amplified sequence 1 (Novel amplified in breast cancer 1) (Amplified and overexpressed in breast cancer). [Source:Uniprot/SWISSPROT;Acc:O75363]	GO:0007601	visual perception	biological_process
ENSG00000187229	-	Nervous system abundant protein 11. [Source:Uniprot/SPTREMBL;Acc:Q86YR2]	GO:0006954	inflammatory response	biological_process
ENSG00000187229	-	Nervous system abundant protein 11. [Source:Uniprot/SPTREMBL;Acc:Q86YR2]	GO:0009607	response to biotic stimulus	biological_process
ENSG00000167910	CYP7A1	Cytochrome P450 7A1 (Cholesterol 7-alpha-monooxygenase) (CYPVII) (EC 1.14.13.17) (Cholesterol 7-alpha-hydroxylase). [Source:Uniprot/SWISSPROT;Acc:P22680]	GO:0002526	acute inflammatory response	biological_process
ENSG00000042088	TDP1	Tyrosyl-DNA phosphodiesterase 1 (EC 3.1.4.-) (Tyr-DNA phosphodiesterase 1). [Source:Uniprot/SWISSPROT;Acc:Q9NUW8]	GO:0007067	mitosis	biological_process
ENSG00000188687	SLC4A5	sodium bicarbonate transporter 4 isoform c [Source:RefSeq_peptide;Acc:NP_597812]	GO:0007601	visual perception	biological_process
ENSG00000167792	NDUFV1	NADH dehydrogenase [ubiquinone] flavoprotein 1, mitochondrial precursor (EC 1.6.5.3) (EC 1.6.99.3) (NADH-ubiquinone oxidoreductase 51 kDa subunit) (Complex I-51kD) (CI-51kD) (NADH dehydrogenase flavoprotein 1). [Source:Uniprot/SWISSPROT;Acc:P49821]	GO:0015078	hydrogen ion transporter activity	molecular_function
ENSG00000137872	SEMA6D	Semaphorin-6D precursor. [Source:Uniprot/SWISSPROT;Acc:Q8NFY4]	GO:0015293	symporter activity	molecular_function
ENSG00000137872	SEMA6D	Semaphorin-6D precursor. [Source:Uniprot/SWISSPROT;Acc:Q8NFY4]	GO:0015672	monovalent inorganic cation transport	biological_process
ENSG00000175097	RAG2	V(D)J recombination-activating protein 2 (RAG-2). [Source:Uniprot/SWISSPROT;Acc:P55895]	GO:0004984	olfactory receptor activity	molecular_function
ENSG00000175097	RAG2	V(D)J recombination-activating protein 2 (RAG-2). [Source:Uniprot/SWISSPROT;Acc:P55895]	GO:0007608	sensory perception of smell	biological_process
ENSG00000173662	TAS1R1	Taste receptor type 1 member 1 precursor (G-protein coupled receptor 70). [Source:Uniprot/SWISSPROT;Acc:Q7RTX1]	GO:0032940	secretion by cell	biological_process
ENSG00000153827	TRIP12	Probable E3 ubiquitin-protein ligase TRIP12 (EC 6.3.2.-) (Thyroid receptor-interacting protein 12) (TRIP-12). [Source:Uniprot/SWISSPROT;Acc:Q14669]	GO:0000502	proteasome complex (sensu Eukaryota)	cellular_component
ENSG00000175634	RPS6KB2	Ribosomal protein S6 kinase beta-2 (EC 2.7.11.1) (S6K2) (70 kDa ribosomal protein S6 kinase 2) (p70-S6KB) (p70 ribosomal S6 kinase beta) (p70 S6Kbeta) (p70 S6 kinase beta) (S6K-beta) (p70-beta) (S6 kinase-related kinase) (SRK) (Serine/threonine-protein ki [Source:Uniprot/SWISSPROT;Acc:Q9UBS0]	GO:0042110	T cell activation	biological_process
ENSG00000174946	GPR171	Probable G-protein coupled receptor 171 (G-protein coupled receptor H963). [Source:Uniprot/SWISSPROT;Acc:O14626]	GO:0030217	T cell differentiation	biological_process
ENSG00000153395	AYTL2	1-acylglycerophosphocholine O-acyltransferase 1 (EC 2.3.1.23) (Lung- type acyl-coa:lysophosphatidylcholine acyltransferase 1) (Acyltransferase-like 2) (Phosphonoformate immuno-associated protein 3). [Source:Uniprot/SWISSPROT;Acc:Q8NF37]	GO:0045321	leukocyte activation	biological_process
ENSG00000174059	CD34	Hematopoietic progenitor cell antigen CD34 precursor. [Source:Uniprot/SWISSPROT;Acc:P28906]	GO:0005201	extracellular matrix structural constituent	molecular_function
ENSG00000174059	CD34	Hematopoietic progenitor cell antigen CD34 precursor. [Source:Uniprot/SWISSPROT;Acc:P28906]	GO:0005578	proteinaceous extracellular matrix	cellular_component
ENSG00000174059	CD34	Hematopoietic progenitor cell antigen CD34 precursor. [Source:Uniprot/SWISSPROT;Acc:P28906]	GO:0044420	extracellular matrix part	cellular_component
ENSG00000111669	TPI1	Triosephosphate isomerase (EC 5.3.1.1) (TIM) (Triose-phosphate isomerase). [Source:Uniprot/SWISSPROT;Acc:P60174]	GO:0005743	mitochondrial inner membrane	cellular_component
ENSG00000169976	SF3B5	Splicing factor 3B subunit 5 (SF3b5) (Pre-mRNA-splicing factor SF3b 10 kDa subunit). [Source:Uniprot/SWISSPROT;Acc:Q9BWJ5]	GO:0006412	translation	biological_process
ENSG00000167615	LENG8	leukocyte receptor cluster (LRC) member 8 [Source:RefSeq_peptide;Acc:NP_443157]	GO:0007602	phototransduction	biological_process
ENSG00000110955	ATP5B	ATP synthase subunit beta, mitochondrial precursor (EC 3.6.3.14). [Source:Uniprot/SWISSPROT;Acc:P06576]	GO:0005746	mitochondrial respiratory chain	cellular_component
ENSG00000110955	ATP5B	ATP synthase subunit beta, mitochondrial precursor (EC 3.6.3.14). [Source:Uniprot/SWISSPROT;Acc:P06576]	GO:0009055	electron carrier activity	molecular_function
ENSG00000196972	-	-	GO:0006334	nucleosome assembly	biological_process
ENSG00000138735	PDE5A	cGMP-specific 3',5'-cyclic phosphodiesterase (EC 3.1.4.35) (CGB-PDE) (cGMP-binding cGMP-specific phosphodiesterase). [Source:Uniprot/SWISSPROT;Acc:O76074]	GO:0006936	muscle contraction	biological_process
ENSG00000129103	SUMF2	Sulfatase-modifying factor 2 precursor (C-alpha-formyglycine- generating enzyme 2). [Source:Uniprot/SWISSPROT;Acc:Q8NBJ7]	GO:0006886	intracellular protein transport	biological_process
ENSG00000107562	CXCL12	Stromal cell-derived factor 1 precursor (SDF-1) (CXCL12) (Pre-B cell growth-stimulating factor) (PBSF) (hIRH) [Contains: SDF-1-beta(3-72); SDF-1-alpha(3-67)]. [Source:Uniprot/SWISSPROT;Acc:P48061]	GO:0005578	proteinaceous extracellular matrix	cellular_component
ENSG00000127951	FGL2	Fibroleukin precursor (Fibrinogen-like protein 2) (pT49). [Source:Uniprot/SWISSPROT;Acc:Q14314]	GO:0006986	response to unfolded protein	biological_process
ENSG00000127951	FGL2	Fibroleukin precursor (Fibrinogen-like protein 2) (pT49). [Source:Uniprot/SWISSPROT;Acc:Q14314]	GO:0019882	antigen processing and presentation	biological_process
ENSG00000127951	FGL2	Fibroleukin precursor (Fibrinogen-like protein 2) (pT49). [Source:Uniprot/SWISSPROT;Acc:Q14314]	GO:0042611	MHC protein complex	cellular_component
ENSG00000108823	SGCA	Alpha-sarcoglycan precursor (Alpha-SG) (Adhalin) (50 kDa dystrophin- associated glycoprotein) (50DAG) (Dystroglycan 2). [Source:Uniprot/SWISSPROT;Acc:Q16586]	GO:0030017	sarcomere	cellular_component
ENSG00000186611	-	OVOS2 protein. [Source:Uniprot/SPTREMBL;Acc:Q86X61]	GO:0000775	chromosome, pericentric region	cellular_component
ENSG00000121410	A1BG	Alpha-1B-glycoprotein precursor (Alpha-1-B glycoprotein). [Source:Uniprot/SWISSPROT;Acc:P04217]	GO:0030246	carbohydrate binding	molecular_function
ENSG00000180712	-	MGC24125 protein. [Source:Uniprot/SPTREMBL;Acc:Q8NEQ2]	GO:0005792	microsome	cellular_component
ENSG00000180712	-	MGC24125 protein. [Source:Uniprot/SPTREMBL;Acc:Q8NEQ2]	GO:0006700	C21-steroid hormone biosynthetic process	biological_process
ENSG00000204256	BRD2	Bromodomain-containing protein 2 (Protein RING3) (O27.1.1). [Source:Uniprot/SWISSPROT;Acc:P25440]	GO:0006396	RNA processing	biological_process
ENSG00000170891	CYTL1	Cytokine-like protein 1 precursor (Protein C17). [Source:Uniprot/SWISSPROT;Acc:Q9NRR1]	GO:0001501	skeletal development	biological_process
ENSG00000170891	CYTL1	Cytokine-like protein 1 precursor (Protein C17). [Source:Uniprot/SWISSPROT;Acc:Q9NRR1]	GO:0005201	extracellular matrix structural constituent	molecular_function
ENSG00000170891	CYTL1	Cytokine-like protein 1 precursor (Protein C17). [Source:Uniprot/SWISSPROT;Acc:Q9NRR1]	GO:0005578	proteinaceous extracellular matrix	cellular_component
ENSG00000123130	ACOT9	Acyl-coenzyme A thioesterase 9 (EC 3.1.2.-) (Acyl-CoA thioesterase 9) (Acyl-CoA thioester hydrolase 9). [Source:Uniprot/SWISSPROT;Acc:Q9Y305]	GO:0015629	actin cytoskeleton	cellular_component
ENSG00000112984	KIF20A	Kinesin-like protein KIF20A (Rabkinesin-6) (Rab6-interacting kinesin- like protein) (GG10_2). [Source:Uniprot/SWISSPROT;Acc:O95235]	GO:0006261	DNA-dependent DNA replication	biological_process
ENSG00000198467	TPM2	Tropomyosin beta chain (Tropomyosin 2) (Beta-tropomyosin). [Source:Uniprot/SWISSPROT;Acc:P07951]	GO:0006941	striated muscle contraction	biological_process
ENSG00000091986	CCDC80	Coiled-coil domain-containing protein 80 precursor (Down-regulated by oncogenes protein 1). [Source:Uniprot/SWISSPROT;Acc:Q76M96]	GO:0005578	proteinaceous extracellular matrix	cellular_component
ENSG00000057593	F7	Coagulation factor VII precursor (EC 3.4.21.21) (Serum prothrombin conversion accelerator) (SPCA) (Proconvertin) (Eptacog alfa) [Contains: Factor VII light chain; Factor VII heavy chain]. [Source:Uniprot/SWISSPROT;Acc:P08709]	GO:0005578	proteinaceous extracellular matrix	cellular_component
ENSG00000110395	CBL	E3 ubiquitin-protein ligase CBL (EC 6.3.2.-) (Signal transduction protein CBL) (Proto-oncogene c-CBL) (Casitas B-lineage lymphoma proto- oncogene) (RING finger protein 55). [Source:Uniprot/SWISSPROT;Acc:P22681]	GO:0001501	skeletal development	biological_process
ENSG00000176435	CLEC14A	C-type lectin domain family 14 member A precursor (Epidermal growth factor receptor 5) (EGFR-5). [Source:Uniprot/SWISSPROT;Acc:Q86T13]	GO:0005578	proteinaceous extracellular matrix	cellular_component
ENSG00000164087	WDR51A	WD repeat protein 51A. [Source:Uniprot/SWISSPROT;Acc:Q8NBT0]	GO:0051301	cell division	biological_process
ENSG00000134001	EIF2S1	Eukaryotic translation initiation factor 2 subunit 1 (Eukaryotic translation initiation factor 2 subunit alpha) (eIF-2-alpha) (EIF- 2alpha) (EIF-2A). [Source:Uniprot/SWISSPROT;Acc:P05198]	GO:0016023	cytoplasmic membrane-bound vesicle	cellular_component
ENSG00000184908	CLCNKB	Chloride channel protein ClC-Kb (Chloride channel Kb) (ClC-K2). [Source:Uniprot/SWISSPROT;Acc:P51801]	GO:0015672	monovalent inorganic cation transport	biological_process
ENSG00000198168	-	Small VCP/p97-interacting protein. [Source:Uniprot/SWISSPROT;Acc:Q8NHG7]	GO:0015986	ATP synthesis coupled proton transport	biological_process
ENSG00000198168	-	Small VCP/p97-interacting protein. [Source:Uniprot/SWISSPROT;Acc:Q8NHG7]	GO:0016469	proton-transporting two-sector ATPase complex	cellular_component
ENSG00000198168	-	Small VCP/p97-interacting protein. [Source:Uniprot/SWISSPROT;Acc:Q8NHG7]	GO:0046933	hydrogen ion transporting ATP synthase activity, rotational mechanism	molecular_function
ENSG00000198168	-	Small VCP/p97-interacting protein. [Source:Uniprot/SWISSPROT;Acc:Q8NHG7]	GO:0046961	hydrogen ion transporting ATPase activity, rotational mechanism	molecular_function
ENSG00000158828	PINK1	Serine/threonine-protein kinase PINK1, mitochondrial precursor (EC 2.7.11.1) (PTEN-induced putative kinase protein 1) (BRPK). [Source:Uniprot/SWISSPROT;Acc:Q9BXM7]	GO:0000502	proteasome complex (sensu Eukaryota)	cellular_component
ENSG00000108848	-	Cisplatin resistance-associated overexpressed protein (cAMP regulatory element-associated protein 1) (CRE-associated protein 1) (CREAP-1) (Luc7A) (Okadaic acid-inducible phosphoprotein OA48-18). [Source:Uniprot/SWISSPROT;Acc:O95232]	GO:0006397	mRNA processing	biological_process
ENSG00000180346	TIGD2	Tigger transposable element-derived protein 2. [Source:Uniprot/SWISSPROT;Acc:Q4W5G0]	GO:0022403	cell cycle phase	biological_process
ENSG00000127388	-	SCO-spondin homolog (Bos taurus) (SSPO), mRNA [Source:RefSeq_dna;Acc:NM_198455]	GO:0007601	visual perception	biological_process
ENSG00000143294	PRCC	Proline-rich protein PRCC (Papillary renal cell carcinoma translocation-associated gene protein). [Source:Uniprot/SWISSPROT;Acc:Q92733]	GO:0005746	mitochondrial respiratory chain	cellular_component
ENSG00000143294	PRCC	Proline-rich protein PRCC (Papillary renal cell carcinoma translocation-associated gene protein). [Source:Uniprot/SWISSPROT;Acc:Q92733]	GO:0006118	electron transport	biological_process
ENSG00000143294	PRCC	Proline-rich protein PRCC (Papillary renal cell carcinoma translocation-associated gene protein). [Source:Uniprot/SWISSPROT;Acc:Q92733]	GO:0006119	oxidative phosphorylation	biological_process
ENSG00000143294	PRCC	Proline-rich protein PRCC (Papillary renal cell carcinoma translocation-associated gene protein). [Source:Uniprot/SWISSPROT;Acc:Q92733]	GO:0015078	hydrogen ion transporter activity	molecular_function
ENSG00000073969	NSF	Vesicle-fusing ATPase (EC 3.6.4.6) (Vesicular-fusion protein NSF) (N- ethylmaleimide sensitive fusion protein) (NEM-sensitive fusion protein). [Source:Uniprot/SWISSPROT;Acc:P46459]	GO:0015986	ATP synthesis coupled proton transport	biological_process
ENSG00000073969	NSF	Vesicle-fusing ATPase (EC 3.6.4.6) (Vesicular-fusion protein NSF) (N- ethylmaleimide sensitive fusion protein) (NEM-sensitive fusion protein). [Source:Uniprot/SWISSPROT;Acc:P46459]	GO:0016469	proton-transporting two-sector ATPase complex	cellular_component
ENSG00000073969	NSF	Vesicle-fusing ATPase (EC 3.6.4.6) (Vesicular-fusion protein NSF) (N- ethylmaleimide sensitive fusion protein) (NEM-sensitive fusion protein). [Source:Uniprot/SWISSPROT;Acc:P46459]	GO:0046961	hydrogen ion transporting ATPase activity, rotational mechanism	molecular_function
ENSG00000198291	-	CDNA FLJ44385 fis, clone TRACH3036456. [Source:Uniprot/SPTREMBL;Acc:Q6ZTP9]	GO:0005212	structural constituent of eye lens	molecular_function
ENSG00000198291	-	CDNA FLJ44385 fis, clone TRACH3036456. [Source:Uniprot/SPTREMBL;Acc:Q6ZTP9]	GO:0007601	visual perception	biological_process
ENSG00000136235	GPNMB	Transmembrane glycoprotein NMB precursor (Transmembrane glycoprotein HGFIN). [Source:Uniprot/SWISSPROT;Acc:Q14956]	GO:0005201	extracellular matrix structural constituent	molecular_function
ENSG00000136235	GPNMB	Transmembrane glycoprotein NMB precursor (Transmembrane glycoprotein HGFIN). [Source:Uniprot/SWISSPROT;Acc:Q14956]	GO:0005581	collagen	cellular_component
ENSG00000136235	GPNMB	Transmembrane glycoprotein NMB precursor (Transmembrane glycoprotein HGFIN). [Source:Uniprot/SWISSPROT;Acc:Q14956]	GO:0006817	phosphate transport	biological_process
ENSG00000184557	SOCS3	Suppressor of cytokine signaling 3 (SOCS-3) (Cytokine-inducible SH2 protein 3) (CIS-3) (STAT-induced STAT inhibitor 3) (SSI-3). [Source:Uniprot/SWISSPROT;Acc:O14543]	GO:0005125	cytokine activity	molecular_function
ENSG00000183898	-	-	GO:0003735	structural constituent of ribosome	molecular_function
ENSG00000183898	-	-	GO:0005842	cytosolic large ribosomal subunit (sensu Eukaryota)	cellular_component
ENSG00000171503	ETFDH	Electron transfer flavoprotein-ubiquinone oxidoreductase, mitochondrial precursor (EC 1.5.5.1) (ETF-QO) (ETF-ubiquinone oxidoreductase) (ETF dehydrogenase) (Electron-transferring- flavoprotein dehydrogenase). [Source:Uniprot/SWISSPROT;Acc:Q16134]	GO:0006631	fatty acid metabolic process	biological_process
ENSG00000171503	ETFDH	Electron transfer flavoprotein-ubiquinone oxidoreductase, mitochondrial precursor (EC 1.5.5.1) (ETF-QO) (ETF-ubiquinone oxidoreductase) (ETF dehydrogenase) (Electron-transferring- flavoprotein dehydrogenase). [Source:Uniprot/SWISSPROT;Acc:Q16134]	GO:0006732	coenzyme metabolic process	biological_process
ENSG00000185555	C5orf20	Dendritic cell nuclear protein 1. [Source:Uniprot/SWISSPROT;Acc:Q8TF63]	GO:0046649	lymphocyte activation	biological_process
ENSG00000173193	PARP14	Poly [ADP-ribose] polymerase 14 (EC 2.4.2.30) (PARP-14) (B aggressive lymphoma protein 2). [Source:Uniprot/SWISSPROT;Acc:Q460N5]	GO:0019882	antigen processing and presentation	biological_process
ENSG00000196084	-	Ubiquitin. [Source:Uniprot/SWISSPROT;Acc:P62988]	GO:0005830	cytosolic ribosome (sensu Eukaryota)	cellular_component
ENSG00000196084	-	Ubiquitin. [Source:Uniprot/SWISSPROT;Acc:P62988]	GO:0019904	protein domain specific binding	molecular_function
ENSG00000105370	LIM2	lens intrinsic membrane protein 2, 19kDa [Source:RefSeq_peptide;Acc:NP_085915]	GO:0005212	structural constituent of eye lens	molecular_function
ENSG00000143486	LGTN	Ligatin (Hepatocellular carcinoma-associated antigen 56). [Source:Uniprot/SWISSPROT;Acc:P41214]	GO:0003735	structural constituent of ribosome	molecular_function
ENSG00000143486	LGTN	Ligatin (Hepatocellular carcinoma-associated antigen 56). [Source:Uniprot/SWISSPROT;Acc:P41214]	GO:0005842	cytosolic large ribosomal subunit (sensu Eukaryota)	cellular_component
ENSG00000034239	EFCAB1	EF-hand calcium-binding domain-containing protein 1. [Source:Uniprot/SWISSPROT;Acc:Q9HAE3]	GO:0007601	visual perception	biological_process
ENSG00000123572	NRK	Nik-related protein kinase (EC 2.7.11.1). [Source:Uniprot/SWISSPROT;Acc:Q7Z2Y5]	GO:0005212	structural constituent of eye lens	molecular_function
ENSG00000176840	C19orf30	Pituitary gland-specific factor 1. [Source:Uniprot/SWISSPROT;Acc:Q8N6C7]	GO:0005179	hormone activity	molecular_function
ENSG00000143226	FCGR2A	Low affinity immunoglobulin gamma Fc region receptor II-a precursor (Fc-gamma RII-a) (FcRII-a) (IgG Fc receptor II-a) (Fc-gamma-RIIa) (CD32 antigen) (CDw32). [Source:Uniprot/SWISSPROT;Acc:P12318]	GO:0006954	inflammatory response	biological_process
ENSG00000143226	FCGR2A	Low affinity immunoglobulin gamma Fc region receptor II-a precursor (Fc-gamma RII-a) (FcRII-a) (IgG Fc receptor II-a) (Fc-gamma-RIIa) (CD32 antigen) (CDw32). [Source:Uniprot/SWISSPROT;Acc:P12318]	GO:0045321	leukocyte activation	biological_process
ENSG00000199080	-	hsa-mir-133b [Source:miRBase;Acc:MI0000822]	GO:0006936	muscle contraction	biological_process
ENSG00000199080	-	hsa-mir-133b [Source:miRBase;Acc:MI0000822]	GO:0015629	actin cytoskeleton	cellular_component
ENSG00000172449	UQCRFSL1	Ubiquinol-cytochrome c reductase iron-sulfur subunit-like protein 1 (Fragment). [Source:Uniprot/SPTREMBL;Acc:Q5H9F8]	GO:0005746	mitochondrial respiratory chain	cellular_component
ENSG00000172449	UQCRFSL1	Ubiquinol-cytochrome c reductase iron-sulfur subunit-like protein 1 (Fragment). [Source:Uniprot/SPTREMBL;Acc:Q5H9F8]	GO:0009055	electron carrier activity	molecular_function
ENSG00000172449	UQCRFSL1	Ubiquinol-cytochrome c reductase iron-sulfur subunit-like protein 1 (Fragment). [Source:Uniprot/SPTREMBL;Acc:Q5H9F8]	GO:0009060	aerobic respiration	biological_process
ENSG00000172449	UQCRFSL1	Ubiquinol-cytochrome c reductase iron-sulfur subunit-like protein 1 (Fragment). [Source:Uniprot/SPTREMBL;Acc:Q5H9F8]	GO:0015986	ATP synthesis coupled proton transport	biological_process
ENSG00000172449	UQCRFSL1	Ubiquinol-cytochrome c reductase iron-sulfur subunit-like protein 1 (Fragment). [Source:Uniprot/SPTREMBL;Acc:Q5H9F8]	GO:0045259	proton-transporting ATP synthase complex	cellular_component
ENSG00000172449	UQCRFSL1	Ubiquinol-cytochrome c reductase iron-sulfur subunit-like protein 1 (Fragment). [Source:Uniprot/SPTREMBL;Acc:Q5H9F8]	GO:0046933	hydrogen ion transporting ATP synthase activity, rotational mechanism	molecular_function
ENSG00000172449	UQCRFSL1	Ubiquinol-cytochrome c reductase iron-sulfur subunit-like protein 1 (Fragment). [Source:Uniprot/SPTREMBL;Acc:Q5H9F8]	GO:0046961	hydrogen ion transporting ATPase activity, rotational mechanism	molecular_function
ENSG00000153162	BMP6	Bone morphogenetic protein 6 precursor (BMP-6). [Source:Uniprot/SWISSPROT;Acc:P22004]	GO:0007610	behavior	biological_process
ENSG00000184492	FOXD4	Forkhead box protein D4 (Forkhead-related protein FKHL9) (Forkhead- related transcription factor 5) (FREAC-5) (Myeloid factor-alpha). [Source:Uniprot/SWISSPROT;Acc:Q12950]	GO:0005578	proteinaceous extracellular matrix	cellular_component
ENSG00000184492	FOXD4	Forkhead box protein D4 (Forkhead-related protein FKHL9) (Forkhead- related transcription factor 5) (FREAC-5) (Myeloid factor-alpha). [Source:Uniprot/SWISSPROT;Acc:Q12950]	GO:0044420	extracellular matrix part	cellular_component
ENSG00000143569	UBAP2L	Ubiquitin-associated protein 2-like (Protein NICE-4). [Source:Uniprot/SWISSPROT;Acc:Q14157]	GO:0005654	nucleoplasm	cellular_component
ENSG00000149295	DRD2	D(2) dopamine receptor (Dopamine D2 receptor). [Source:Uniprot/SWISSPROT;Acc:P14416]	GO:0007601	visual perception	biological_process
ENSG00000172955	ADH6	Alcohol dehydrogenase 6 (EC 1.1.1.1). [Source:Uniprot/SWISSPROT;Acc:P28332]	GO:0004857	enzyme inhibitor activity	molecular_function
ENSG00000162482	AKR7A3	Aflatoxin B1 aldehyde reductase member 3 (EC 1.-.-.-) (AFB1-AR 2). [Source:Uniprot/SWISSPROT;Acc:O95154]	GO:0006520	amino acid metabolic process	biological_process
ENSG00000204120	TNRC15	PERQ amino acid-rich with GYF domain-containing protein 2 (Grb10- interacting GYF protein 2) (Trinucleotide repeat-containing protein 15). [Source:Uniprot/SWISSPROT;Acc:Q6Y7W6]	GO:0005212	structural constituent of eye lens	molecular_function
ENSG00000204120	TNRC15	PERQ amino acid-rich with GYF domain-containing protein 2 (Grb10- interacting GYF protein 2) (Trinucleotide repeat-containing protein 15). [Source:Uniprot/SWISSPROT;Acc:Q6Y7W6]	GO:0007601	visual perception	biological_process
ENSG00000168028	RPSAP15	40S ribosomal protein SA (p40) (34/67 kDa laminin receptor) (Colon carcinoma laminin-binding protein) (NEM/1CHD4) (Multidrug resistance- associated protein MGr1-Ag). [Source:Uniprot/SWISSPROT;Acc:P08865]	GO:0005842	cytosolic large ribosomal subunit (sensu Eukaryota)	cellular_component
ENSG00000168028	RPSAP15	40S ribosomal protein SA (p40) (34/67 kDa laminin receptor) (Colon carcinoma laminin-binding protein) (NEM/1CHD4) (Multidrug resistance- associated protein MGr1-Ag). [Source:Uniprot/SWISSPROT;Acc:P08865]	GO:0006520	amino acid metabolic process	biological_process
ENSG00000132680	KIAA0907	KIAA0907 (KIAA0907), mRNA [Source:RefSeq_dna;Acc:NM_014949]	GO:0006397	mRNA processing	biological_process
ENSG00000132680	KIAA0907	KIAA0907 (KIAA0907), mRNA [Source:RefSeq_dna;Acc:NM_014949]	GO:0008380	RNA splicing	biological_process
ENSG00000119888	TACSTD1	Tumor-associated calcium signal transducer 1 precursor (Major gastrointestinal tumor-associated protein GA733-2) (Epithelial cell surface antigen) (Epithelial glycoprotein) (EGP) (Adenocarcinoma- associated antigen) (KSA) (KS 1/4 antigen) (Cell surface gl [Source:Uniprot/SWISSPROT;Acc:P16422]	GO:0016337	cell-cell adhesion	biological_process
ENSG00000119888	TACSTD1	Tumor-associated calcium signal transducer 1 precursor (Major gastrointestinal tumor-associated protein GA733-2) (Epithelial cell surface antigen) (Epithelial glycoprotein) (EGP) (Adenocarcinoma- associated antigen) (KSA) (KS 1/4 antigen) (Cell surface gl [Source:Uniprot/SWISSPROT;Acc:P16422]	GO:0043296	apical junction complex	cellular_component
ENSG00000047249	ATP6V1H	Vacuolar ATP synthase subunit H (EC 3.6.3.14) (V-ATPase H subunit) (Vacuolar proton pump subunit H) (V-ATPase 50/57 kDa subunits) (Vacuolar proton pump subunit SFD) (VMA13) (Nef-binding protein 1) (NBP1). [Source:Uniprot/SWISSPROT;Acc:Q9UI12]	GO:0006396	RNA processing	biological_process
ENSG00000160888	IER2	Immediate early response gene 2 protein (Protein ETR101). [Source:Uniprot/SWISSPROT;Acc:Q9BTL4]	GO:0019882	antigen processing and presentation	biological_process
ENSG00000160888	IER2	Immediate early response gene 2 protein (Protein ETR101). [Source:Uniprot/SWISSPROT;Acc:Q9BTL4]	GO:0042611	MHC protein complex	cellular_component
ENSG00000115524	SF3B1	Splicing factor 3B subunit 1 (Spliceosome-associated protein 155) (SAP 155) (SF3b155) (Pre-mRNA-splicing factor SF3b 155 kDa subunit). [Source:Uniprot/SWISSPROT;Acc:O75533]	GO:0003735	structural constituent of ribosome	molecular_function
ENSG00000115524	SF3B1	Splicing factor 3B subunit 1 (Spliceosome-associated protein 155) (SAP 155) (SF3b155) (Pre-mRNA-splicing factor SF3b 155 kDa subunit). [Source:Uniprot/SWISSPROT;Acc:O75533]	GO:0005840	ribosome	cellular_component
ENSG00000146352	C6orf213	Uncharacterized protein C6orf213. [Source:Uniprot/SPTREMBL;Acc:Q5SYC1]	GO:0004984	olfactory receptor activity	molecular_function
ENSG00000146352	C6orf213	Uncharacterized protein C6orf213. [Source:Uniprot/SPTREMBL;Acc:Q5SYC1]	GO:0007608	sensory perception of smell	biological_process
ENSG00000119969	HELLS	Lymphoid-specific helicase (EC 3.6.1.-) (SWI/SNF2-related matrix- associated actin-dependent regulator of chromatin subfamily A member 6) (Proliferation-associated SNF2-like protein). [Source:Uniprot/SWISSPROT;Acc:Q9NRZ9]	GO:0015630	microtubule cytoskeleton	cellular_component
ENSG00000115129	TP53I3	Putative quinone oxidoreductase (EC 1.-.-.-) (Tumor protein p53- inducible protein 3) (p53-induced protein 3). [Source:Uniprot/SWISSPROT;Acc:Q53FA7]	GO:0005794	Golgi apparatus	cellular_component
ENSG00000122557	HERPUD2	Homocysteine-responsive endoplasmic reticulum-resident ubiquitin-like domain member 2 protein. [Source:Uniprot/SWISSPROT;Acc:Q9BSE4]	GO:0006397	mRNA processing	biological_process
ENSG00000122557	HERPUD2	Homocysteine-responsive endoplasmic reticulum-resident ubiquitin-like domain member 2 protein. [Source:Uniprot/SWISSPROT;Acc:Q9BSE4]	GO:0008380	RNA splicing	biological_process
ENSG00000117215	PLA2G2D	Group IID secretory phospholipase A2 precursor (EC 3.1.1.4) (Phosphatidylcholine 2-acylhydrolase GIID) (GIID sPLA2) (PLA2IID) (sPLA(2)-IID) (Secretory-type PLA, stroma-associated homolog). [Source:Uniprot/SWISSPROT;Acc:Q9UNK4]	GO:0006917	induction of apoptosis	biological_process
ENSG00000117215	PLA2G2D	Group IID secretory phospholipase A2 precursor (EC 3.1.1.4) (Phosphatidylcholine 2-acylhydrolase GIID) (GIID sPLA2) (PLA2IID) (sPLA(2)-IID) (Secretory-type PLA, stroma-associated homolog). [Source:Uniprot/SWISSPROT;Acc:Q9UNK4]	GO:0046649	lymphocyte activation	biological_process
ENSG00000211673	IGLV3-1	Immunoglobulin Lambda light chain V gene segment [Source:IMGT/GENE_DB;Acc:IGLV3-1]	GO:0002474	antigen processing and presentation of peptide antigen via MHC class I	biological_process
ENSG00000211673	IGLV3-1	Immunoglobulin Lambda light chain V gene segment [Source:IMGT/GENE_DB;Acc:IGLV3-1]	GO:0042612	MHC class I protein complex	cellular_component
ENSG00000204999	-	-	GO:0042110	T cell activation	biological_process
ENSG00000171219	CDC42BPG	Serine/threonine-protein kinase MRCK gamma (EC 2.7.11.1) (CDC42- binding protein kinase gamma) (Myotonic dystrophy kinase-related CDC42-binding kinase gamma) (Myotonic dystrophy protein kinase-like alpha) (MRCK gamma) (DMPK-like gamma). [Source:Uniprot/SWISSPROT;Acc:Q6DT37]	GO:0005578	proteinaceous extracellular matrix	cellular_component
ENSG00000067066	SP100	Nuclear autoantigen Sp-100 (Speckled 100 kDa) (Nuclear dot-associated Sp100 protein) (Lysp100b). [Source:Uniprot/SWISSPROT;Acc:P23497]	GO:0002474	antigen processing and presentation of peptide antigen via MHC class I	biological_process
ENSG00000067066	SP100	Nuclear autoantigen Sp-100 (Speckled 100 kDa) (Nuclear dot-associated Sp100 protein) (Lysp100b). [Source:Uniprot/SWISSPROT;Acc:P23497]	GO:0042612	MHC class I protein complex	cellular_component
ENSG00000112273	HDGFL1	hepatoma derived growth factor-like 1 [Source:RefSeq_peptide;Acc:NP_612641]	GO:0007017	microtubule-based process	biological_process
ENSG00000171954	-	cytochrome P450, family 2, subfamily E, polypeptide 2 homolog [Source:RefSeq_peptide;Acc:NP_775754]	GO:0008544	epidermis development	biological_process
ENSG00000072401	UBE2D1	Ubiquitin-conjugating enzyme E2 D1 (EC 6.3.2.19) (Ubiquitin-protein ligase D1) (Ubiquitin carrier protein D1) (UbcH5) (Ubiquitin- conjugating enzyme E2-17 kDa 1) (E2(17)KB 1). [Source:Uniprot/SWISSPROT;Acc:P51668]	GO:0007517	muscle development	biological_process
ENSG00000179780	-	-	GO:0004984	olfactory receptor activity	molecular_function
ENSG00000179780	-	-	GO:0007608	sensory perception of smell	biological_process
ENSG00000124214	STAU1	Double-stranded RNA-binding protein Staufen homolog 1. [Source:Uniprot/SWISSPROT;Acc:O95793]	GO:0005681	spliceosome	cellular_component
ENSG00000124214	STAU1	Double-stranded RNA-binding protein Staufen homolog 1. [Source:Uniprot/SWISSPROT;Acc:O95793]	GO:0006397	mRNA processing	biological_process
ENSG00000124214	STAU1	Double-stranded RNA-binding protein Staufen homolog 1. [Source:Uniprot/SWISSPROT;Acc:O95793]	GO:0008380	RNA splicing	biological_process
ENSG00000187109	NAP1L1	Nucleosome assembly protein 1-like 1 (NAP-1-related protein) (hNRP). [Source:Uniprot/SWISSPROT;Acc:P55209]	GO:0006412	translation	biological_process
ENSG00000174442	ZWILCH	Zwilch [Source:RefSeq_peptide;Acc:NP_060445]	GO:0007067	mitosis	biological_process
ENSG00000009709	PAX7	Paired box protein Pax-7 (HUP1). [Source:Uniprot/SWISSPROT;Acc:P23759]	GO:0004984	olfactory receptor activity	molecular_function
ENSG00000009709	PAX7	Paired box protein Pax-7 (HUP1). [Source:Uniprot/SWISSPROT;Acc:P23759]	GO:0007608	sensory perception of smell	biological_process
ENSG00000146054	TRIM7	Tripartite motif-containing protein 7 (Glycogenin-interacting protein) (RING finger protein 90). [Source:Uniprot/SWISSPROT;Acc:Q9C029]	GO:0007517	muscle development	biological_process
ENSG00000146054	TRIM7	Tripartite motif-containing protein 7 (Glycogenin-interacting protein) (RING finger protein 90). [Source:Uniprot/SWISSPROT;Acc:Q9C029]	GO:0015629	actin cytoskeleton	cellular_component
ENSG00000100462	PRMT5	Protein arginine N-methyltransferase 5 (EC 2.1.1.125) (EC 2.1.1.-) (Shk1 kinase-binding protein 1 homolog) (SKB1Hs) (Jak-binding protein 1) (72 kDa ICln-binding protein). [Source:Uniprot/SWISSPROT;Acc:O14744]	GO:0044427	chromosomal part	cellular_component
ENSG00000153404	-	CDNA FLJ43173 fis, clone FCBBF3007540, weakly similar to GUANINE NUCLEOTIDE EXCHANGE FACTOR DBS. [Source:Uniprot/SPTREMBL;Acc:Q6ZUZ8]	GO:0007017	microtubule-based process	biological_process
ENSG00000153404	-	CDNA FLJ43173 fis, clone FCBBF3007540, weakly similar to GUANINE NUCLEOTIDE EXCHANGE FACTOR DBS. [Source:Uniprot/SPTREMBL;Acc:Q6ZUZ8]	GO:0007067	mitosis	biological_process
ENSG00000158161	EYA3	Eyes absent homolog 3 (EC 3.1.3.48). [Source:Uniprot/SWISSPROT;Acc:Q99504]	GO:0005125	cytokine activity	molecular_function
ENSG00000004478	FKBP4	FK506-binding protein 4 (EC 5.2.1.8) (Peptidyl-prolyl cis-trans isomerase) (PPIase) (Rotamase) (p59 protein) (HSP-binding immunophilin) (HBI) (FKBP52 protein) (52 kDa FK506-binding protein) (FKBP59). [Source:Uniprot/SWISSPROT;Acc:Q02790]	GO:0016071	mRNA metabolic process	biological_process
ENSG00000004478	FKBP4	FK506-binding protein 4 (EC 5.2.1.8) (Peptidyl-prolyl cis-trans isomerase) (PPIase) (Rotamase) (p59 protein) (HSP-binding immunophilin) (HBI) (FKBP52 protein) (52 kDa FK506-binding protein) (FKBP59). [Source:Uniprot/SWISSPROT;Acc:Q02790]	GO:0019904	protein domain specific binding	molecular_function
ENSG00000143452	HORMAD1	HORMA domain-containing protein 1 (Newborn ovary HORMA protein) (Cancer/testis antigen CT46). [Source:Uniprot/SWISSPROT;Acc:Q86X24]	GO:0007067	mitosis	biological_process
ENSG00000030582	GRN	Granulins precursor (Proepithelin) (PEPI) [Contains: Acrogranin; Paragranulin; Granulin-1 (Granulin G); Granulin-2 (Granulin F); Granulin-3 (Granulin B); Granulin-4 (Granulin A); Granulin-5 (Granulin C); Granulin-6 (Granulin D); Granulin-7 (Granulin E)]. [Source:Uniprot/SWISSPROT;Acc:P28799]	GO:0003779	actin binding	molecular_function
ENSG00000030582	GRN	Granulins precursor (Proepithelin) (PEPI) [Contains: Acrogranin; Paragranulin; Granulin-1 (Granulin G); Granulin-2 (Granulin F); Granulin-3 (Granulin B); Granulin-4 (Granulin A); Granulin-5 (Granulin C); Granulin-6 (Granulin D); Granulin-7 (Granulin E)]. [Source:Uniprot/SWISSPROT;Acc:P28799]	GO:0044429	mitochondrial part	cellular_component
ENSG00000011600	TYROBP	TYRO protein tyrosine kinase-binding protein precursor (DNAX- activation protein 12) (Killer-activating receptor-associated protein). [Source:Uniprot/SWISSPROT;Acc:O43914]	GO:0006954	inflammatory response	biological_process
ENSG00000011600	TYROBP	TYRO protein tyrosine kinase-binding protein precursor (DNAX- activation protein 12) (Killer-activating receptor-associated protein). [Source:Uniprot/SWISSPROT;Acc:O43914]	GO:0045321	leukocyte activation	biological_process
ENSG00000122970	IFT81	Intraflagellar transport 81 (Carnitine deficiency-associated protein expressed in ventricle 1) (CDV-1 protein). [Source:Uniprot/SWISSPROT;Acc:Q8WYA0]	GO:0007601	visual perception	biological_process
ENSG00000005243	COPZ2	Coatomer subunit zeta-2 (Zeta-2 coat protein) (Zeta-2 COP). [Source:Uniprot/SWISSPROT;Acc:Q9P299]	GO:0005578	proteinaceous extracellular matrix	cellular_component
ENSG00000108523	RNF167	E3 ubiquitin-protein ligase RNF167 precursor (EC 6.3.2.-) (RING finger protein 167) (RING105). [Source:Uniprot/SWISSPROT;Acc:Q9H6Y7]	GO:0003735	structural constituent of ribosome	molecular_function
ENSG00000108523	RNF167	E3 ubiquitin-protein ligase RNF167 precursor (EC 6.3.2.-) (RING finger protein 167) (RING105). [Source:Uniprot/SWISSPROT;Acc:Q9H6Y7]	GO:0005840	ribosome	cellular_component
ENSG00000108523	RNF167	E3 ubiquitin-protein ligase RNF167 precursor (EC 6.3.2.-) (RING finger protein 167) (RING105). [Source:Uniprot/SWISSPROT;Acc:Q9H6Y7]	GO:0006397	mRNA processing	biological_process
ENSG00000108523	RNF167	E3 ubiquitin-protein ligase RNF167 precursor (EC 6.3.2.-) (RING finger protein 167) (RING105). [Source:Uniprot/SWISSPROT;Acc:Q9H6Y7]	GO:0008380	RNA splicing	biological_process
ENSG00000110148	CCKBR	Gastrin/cholecystokinin type B receptor (CCK-B receptor) (CCK-BR) (Cholecystokinin-2 receptor) (CCK2-R). [Source:Uniprot/SWISSPROT;Acc:P32239]	GO:0007268	synaptic transmission	biological_process
ENSG00000182307	C8orf33	Uncharacterized protein C8orf33. [Source:Uniprot/SPTREMBL;Acc:Q9H7E9]	GO:0016044	membrane organization and biogenesis	biological_process
ENSG00000160401	C9orf117	Uncharacterized protein C9orf117. [Source:Uniprot/SPTREMBL;Acc:Q5JU67]	GO:0004984	olfactory receptor activity	molecular_function
ENSG00000160401	C9orf117	Uncharacterized protein C9orf117. [Source:Uniprot/SPTREMBL;Acc:Q5JU67]	GO:0007608	sensory perception of smell	biological_process
ENSG00000177576	-	putative NFkB activating protein (LOC497661), mRNA [Source:RefSeq_dna;Acc:NM_001035005]	GO:0006397	mRNA processing	biological_process
ENSG00000177576	-	putative NFkB activating protein (LOC497661), mRNA [Source:RefSeq_dna;Acc:NM_001035005]	GO:0006605	protein targeting	biological_process
ENSG00000177576	-	putative NFkB activating protein (LOC497661), mRNA [Source:RefSeq_dna;Acc:NM_001035005]	GO:0008380	RNA splicing	biological_process
ENSG00000168614	NBPF16	neuroblastoma breakpoint family, member 15 (NBPF15), mRNA [Source:RefSeq_dna;Acc:NM_173638]	GO:0007601	visual perception	biological_process
ENSG00000178537	SLC25A20	Mitochondrial carnitine/acylcarnitine carrier protein (Carnitine/acylcarnitine translocase) (CAC) (Solute carrier family 25 member 20). [Source:Uniprot/SWISSPROT;Acc:O43772]	GO:0032787	monocarboxylic acid metabolic process	biological_process
ENSG00000178537	SLC25A20	Mitochondrial carnitine/acylcarnitine carrier protein (Carnitine/acylcarnitine translocase) (CAC) (Solute carrier family 25 member 20). [Source:Uniprot/SWISSPROT;Acc:O43772]	GO:0051186	cofactor metabolic process	biological_process
ENSG00000102003	SYP	Synaptophysin (Major synaptic vesicle protein p38). [Source:Uniprot/SWISSPROT;Acc:P08247]	GO:0007601	visual perception	biological_process
ENSG00000164611	PTTG1	Securin (Pituitary tumor-transforming protein 1) (Tumor-transforming protein 1) (Esp1-associated protein) (hPTTG). [Source:Uniprot/SWISSPROT;Acc:O95997]	GO:0007610	behavior	biological_process
ENSG00000196959	CES1	Liver carboxylesterase 1 precursor (EC 3.1.1.1) (Acyl coenzyme A:cholesterol acyltransferase) (ACAT) (Monocyte/macrophage serine esterase) (HMSE) (Serine esterase 1) (Brain carboxylesterase hBr1) (Triacylglycerol hydrolase) (TGH) (Egasyn). [Source:Uniprot/SWISSPROT;Acc:P23141]	GO:0002526	acute inflammatory response	biological_process
ENSG00000180209	-	Myosin regulatory light chain 2, skeletal muscle isoform (Fast skeletal myosin light chain 2) (MLC2B). [Source:Uniprot/SWISSPROT;Acc:Q96A32]	GO:0006936	muscle contraction	biological_process
ENSG00000164885	CDK5	Cell division protein kinase 5 (EC 2.7.11.22) (Tau protein kinase II catalytic subunit) (TPKII catalytic subunit) (Serine/threonine-protein kinase PSSALRE). [Source:Uniprot/SWISSPROT;Acc:Q00535]	GO:0015986	ATP synthesis coupled proton transport	biological_process
ENSG00000164885	CDK5	Cell division protein kinase 5 (EC 2.7.11.22) (Tau protein kinase II catalytic subunit) (TPKII catalytic subunit) (Serine/threonine-protein kinase PSSALRE). [Source:Uniprot/SWISSPROT;Acc:Q00535]	GO:0016469	proton-transporting two-sector ATPase complex	cellular_component
ENSG00000164885	CDK5	Cell division protein kinase 5 (EC 2.7.11.22) (Tau protein kinase II catalytic subunit) (TPKII catalytic subunit) (Serine/threonine-protein kinase PSSALRE). [Source:Uniprot/SWISSPROT;Acc:Q00535]	GO:0046933	hydrogen ion transporting ATP synthase activity, rotational mechanism	molecular_function
ENSG00000164885	CDK5	Cell division protein kinase 5 (EC 2.7.11.22) (Tau protein kinase II catalytic subunit) (TPKII catalytic subunit) (Serine/threonine-protein kinase PSSALRE). [Source:Uniprot/SWISSPROT;Acc:Q00535]	GO:0046961	hydrogen ion transporting ATPase activity, rotational mechanism	molecular_function
ENSG00000132915	PDE6A	Rod cGMP-specific 3',5'-cyclic phosphodiesterase subunit alpha (EC 3.1.4.35) (GMP-PDE alpha) (PDE V-B1). [Source:Uniprot/SWISSPROT;Acc:P16499]	GO:0009416	response to light stimulus	biological_process
ENSG00000206550	-	-	GO:0004984	olfactory receptor activity	molecular_function
ENSG00000206550	-	-	GO:0007608	sensory perception of smell	biological_process
ENSG00000141965	FEM1A	fem-1 homolog a [Source:RefSeq_peptide;Acc:NP_061178]	GO:0007517	muscle development	biological_process
ENSG00000078328	-	Ataxin-2-binding protein 1. [Source:Uniprot/SWISSPROT;Acc:Q9NWB1]	GO:0005244	voltage-gated ion channel activity	molecular_function
ENSG00000108379	WNT3	Proto-oncogene protein Wnt-3 precursor. [Source:Uniprot/SWISSPROT;Acc:P56703]	GO:0005179	hormone activity	molecular_function
ENSG00000198925	ATG9A	Autophagy-related protein 9A (APG9-like 1). [Source:Uniprot/SWISSPROT;Acc:Q7Z3C6]	GO:0007017	microtubule-based process	biological_process
ENSG00000184990	SIVA1	Apoptosis regulatory protein Siva (CD27-binding protein) (CD27BP). [Source:Uniprot/SWISSPROT;Acc:O15304]	GO:0022613	ribonucleoprotein complex biogenesis and assembly	biological_process
ENSG00000165244	ZNF367	zinc finger protein 367 [Source:RefSeq_peptide;Acc:NP_710162]	GO:0007067	mitosis	biological_process
ENSG00000165244	ZNF367	zinc finger protein 367 [Source:RefSeq_peptide;Acc:NP_710162]	GO:0051301	cell division	biological_process
ENSG00000123560	PLP1	Myelin proteolipid protein (PLP) (Lipophilin). [Source:Uniprot/SWISSPROT;Acc:P60201]	GO:0005874	microtubule	cellular_component
ENSG00000178718	RPP25	Ribonuclease P protein subunit p25 (EC 3.1.26.5) (RNase P protein subunit p25). [Source:Uniprot/SWISSPROT;Acc:Q9BUL9]	GO:0007601	visual perception	biological_process
ENSG00000109919	MTCH2	Mitochondrial carrier homolog 2 (Met-induced mitochondrial protein). [Source:Uniprot/SWISSPROT;Acc:Q9Y6C9]	GO:0016881	acid-amino acid ligase activity	molecular_function
ENSG00000111788	DDX12	DDX11_HUMAN Isoform 3 of Q96FC9 - Homo sapiens (Human) [Source:Uniprot/Varsplic;Acc:Q96FC9-3]	GO:0000785	chromatin	cellular_component
ENSG00000132744	ACY3	Aspartoacylase-2 (EC 3.5.1.15) (Aminoacylase-3) (ACY-3) (Acylase III) (Hepatitis C virus core-binding protein 1) (HCBP1). [Source:Uniprot/SWISSPROT;Acc:Q96HD9]	GO:0015293	symporter activity	molecular_function
ENSG00000132744	ACY3	Aspartoacylase-2 (EC 3.5.1.15) (Aminoacylase-3) (ACY-3) (Acylase III) (Hepatitis C virus core-binding protein 1) (HCBP1). [Source:Uniprot/SWISSPROT;Acc:Q96HD9]	GO:0015672	monovalent inorganic cation transport	biological_process
ENSG00000163558	PRKCI	Protein kinase C iota type (EC 2.7.11.13) (nPKC-iota) (Atypical protein kinase C-lambda/iota) (aPKC-lambda/iota) (PRKC-lambda/iota). [Source:Uniprot/SWISSPROT;Acc:P41743]	GO:0005681	spliceosome	cellular_component
ENSG00000163558	PRKCI	Protein kinase C iota type (EC 2.7.11.13) (nPKC-iota) (Atypical protein kinase C-lambda/iota) (aPKC-lambda/iota) (PRKC-lambda/iota). [Source:Uniprot/SWISSPROT;Acc:P41743]	GO:0006397	mRNA processing	biological_process
ENSG00000163558	PRKCI	Protein kinase C iota type (EC 2.7.11.13) (nPKC-iota) (Atypical protein kinase C-lambda/iota) (aPKC-lambda/iota) (PRKC-lambda/iota). [Source:Uniprot/SWISSPROT;Acc:P41743]	GO:0008380	RNA splicing	biological_process
ENSG00000183715	OPCML	Opioid-binding protein/cell adhesion molecule precursor (OBCAM) (Opioid-binding cell adhesion molecule) (OPCML). [Source:Uniprot/SWISSPROT;Acc:Q14982]	GO:0005244	voltage-gated ion channel activity	molecular_function
ENSG00000183715	OPCML	Opioid-binding protein/cell adhesion molecule precursor (OBCAM) (Opioid-binding cell adhesion molecule) (OPCML). [Source:Uniprot/SWISSPROT;Acc:Q14982]	GO:0005261	cation channel activity	molecular_function
ENSG00000183715	OPCML	Opioid-binding protein/cell adhesion molecule precursor (OBCAM) (Opioid-binding cell adhesion molecule) (OPCML). [Source:Uniprot/SWISSPROT;Acc:Q14982]	GO:0045202	synapse	cellular_component
ENSG00000167004	PDIA3	Protein disulfide-isomerase A3 precursor (EC 5.3.4.1) (Disulfide isomerase ER-60) (ERp60) (58 kDa microsomal protein) (p58) (ERp57) (58 kDa glucose-regulated protein). [Source:Uniprot/SWISSPROT;Acc:P30101]	GO:0030529	ribonucleoprotein complex	cellular_component
ENSG00000150093	ITGB1	Integrin beta-1 precursor (Fibronectin receptor subunit beta) (Integrin VLA-4 subunit beta) (CD29 antigen). [Source:Uniprot/SWISSPROT;Acc:P05556]	GO:0005201	extracellular matrix structural constituent	molecular_function
ENSG00000150093	ITGB1	Integrin beta-1 precursor (Fibronectin receptor subunit beta) (Integrin VLA-4 subunit beta) (CD29 antigen). [Source:Uniprot/SWISSPROT;Acc:P05556]	GO:0005578	proteinaceous extracellular matrix	cellular_component
ENSG00000150093	ITGB1	Integrin beta-1 precursor (Fibronectin receptor subunit beta) (Integrin VLA-4 subunit beta) (CD29 antigen). [Source:Uniprot/SWISSPROT;Acc:P05556]	GO:0008092	cytoskeletal protein binding	molecular_function
ENSG00000150093	ITGB1	Integrin beta-1 precursor (Fibronectin receptor subunit beta) (Integrin VLA-4 subunit beta) (CD29 antigen). [Source:Uniprot/SWISSPROT;Acc:P05556]	GO:0044420	extracellular matrix part	cellular_component
ENSG00000175084	DES	Desmin. [Source:Uniprot/SWISSPROT;Acc:P17661]	GO:0015629	actin cytoskeleton	cellular_component
ENSG00000185201	IFITM2	interferon induced transmembrane protein 2 (1-8D) (IFITM2), mRNA [Source:RefSeq_dna;Acc:NM_006435]	GO:0019882	antigen processing and presentation	biological_process
ENSG00000185201	IFITM2	interferon induced transmembrane protein 2 (1-8D) (IFITM2), mRNA [Source:RefSeq_dna;Acc:NM_006435]	GO:0042611	MHC protein complex	cellular_component
ENSG00000131143	COX4I1	Cytochrome c oxidase subunit 4 isoform 1, mitochondrial precursor (EC 1.9.3.1) (Cytochrome c oxidase subunit IV isoform 1) (COX IV-1) (Cytochrome c oxidase polypeptide IV). [Source:Uniprot/SWISSPROT;Acc:P13073]	GO:0006119	oxidative phosphorylation	biological_process
ENSG00000131143	COX4I1	Cytochrome c oxidase subunit 4 isoform 1, mitochondrial precursor (EC 1.9.3.1) (Cytochrome c oxidase subunit IV isoform 1) (COX IV-1) (Cytochrome c oxidase polypeptide IV). [Source:Uniprot/SWISSPROT;Acc:P13073]	GO:0044455	mitochondrial membrane part	cellular_component
ENSG00000166451	CENPN	Centromere protein N (CENP-N) (Interphase centromere complex protein 32). [Source:Uniprot/SWISSPROT;Acc:Q96H22]	GO:0000279	M phase	biological_process
ENSG00000066455	GOLGA5	Golgin subfamily A member 5 (Golgin-84) (RET-fused gene 5 protein) (Ret-II protein). [Source:Uniprot/SWISSPROT;Acc:Q8TBA6]	GO:0045045	secretory pathway	biological_process
ENSG00000168610	STAT3	Signal transducer and activator of transcription 3 (Acute-phase response factor). [Source:Uniprot/SWISSPROT;Acc:P40763]	GO:0044429	mitochondrial part	cellular_component
ENSG00000211574	-	hsa-mir-770 [Source:miRBase;Acc:MI0005118]	GO:0045211	postsynaptic membrane	cellular_component
ENSG00000198563	ATP6V1G2	Spliceosome RNA helicase BAT1 (EC 3.6.1.-) (DEAD box protein UAP56) (56 kDa U2AF65-associated protein) (ATP-dependent RNA helicase p47) (HLA-B-associated transcript-1). [Source:Uniprot/SWISSPROT;Acc:Q13838]	GO:0007268	synaptic transmission	biological_process
ENSG00000163221	S100A12	Protein S100-A12 (S100 calcium-binding protein A12) (Calgranulin-C) (CAGC) (CGRP) (Neutrophil S100 protein) (Calcium-binding protein in amniotic fluid 1) (CAAF1) (p6) [Contains: Calcitermin]. [Source:Uniprot/SWISSPROT;Acc:P80511]	GO:0006935	chemotaxis	biological_process
ENSG00000139344	AMDHD1	Probable imidazolonepropionase (EC 3.5.2.7) (Amidohydrolase domain- containing protein 1). [Source:Uniprot/SWISSPROT;Acc:Q96NU7]	GO:0004866	endopeptidase inhibitor activity	molecular_function
ENSG00000075218	GTSE1	G2 and S phase-expressed protein 1 (B99 homolog). [Source:Uniprot/SWISSPROT;Acc:Q9NYZ3]	GO:0007067	mitosis	biological_process
ENSG00000075218	GTSE1	G2 and S phase-expressed protein 1 (B99 homolog). [Source:Uniprot/SWISSPROT;Acc:Q9NYZ3]	GO:0044427	chromosomal part	cellular_component
ENSG00000116191	RALGPS2	Ral GEF with PH domain and SH3 binding motif 2 isoform 2 [Source:RefSeq_peptide;Acc:NP_689876]	GO:0006298	mismatch repair	biological_process
ENSG00000116191	RALGPS2	Ral GEF with PH domain and SH3 binding motif 2 isoform 2 [Source:RefSeq_peptide;Acc:NP_689876]	GO:0030983	mismatched DNA binding	molecular_function
ENSG00000167971	CASKIN1	Caskin-1 (CASK-interacting protein 1). [Source:Uniprot/SWISSPROT;Acc:Q8WXD9]	GO:0007268	synaptic transmission	biological_process
ENSG00000013725	CD6	T-cell differentiation antigen CD6 precursor (T12) (TP120). [Source:Uniprot/SWISSPROT;Acc:P30203]	GO:0009897	external side of plasma membrane	cellular_component
ENSG00000013725	CD6	T-cell differentiation antigen CD6 precursor (T12) (TP120). [Source:Uniprot/SWISSPROT;Acc:P30203]	GO:0046651	lymphocyte proliferation	biological_process
ENSG00000013725	CD6	T-cell differentiation antigen CD6 precursor (T12) (TP120). [Source:Uniprot/SWISSPROT;Acc:P30203]	GO:0050863	regulation of T cell activation	biological_process
ENSG00000009950	MLXIPL	Williams-Beuren syndrome chromosome region 14 protein (WS basic-helix- loop-helix leucine zipper protein) (WS-bHLH) (Mlx interactor) (MLX- interacting protein-like). [Source:Uniprot/SWISSPROT;Acc:Q9NP71]	GO:0004984	olfactory receptor activity	molecular_function
ENSG00000009950	MLXIPL	Williams-Beuren syndrome chromosome region 14 protein (WS basic-helix- loop-helix leucine zipper protein) (WS-bHLH) (Mlx interactor) (MLX- interacting protein-like). [Source:Uniprot/SWISSPROT;Acc:Q9NP71]	GO:0007608	sensory perception of smell	biological_process
ENSG00000009950	MLXIPL	Williams-Beuren syndrome chromosome region 14 protein (WS basic-helix- loop-helix leucine zipper protein) (WS-bHLH) (Mlx interactor) (MLX- interacting protein-like). [Source:Uniprot/SWISSPROT;Acc:Q9NP71]	GO:0032787	monocarboxylic acid metabolic process	biological_process
ENSG00000178821	TMEM52	Transmembrane protein 52 precursor. [Source:Uniprot/SWISSPROT;Acc:Q8NDY8]	GO:0003779	actin binding	molecular_function
ENSG00000178821	TMEM52	Transmembrane protein 52 precursor. [Source:Uniprot/SWISSPROT;Acc:Q8NDY8]	GO:0006936	muscle contraction	biological_process
ENSG00000164924	YWHAZ	14-3-3 protein zeta/delta (Protein kinase C inhibitor protein 1) (KCIP-1). [Source:Uniprot/SWISSPROT;Acc:P63104]	GO:0006412	translation	biological_process
ENSG00000113812	ACTR8	Actin-related protein 8. [Source:Uniprot/SWISSPROT;Acc:Q9H981]	GO:0007067	mitosis	biological_process
ENSG00000113812	ACTR8	Actin-related protein 8. [Source:Uniprot/SWISSPROT;Acc:Q9H981]	GO:0051301	cell division	biological_process
ENSG00000132109	TRIM21	52 kDa Ro protein (Sjoegren syndrome type A antigen) (SS-A) (Ro(SS-A)) (52 kDa ribonucleoprotein autoantigen Ro/SS-A) (Tripartite motif- containing protein 21) (RING finger protein 81). [Source:Uniprot/SWISSPROT;Acc:P19474]	GO:0002474	antigen processing and presentation of peptide antigen via MHC class I	biological_process
ENSG00000132109	TRIM21	52 kDa Ro protein (Sjoegren syndrome type A antigen) (SS-A) (Ro(SS-A)) (52 kDa ribonucleoprotein autoantigen Ro/SS-A) (Tripartite motif- containing protein 21) (RING finger protein 81). [Source:Uniprot/SWISSPROT;Acc:P19474]	GO:0042612	MHC class I protein complex	cellular_component
ENSG00000133639	BTG1	BTG1 protein (B-cell translocation gene 1 protein). [Source:Uniprot/SWISSPROT;Acc:P62324]	GO:0006886	intracellular protein transport	biological_process
ENSG00000133639	BTG1	BTG1 protein (B-cell translocation gene 1 protein). [Source:Uniprot/SWISSPROT;Acc:P62324]	GO:0019882	antigen processing and presentation	biological_process
ENSG00000133639	BTG1	BTG1 protein (B-cell translocation gene 1 protein). [Source:Uniprot/SWISSPROT;Acc:P62324]	GO:0042612	MHC class I protein complex	cellular_component
ENSG00000149591	TAGLN	Transgelin (Smooth muscle protein 22-alpha) (SM22-alpha) (WS3-10) (22 kDa actin-binding protein). [Source:Uniprot/SWISSPROT;Acc:Q01995]	GO:0004857	enzyme inhibitor activity	molecular_function
ENSG00000149591	TAGLN	Transgelin (Smooth muscle protein 22-alpha) (SM22-alpha) (WS3-10) (22 kDa actin-binding protein). [Source:Uniprot/SWISSPROT;Acc:Q01995]	GO:0015629	actin cytoskeleton	cellular_component
ENSG00000138757	G3BP2	Ras GTPase-activating protein-binding protein 2 (G3BP-2) (GAP SH3 domain-binding protein 2). [Source:Uniprot/SWISSPROT;Acc:Q9UN86]	GO:0016023	cytoplasmic membrane-bound vesicle	cellular_component
ENSG00000130288	NDUFA13	NADH dehydrogenase [ubiquinone] 1 alpha subcomplex subunit 13 (EC 1.6.5.3) (EC 1.6.99.3) (NADH-ubiquinone oxidoreductase B16.6 subunit) (Complex I-B16.6) (CI-B16.6) (Gene associated with retinoic- interferon-induced mortality 19 protein) (GRIM-19) (Cell d [Source:Uniprot/SWISSPROT;Acc:Q9P0J0]	GO:0015078	hydrogen ion transporter activity	molecular_function
ENSG00000130288	NDUFA13	NADH dehydrogenase [ubiquinone] 1 alpha subcomplex subunit 13 (EC 1.6.5.3) (EC 1.6.99.3) (NADH-ubiquinone oxidoreductase B16.6 subunit) (Complex I-B16.6) (CI-B16.6) (Gene associated with retinoic- interferon-induced mortality 19 protein) (GRIM-19) (Cell d [Source:Uniprot/SWISSPROT;Acc:Q9P0J0]	GO:0042775	organelle ATP synthesis coupled electron transport	biological_process
ENSG00000073008	PVR	Poliovirus receptor precursor (Nectin-like protein 5) (Necl-5) (CD155 antigen). [Source:Uniprot/SWISSPROT;Acc:P15151]	GO:0005179	hormone activity	molecular_function
ENSG00000099797	GPSN2	Synaptic glycoprotein SC2. [Source:Uniprot/SWISSPROT;Acc:Q9NZ01]	GO:0005746	mitochondrial respiratory chain	cellular_component
ENSG00000099797	GPSN2	Synaptic glycoprotein SC2. [Source:Uniprot/SWISSPROT;Acc:Q9NZ01]	GO:0006119	oxidative phosphorylation	biological_process
ENSG00000099797	GPSN2	Synaptic glycoprotein SC2. [Source:Uniprot/SWISSPROT;Acc:Q9NZ01]	GO:0009055	electron carrier activity	molecular_function
ENSG00000099797	GPSN2	Synaptic glycoprotein SC2. [Source:Uniprot/SWISSPROT;Acc:Q9NZ01]	GO:0015078	hydrogen ion transporter activity	molecular_function
ENSG00000164294	-	similar to RIKEN cDNA 2310016C16 (LOC493869), mRNA [Source:RefSeq_dna;Acc:NM_001008397]	GO:0005201	extracellular matrix structural constituent	molecular_function
ENSG00000164294	-	similar to RIKEN cDNA 2310016C16 (LOC493869), mRNA [Source:RefSeq_dna;Acc:NM_001008397]	GO:0005581	collagen	cellular_component
ENSG00000164294	-	similar to RIKEN cDNA 2310016C16 (LOC493869), mRNA [Source:RefSeq_dna;Acc:NM_001008397]	GO:0006817	phosphate transport	biological_process
ENSG00000107159	CA9	Carbonic anhydrase 9 precursor (EC 4.2.1.1) (Carbonic anhydrase IX) (Carbonate dehydratase IX) (CA-IX) (CAIX) (Membrane antigen MN) (P54/58N) (Renal cell carcinoma-associated antigen G250) (RCC- associated antigen G250) (pMW1). [Source:Uniprot/SWISSPROT;Acc:Q16790]	GO:0006936	muscle contraction	biological_process
ENSG00000107159	CA9	Carbonic anhydrase 9 precursor (EC 4.2.1.1) (Carbonic anhydrase IX) (Carbonate dehydratase IX) (CA-IX) (CAIX) (Membrane antigen MN) (P54/58N) (Renal cell carcinoma-associated antigen G250) (RCC- associated antigen G250) (pMW1). [Source:Uniprot/SWISSPROT;Acc:Q16790]	GO:0030017	sarcomere	cellular_component
ENSG00000104856	RELB	Transcription factor RelB (I-Rel). [Source:Uniprot/SWISSPROT;Acc:Q01201]	GO:0005125	cytokine activity	molecular_function
ENSG00000154975	CA10	Carbonic anhydrase-related protein 10 (Carbonic anhydrase-related protein X) (CARP X) (CA-RP X) (Cerebral protein 15). [Source:Uniprot/SWISSPROT;Acc:Q9NS85]	GO:0005216	ion channel activity	molecular_function
ENSG00000154975	CA10	Carbonic anhydrase-related protein 10 (Carbonic anhydrase-related protein X) (CARP X) (CA-RP X) (Cerebral protein 15). [Source:Uniprot/SWISSPROT;Acc:Q9NS85]	GO:0007268	synaptic transmission	biological_process
ENSG00000141096	DPEP3	Dipeptidase 3 precursor (EC 3.4.13.19). [Source:Uniprot/SWISSPROT;Acc:Q9H4B8]	GO:0004984	olfactory receptor activity	molecular_function
ENSG00000141096	DPEP3	Dipeptidase 3 precursor (EC 3.4.13.19). [Source:Uniprot/SWISSPROT;Acc:Q9H4B8]	GO:0007608	sensory perception of smell	biological_process
ENSG00000196098	OR5K4	olfactory receptor, family 5, subfamily K, member 4 [Source:RefSeq_peptide;Acc:NP_001005517]	GO:0004984	olfactory receptor activity	molecular_function
ENSG00000196098	OR5K4	olfactory receptor, family 5, subfamily K, member 4 [Source:RefSeq_peptide;Acc:NP_001005517]	GO:0007608	sensory perception of smell	biological_process
ENSG00000182117	NOLA3	H/ACA ribonucleoprotein complex subunit 3 (Nucleolar protein family A member 3) (snoRNP protein NOP10). [Source:Uniprot/SWISSPROT;Acc:Q9NPE3]	GO:0003735	structural constituent of ribosome	molecular_function
ENSG00000182117	NOLA3	H/ACA ribonucleoprotein complex subunit 3 (Nucleolar protein family A member 3) (snoRNP protein NOP10). [Source:Uniprot/SWISSPROT;Acc:Q9NPE3]	GO:0005840	ribosome	cellular_component
ENSG00000165724	ZMYND19	Zinc finger MYND domain-containing protein 19 (Melanin-concentrating hormone receptor 1-interacting zinc-finger protein) (MCH-R1- interacting zinc-finger protein). [Source:Uniprot/SWISSPROT;Acc:Q96E35]	GO:0007601	visual perception	biological_process
ENSG00000130429	ARPC1B	Actin-related protein 2/3 complex subunit 1B (ARP2/3 complex 41 kDa subunit) (p41-ARC). [Source:Uniprot/SWISSPROT;Acc:O15143]	GO:0019882	antigen processing and presentation	biological_process
ENSG00000071205	ARHGAP10	Rho GTPase activating protein 10 [Source:RefSeq_peptide;Acc:NP_078881]	GO:0005578	proteinaceous extracellular matrix	cellular_component
ENSG00000183918	SH2D1A	SH2 domain-containing protein 1A (Signaling lymphocyte activation molecule-associated protein) (SLAM-associated protein) (T cell signal transduction molecule SAP) (Duncan disease SH2-protein). [Source:Uniprot/SWISSPROT;Acc:O60880]	GO:0045321	leukocyte activation	biological_process
ENSG00000158516	CPA2	Carboxypeptidase A2 precursor (EC 3.4.17.15). [Source:Uniprot/SWISSPROT;Acc:P48052]	GO:0030001	metal ion transport	biological_process
ENSG00000102145	GATA1	Erythroid transcription factor (GATA-binding factor 1) (GATA-1) (Eryf1) (GF-1) (NF-E1 DNA-binding protein). [Source:Uniprot/SWISSPROT;Acc:P15976]	GO:0000786	nucleosome	cellular_component
ENSG00000102145	GATA1	Erythroid transcription factor (GATA-binding factor 1) (GATA-1) (Eryf1) (GF-1) (NF-E1 DNA-binding protein). [Source:Uniprot/SWISSPROT;Acc:P15976]	GO:0006334	nucleosome assembly	biological_process
ENSG00000147164	SNX12	Sorting nexin-12. [Source:Uniprot/SWISSPROT;Acc:Q9UMY4]	GO:0016044	membrane organization and biogenesis	biological_process
ENSG00000105216	LSM14A	LSM14 protein homolog A (Protein SCD6 homolog) (Protein FAM61A) (Putative alpha synuclein-binding protein) (AlphaSNBP). [Source:Uniprot/SWISSPROT;Acc:Q8ND56]	GO:0006397	mRNA processing	biological_process
ENSG00000105216	LSM14A	LSM14 protein homolog A (Protein SCD6 homolog) (Protein FAM61A) (Putative alpha synuclein-binding protein) (AlphaSNBP). [Source:Uniprot/SWISSPROT;Acc:Q8ND56]	GO:0008380	RNA splicing	biological_process
ENSG00000164898	-	-	GO:0003735	structural constituent of ribosome	molecular_function
ENSG00000164898	-	-	GO:0005761	mitochondrial ribosome	cellular_component
ENSG00000004534	RBM6	RNA-binding protein 6 (RNA-binding motif protein 6) (RNA-binding protein DEF-3) (Lung cancer antigen NY-LU-12) (Protein G16). [Source:Uniprot/SWISSPROT;Acc:P78332]	GO:0006397	mRNA processing	biological_process
ENSG00000004534	RBM6	RNA-binding protein 6 (RNA-binding motif protein 6) (RNA-binding protein DEF-3) (Lung cancer antigen NY-LU-12) (Protein G16). [Source:Uniprot/SWISSPROT;Acc:P78332]	GO:0008380	RNA splicing	biological_process
ENSG00000088876	ZNF343	Zinc finger protein 343. [Source:Uniprot/SWISSPROT;Acc:Q6P1L6]	GO:0044427	chromosomal part	cellular_component
ENSG00000125818	PSMF1	Proteasome inhibitor PI31 subunit (hPI31). [Source:Uniprot/SWISSPROT;Acc:Q92530]	GO:0006396	RNA processing	biological_process
ENSG00000153807	HOXA10	Homeobox protein Hox-A10 (Hox-1H) (Hox-1.8) (PL). [Source:Uniprot/SWISSPROT;Acc:P31260]	GO:0001501	skeletal development	biological_process
ENSG00000139547	RDH16	retinol dehydrogenase 16 [Source:RefSeq_peptide;Acc:NP_003699]	GO:0006958	complement activation, classical pathway	biological_process
ENSG00000139547	RDH16	retinol dehydrogenase 16 [Source:RefSeq_peptide;Acc:NP_003699]	GO:0045087	innate immune response	biological_process
ENSG00000149554	CHEK1	Serine/threonine-protein kinase Chk1 (EC 2.7.11.1). [Source:Uniprot/SWISSPROT;Acc:O14757]	GO:0003735	structural constituent of ribosome	molecular_function
ENSG00000149554	CHEK1	Serine/threonine-protein kinase Chk1 (EC 2.7.11.1). [Source:Uniprot/SWISSPROT;Acc:O14757]	GO:0005819	spindle	cellular_component
ENSG00000149554	CHEK1	Serine/threonine-protein kinase Chk1 (EC 2.7.11.1). [Source:Uniprot/SWISSPROT;Acc:O14757]	GO:0005829	cytosol	cellular_component
ENSG00000149554	CHEK1	Serine/threonine-protein kinase Chk1 (EC 2.7.11.1). [Source:Uniprot/SWISSPROT;Acc:O14757]	GO:0005840	ribosome	cellular_component
ENSG00000149554	CHEK1	Serine/threonine-protein kinase Chk1 (EC 2.7.11.1). [Source:Uniprot/SWISSPROT;Acc:O14757]	GO:0006412	translation	biological_process
ENSG00000149554	CHEK1	Serine/threonine-protein kinase Chk1 (EC 2.7.11.1). [Source:Uniprot/SWISSPROT;Acc:O14757]	GO:0007067	mitosis	biological_process
ENSG00000171722	C1orf111	Uncharacterized protein C1orf111. [Source:Uniprot/SWISSPROT;Acc:Q5T0L3]	GO:0000278	mitotic cell cycle	biological_process
ENSG00000171722	C1orf111	Uncharacterized protein C1orf111. [Source:Uniprot/SWISSPROT;Acc:Q5T0L3]	GO:0006397	mRNA processing	biological_process
ENSG00000171722	C1orf111	Uncharacterized protein C1orf111. [Source:Uniprot/SWISSPROT;Acc:Q5T0L3]	GO:0022403	cell cycle phase	biological_process
ENSG00000171722	C1orf111	Uncharacterized protein C1orf111. [Source:Uniprot/SWISSPROT;Acc:Q5T0L3]	GO:0044427	chromosomal part	cellular_component
ENSG00000169418	NPR1	Atrial natriuretic peptide receptor A precursor (ANP-A) (ANPRA) (GC-A) (Guanylate cyclase) (EC 4.6.1.2) (NPR-A) (Atrial natriuretic peptide A-type receptor). [Source:Uniprot/SWISSPROT;Acc:P16066]	GO:0032787	monocarboxylic acid metabolic process	biological_process
ENSG00000084734	GCKR	Glucokinase regulatory protein (Glucokinase regulator). [Source:Uniprot/SWISSPROT;Acc:Q14397]	GO:0002526	acute inflammatory response	biological_process
ENSG00000105202	FBL	rRNA 2'-O-methyltransferase fibrillarin (EC 2.1.1.-) (34 kDa nucleolar scleroderma antigen). [Source:Uniprot/SWISSPROT;Acc:P22087]	GO:0003735	structural constituent of ribosome	molecular_function
ENSG00000105202	FBL	rRNA 2'-O-methyltransferase fibrillarin (EC 2.1.1.-) (34 kDa nucleolar scleroderma antigen). [Source:Uniprot/SWISSPROT;Acc:P22087]	GO:0005830	cytosolic ribosome (sensu Eukaryota)	cellular_component
ENSG00000151617	EDNRA	Endothelin-1 receptor precursor (Endothelin A receptor) (ET-A) (hET- AR) (ETA-R). [Source:Uniprot/SWISSPROT;Acc:P25101]	GO:0005578	proteinaceous extracellular matrix	cellular_component
ENSG00000174407	C20orf166	Uncharacterized protein C20orf166. [Source:Uniprot/SWISSPROT;Acc:Q9H1L0]	GO:0006936	muscle contraction	biological_process
ENSG00000174407	C20orf166	Uncharacterized protein C20orf166. [Source:Uniprot/SWISSPROT;Acc:Q9H1L0]	GO:0007517	muscle development	biological_process
ENSG00000174407	C20orf166	Uncharacterized protein C20orf166. [Source:Uniprot/SWISSPROT;Acc:Q9H1L0]	GO:0008092	cytoskeletal protein binding	molecular_function
ENSG00000174407	C20orf166	Uncharacterized protein C20orf166. [Source:Uniprot/SWISSPROT;Acc:Q9H1L0]	GO:0015629	actin cytoskeleton	cellular_component
ENSG00000004961	HCCS	Cytochrome c-type heme lyase (EC 4.4.1.17) (CCHL) (Holocytochrome c- type synthase). [Source:Uniprot/SWISSPROT;Acc:P53701]	GO:0006732	coenzyme metabolic process	biological_process
ENSG00000118007	STAG1	Cohesin subunit SA-1 (Stromal antigen 1) (SCC3 homolog 1). [Source:Uniprot/SWISSPROT;Acc:Q8WVM7]	GO:0006397	mRNA processing	biological_process
ENSG00000118007	STAG1	Cohesin subunit SA-1 (Stromal antigen 1) (SCC3 homolog 1). [Source:Uniprot/SWISSPROT;Acc:Q8WVM7]	GO:0008380	RNA splicing	biological_process
ENSG00000120438	TCP1	T-complex protein 1 subunit alpha (TCP-1-alpha) (CCT-alpha). [Source:Uniprot/SWISSPROT;Acc:P17987]	GO:0006397	mRNA processing	biological_process
ENSG00000120438	TCP1	T-complex protein 1 subunit alpha (TCP-1-alpha) (CCT-alpha). [Source:Uniprot/SWISSPROT;Acc:P17987]	GO:0030529	ribonucleoprotein complex	cellular_component
ENSG00000164331	ANKRA2	Ankyrin repeat family A protein 2 (RFXANK-like 2). [Source:Uniprot/SWISSPROT;Acc:Q9H9E1]	GO:0006397	mRNA processing	biological_process
ENSG00000164331	ANKRA2	Ankyrin repeat family A protein 2 (RFXANK-like 2). [Source:Uniprot/SWISSPROT;Acc:Q9H9E1]	GO:0008380	RNA splicing	biological_process
ENSG00000147475	ERLIN2	SPFH domain-containing protein 2 precursor. [Source:Uniprot/SWISSPROT;Acc:O94905]	GO:0048037	cofactor binding	molecular_function
ENSG00000080819	CPOX	Coproporphyrinogen III oxidase, mitochondrial precursor (EC 1.3.3.3) (Coproporphyrinogenase) (Coprogen oxidase) (COX). [Source:Uniprot/SWISSPROT;Acc:P36551]	GO:0005212	structural constituent of eye lens	molecular_function
ENSG00000100024	UPB1	Beta-ureidopropionase (EC 3.5.1.6) (Beta-alanine synthase) (N- carbamoyl-beta-alanine amidohydrolase) (BUP-1). [Source:Uniprot/SWISSPROT;Acc:Q9UBR1]	GO:0004857	enzyme inhibitor activity	molecular_function
ENSG00000106803	SEC61B	Protein transport protein Sec61 subunit beta. [Source:Uniprot/SWISSPROT;Acc:P60468]	GO:0003735	structural constituent of ribosome	molecular_function
ENSG00000106803	SEC61B	Protein transport protein Sec61 subunit beta. [Source:Uniprot/SWISSPROT;Acc:P60468]	GO:0005840	ribosome	cellular_component
ENSG00000106803	SEC61B	Protein transport protein Sec61 subunit beta. [Source:Uniprot/SWISSPROT;Acc:P60468]	GO:0045045	secretory pathway	biological_process
ENSG00000149573	EVA1	Epithelial V-like antigen 1 precursor. [Source:Uniprot/SWISSPROT;Acc:O60487]	GO:0005882	intermediate filament	cellular_component
ENSG00000149573	EVA1	Epithelial V-like antigen 1 precursor. [Source:Uniprot/SWISSPROT;Acc:O60487]	GO:0008544	epidermis development	biological_process
ENSG00000099139	PCSK5	Proprotein convertase subtilisin/kexin type 5 precursor (EC 3.4.21.-) (Proprotein convertase PC5) (Subtilisin/kexin-like protease PC5) (PC6) (hPC6). [Source:Uniprot/SWISSPROT;Acc:Q92824]	GO:0005578	proteinaceous extracellular matrix	cellular_component
ENSG00000099139	PCSK5	Proprotein convertase subtilisin/kexin type 5 precursor (EC 3.4.21.-) (Proprotein convertase PC5) (Subtilisin/kexin-like protease PC5) (PC6) (hPC6). [Source:Uniprot/SWISSPROT;Acc:Q92824]	GO:0007601	visual perception	biological_process
ENSG00000174358	SLC6A19	Sodium-dependent neutral amino acid transporter B(0) (System B(0) neutral amino acid transporter) (B(0)AT1) (Solute carrier family 6 member 19). [Source:Uniprot/SWISSPROT;Acc:Q695T7]	GO:0015672	monovalent inorganic cation transport	biological_process
ENSG00000196367	TRRAP	Transformation/transcription domain-associated protein (350/400 kDa PCAF-associated factor) (PAF350/400) (STAF40) (Tra1 homolog). [Source:Uniprot/SWISSPROT;Acc:Q9Y4A5]	GO:0006298	mismatch repair	biological_process
ENSG00000196367	TRRAP	Transformation/transcription domain-associated protein (350/400 kDa PCAF-associated factor) (PAF350/400) (STAF40) (Tra1 homolog). [Source:Uniprot/SWISSPROT;Acc:Q9Y4A5]	GO:0030983	mismatched DNA binding	molecular_function
ENSG00000088298	EDEM2	ER degradation-enhancing alpha-mannosidase-like 2 precursor. [Source:Uniprot/SWISSPROT;Acc:Q9BV94]	GO:0006412	translation	biological_process
ENSG00000115677	HDLBP	Vigilin (High density lipoprotein-binding protein) (HDL-binding protein). [Source:Uniprot/SWISSPROT;Acc:Q00341]	GO:0006412	translation	biological_process
ENSG00000115677	HDLBP	Vigilin (High density lipoprotein-binding protein) (HDL-binding protein). [Source:Uniprot/SWISSPROT;Acc:Q00341]	GO:0016071	mRNA metabolic process	biological_process
ENSG00000150681	RGS18	Regulator of G-protein signaling 18 (RGS18). [Source:Uniprot/SWISSPROT;Acc:Q9NS28]	GO:0006935	chemotaxis	biological_process
ENSG00000185822	-	-	GO:0003735	structural constituent of ribosome	molecular_function
ENSG00000185822	-	-	GO:0005830	cytosolic ribosome (sensu Eukaryota)	cellular_component
ENSG00000182156	ENPP7	Ectonucleotide pyrophosphatase/phosphodiesterase family member 7 precursor (EC 3.1.4.12) (E-NPP7) (NPP-7) (Alkaline sphingomyelin phosphodiesterase) (Intestinal alkaline sphingomyelinase) (Alk-SMase). [Source:Uniprot/SWISSPROT;Acc:Q6UWV6]	GO:0005882	intermediate filament	cellular_component
ENSG00000100095	SEZ6L	Seizure 6-like protein precursor. [Source:Uniprot/SWISSPROT;Acc:Q9BYH1]	GO:0007268	synaptic transmission	biological_process
ENSG00000168702	LRP1B	Low-density lipoprotein receptor-related protein 1B precursor (Low- density lipoprotein receptor-related protein-deleted in tumor) (LRP- DIT). [Source:Uniprot/SWISSPROT;Acc:Q9NZR2]	GO:0007601	visual perception	biological_process
ENSG00000112029	FBXO5	F-box only protein 5 (Early mitotic inhibitor 1). [Source:Uniprot/SWISSPROT;Acc:Q9UKT4]	GO:0006260	DNA replication	biological_process
ENSG00000105518	-	MBC3205 (UNQ501), mRNA [Source:RefSeq_dna;Acc:NM_198536]	GO:0048037	cofactor binding	molecular_function
ENSG00000184763	-	-	GO:0003735	structural constituent of ribosome	molecular_function
ENSG00000184763	-	-	GO:0005843	cytosolic small ribosomal subunit (sensu Eukaryota)	cellular_component
ENSG00000184763	-	-	GO:0006397	mRNA processing	biological_process
ENSG00000184763	-	-	GO:0008380	RNA splicing	biological_process
ENSG00000119396	RAB14	Ras-related protein Rab-14. [Source:Uniprot/SWISSPROT;Acc:P61106]	GO:0016126	sterol biosynthetic process	biological_process
ENSG00000079616	KIF22	Kinesin-like protein KIF22 (Kinesin-like DNA-binding protein) (Kinesin-like protein 4). [Source:Uniprot/SWISSPROT;Acc:Q14807]	GO:0016881	acid-amino acid ligase activity	molecular_function
ENSG00000111834	RSHL3	radial spokehead-like 3 [Source:RefSeq_peptide;Acc:NP_001010892]	GO:0001501	skeletal development	biological_process
ENSG00000111834	RSHL3	radial spokehead-like 3 [Source:RefSeq_peptide;Acc:NP_001010892]	GO:0005578	proteinaceous extracellular matrix	cellular_component
ENSG00000078747	ITCH	E3 ubiquitin-protein ligase Itchy homolog (EC 6.3.2.-) (Itch) (Atrophin-1-interacting protein 4) (AIP4) (NFE2-associated polypeptide 1) (NAPP1). [Source:Uniprot/SWISSPROT;Acc:Q96J02]	GO:0006886	intracellular protein transport	biological_process
ENSG00000125347	IRF1	Interferon regulatory factor 1 (IRF-1). [Source:Uniprot/SWISSPROT;Acc:P10914]	GO:0019882	antigen processing and presentation	biological_process
ENSG00000204822	MRPL53	39S ribosomal protein L53, mitochondrial precursor (L53mt) (MRP-L53). [Source:Uniprot/SWISSPROT;Acc:Q96EL3]	GO:0006412	translation	biological_process
ENSG00000163141	BNIPL	Bcl-2/adenovirus E1B 19 kDa-interacting protein 2-like protein. [Source:Uniprot/SWISSPROT;Acc:Q7Z465]	GO:0008544	epidermis development	biological_process
ENSG00000138029	HADHB	Trifunctional enzyme subunit beta, mitochondrial precursor (TP-beta) [Includes: 3-ketoacyl-CoA thiolase (EC 2.3.1.16) (Acetyl-CoA acyltransferase) (Beta-ketothiolase)]. [Source:Uniprot/SWISSPROT;Acc:P55084]	GO:0005746	mitochondrial respiratory chain	cellular_component
ENSG00000138029	HADHB	Trifunctional enzyme subunit beta, mitochondrial precursor (TP-beta) [Includes: 3-ketoacyl-CoA thiolase (EC 2.3.1.16) (Acetyl-CoA acyltransferase) (Beta-ketothiolase)]. [Source:Uniprot/SWISSPROT;Acc:P55084]	GO:0006118	electron transport	biological_process
ENSG00000101187	SLCO4A1	Solute carrier organic anion transporter family member 4A1 (Solute carrier family 21 member 12) (Sodium-independent organic anion transporter E) (Organic anion-transporting polypeptide E) (OATP-E) (Colon organic anion transporter) (Organic anion transport [Source:Uniprot/SWISSPROT;Acc:Q96BD0]	GO:0007601	visual perception	biological_process
ENSG00000126756	UXT	Protein UXT (Ubiquitously expressed transcript protein). [Source:Uniprot/SWISSPROT;Acc:Q9UBK9]	GO:0003735	structural constituent of ribosome	molecular_function
ENSG00000126756	UXT	Protein UXT (Ubiquitously expressed transcript protein). [Source:Uniprot/SWISSPROT;Acc:Q9UBK9]	GO:0005840	ribosome	cellular_component
ENSG00000136274	NACAD	Nascent polypeptide-associated complex subunit alpha-like protein KIAA0363. [Source:Uniprot/SWISSPROT;Acc:O15069]	GO:0005874	microtubule	cellular_component
ENSG00000151577	DRD3	D(3) dopamine receptor. [Source:Uniprot/SWISSPROT;Acc:P35462]	GO:0005212	structural constituent of eye lens	molecular_function
ENSG00000035499	DEPDC1B	DEP domain-containing protein 1B (HBxAg-transactivated protein 8). [Source:Uniprot/SWISSPROT;Acc:Q8WUY9]	GO:0007067	mitosis	biological_process
ENSG00000073670	ADAM11	ADAM 11 precursor (A disintegrin and metalloproteinase domain 11) (Metalloproteinase-like, disintegrin-like, and cysteine-rich protein) (MDC). [Source:Uniprot/SWISSPROT;Acc:O75078]	GO:0007268	synaptic transmission	biological_process
ENSG00000080166	DCT	L-dopachrome tautomerase precursor (EC 5.3.3.12) (DT) (DCT) (L- dopachrome Delta-isomerase) (Tyrosinase-related protein 2) (TRP-2) (TRP2). [Source:Uniprot/SWISSPROT;Acc:P40126]	GO:0005212	structural constituent of eye lens	molecular_function
ENSG00000080166	DCT	L-dopachrome tautomerase precursor (EC 5.3.3.12) (DT) (DCT) (L- dopachrome Delta-isomerase) (Tyrosinase-related protein 2) (TRP-2) (TRP2). [Source:Uniprot/SWISSPROT;Acc:P40126]	GO:0007601	visual perception	biological_process
ENSG00000125462	C1orf61	transcriptional activator of the c-fos promoter [Source:RefSeq_peptide;Acc:NP_006356]	GO:0007417	central nervous system development	biological_process
ENSG00000184888	-	-	GO:0007283	spermatogenesis	biological_process
ENSG00000178381	ZFAND2A	AN1-type zinc finger protein 2A. [Source:Uniprot/SWISSPROT;Acc:Q8N6M9]	GO:0008610	lipid biosynthetic process	biological_process
ENSG00000114354	TFG	Protein TFG (TRK-fused gene protein). [Source:Uniprot/SWISSPROT;Acc:Q92734]	GO:0005578	proteinaceous extracellular matrix	cellular_component
ENSG00000114354	TFG	Protein TFG (TRK-fused gene protein). [Source:Uniprot/SWISSPROT;Acc:Q92734]	GO:0005681	spliceosome	cellular_component
ENSG00000114354	TFG	Protein TFG (TRK-fused gene protein). [Source:Uniprot/SWISSPROT;Acc:Q92734]	GO:0006397	mRNA processing	biological_process
ENSG00000114354	TFG	Protein TFG (TRK-fused gene protein). [Source:Uniprot/SWISSPROT;Acc:Q92734]	GO:0008380	RNA splicing	biological_process
ENSG00000170276	HSPB2	Heat-shock protein beta-2 (HspB2) (DMPK-binding protein) (MKBP). [Source:Uniprot/SWISSPROT;Acc:Q16082]	GO:0006936	muscle contraction	biological_process
ENSG00000166439	RNF169	RING finger protein 169. [Source:Uniprot/SWISSPROT;Acc:Q8NCN4]	GO:0065004	protein-DNA complex assembly	biological_process
ENSG00000167769	ASAH3	Alkaline ceramidase 1 (EC 3.5.1.23) (Alkaline CDase-1) (AlkCDase 1) (Acylsphingosine deacylase 3) (N-acylsphingosine amidohydrolase 3). [Source:Uniprot/SWISSPROT;Acc:Q8TDN7]	GO:0044427	chromosomal part	cellular_component
ENSG00000164076	CAMKV	CaM kinase-like vesicle-associated protein. [Source:Uniprot/SWISSPROT;Acc:Q8NCB2]	GO:0007268	synaptic transmission	biological_process
ENSG00000164076	CAMKV	CaM kinase-like vesicle-associated protein. [Source:Uniprot/SWISSPROT;Acc:Q8NCB2]	GO:0045202	synapse	cellular_component
ENSG00000168306	ACOX2	Acyl-coenzyme A oxidase 2, peroxisomal (EC 1.17.99.3) (3-alpha,7- alpha,12-alpha-trihydroxy-5-beta-cholestanoyl-CoA 24-hydroxylase) (3- alpha,7-alpha,12-alpha-trihydroxy-5-beta-cholestanoyl-CoA oxidase) (Trihydroxycoprostanoyl-CoA oxidase) (THCCox) (THCA- [Source:Uniprot/SWISSPROT;Acc:Q99424]	GO:0004866	endopeptidase inhibitor activity	molecular_function
ENSG00000059377	TBXAS1	Thromboxane-A synthase (EC 5.3.99.5) (TXA synthase) (TXS) (Cytochrome P450 5A1). [Source:Uniprot/SWISSPROT;Acc:P24557]	GO:0006954	inflammatory response	biological_process
ENSG00000168481	LGI3	Leucine-rich repeat LGI family member 3 precursor (Leucine-rich glioma-inactivated protein 3) (LGI1-like protein 4). [Source:Uniprot/SWISSPROT;Acc:Q8N145]	GO:0035091	phosphoinositide binding	molecular_function
ENSG00000196085	C19orf42	Putative uncharacterized protein C19orf42. [Source:Uniprot/SWISSPROT;Acc:Q9BQ49]	GO:0044431	Golgi apparatus part	cellular_component
ENSG00000087074	PPP1R15A	protein phosphatase 1, regulatory subunit 15A [Source:RefSeq_peptide;Acc:NP_055145]	GO:0006916	anti-apoptosis	biological_process
ENSG00000168079	SCARA5	Scavenger receptor class A member 5 (Scavenger receptor hlg). [Source:Uniprot/SWISSPROT;Acc:Q6ZMJ2]	GO:0005578	proteinaceous extracellular matrix	cellular_component
ENSG00000073060	SCARB1	Scavenger receptor class B member 1 (SRB1) (SR-BI) (CD36 antigen-like 1) (CD36 and LIMPII analogous 1) (CLA-1) (Collagen type I receptor, thrombospondin receptor-like 1). [Source:Uniprot/SWISSPROT;Acc:Q8WTV0]	GO:0006700	C21-steroid hormone biosynthetic process	biological_process
ENSG00000196591	HDAC2	Histone deacetylase 2 (HD2). [Source:Uniprot/SWISSPROT;Acc:Q92769]	GO:0045934	negative regulation of nucleobase, nucleoside, nucleotide and nucleic acid metabolic process	biological_process
ENSG00000172818	OVOL1	Putative transcription factor Ovo-like 1 (hOvo1). [Source:Uniprot/SWISSPROT;Acc:O14753]	GO:0007067	mitosis	biological_process
ENSG00000091640	SPAG7	Sperm-associated antigen 7. [Source:Uniprot/SWISSPROT;Acc:O75391]	GO:0005746	mitochondrial respiratory chain	cellular_component
ENSG00000091640	SPAG7	Sperm-associated antigen 7. [Source:Uniprot/SWISSPROT;Acc:O75391]	GO:0006119	oxidative phosphorylation	biological_process
ENSG00000170091	-	Neuron-specific protein family member 2 (Protein p19) (HMP19). [Source:Uniprot/SWISSPROT;Acc:Q9Y328]	GO:0005743	mitochondrial inner membrane	cellular_component
ENSG00000099953	MMP11	Stromelysin-3 precursor (EC 3.4.24.-) (ST3) (SL-3) (Matrix metalloproteinase-11) (MMP-11). [Source:Uniprot/SWISSPROT;Acc:P24347]	GO:0001501	skeletal development	biological_process
ENSG00000101981	F9	Coagulation factor IX precursor (EC 3.4.21.22) (Christmas factor) (Plasma thromboplastin component) (PTC) [Contains: Coagulation factor IXa light chain; Coagulation factor IXa heavy chain]. [Source:Uniprot/SWISSPROT;Acc:P00740]	GO:0002526	acute inflammatory response	biological_process
ENSG00000101981	F9	Coagulation factor IX precursor (EC 3.4.21.22) (Christmas factor) (Plasma thromboplastin component) (PTC) [Contains: Coagulation factor IXa light chain; Coagulation factor IXa heavy chain]. [Source:Uniprot/SWISSPROT;Acc:P00740]	GO:0005319	lipid transporter activity	molecular_function
ENSG00000101981	F9	Coagulation factor IX precursor (EC 3.4.21.22) (Christmas factor) (Plasma thromboplastin component) (PTC) [Contains: Coagulation factor IXa light chain; Coagulation factor IXa heavy chain]. [Source:Uniprot/SWISSPROT;Acc:P00740]	GO:0051239	regulation of multicellular organismal process	biological_process
ENSG00000113196	HAND1	Heart- and neural crest derivatives-expressed protein 1 (Extraembryonic tissues, heart, autonomic nervous system and neural crest derivatives-expressed protein 1) (eHAND). [Source:Uniprot/SWISSPROT;Acc:O96004]	GO:0006936	muscle contraction	biological_process
ENSG00000113196	HAND1	Heart- and neural crest derivatives-expressed protein 1 (Extraembryonic tissues, heart, autonomic nervous system and neural crest derivatives-expressed protein 1) (eHAND). [Source:Uniprot/SWISSPROT;Acc:O96004]	GO:0051239	regulation of multicellular organismal process	biological_process
ENSG00000198821	CD247	T-cell surface glycoprotein CD3 zeta chain precursor (T-cell receptor T3 zeta chain) (CD247 antigen). [Source:Uniprot/SWISSPROT;Acc:P20963]	GO:0045321	leukocyte activation	biological_process
ENSG00000170324	FRMPD2	FERM and PDZ domain containing 2 isoform 3 [Source:RefSeq_peptide;Acc:NP_001018081]	GO:0007601	visual perception	biological_process
ENSG00000067167	TRAM1	Translocation-associated membrane protein 1. [Source:Uniprot/SWISSPROT;Acc:Q15629]	GO:0006888	ER to Golgi vesicle-mediated transport	biological_process
ENSG00000100628	ASB2	Ankyrin repeat and SOCS box protein 2 (ASB-2). [Source:Uniprot/SWISSPROT;Acc:Q96Q27]	GO:0006936	muscle contraction	biological_process
ENSG00000047410	TPR	Nucleoprotein TPR. [Source:Uniprot/SWISSPROT;Acc:P12270]	GO:0005654	nucleoplasm	cellular_component
ENSG00000171560	FGA	Fibrinogen alpha chain precursor [Contains: Fibrinopeptide A]. [Source:Uniprot/SWISSPROT;Acc:P02671]	GO:0002526	acute inflammatory response	biological_process
ENSG00000143318	CASQ1	Calsequestrin-1 precursor (Calsequestrin, skeletal muscle isoform) (Calmitin). [Source:Uniprot/SWISSPROT;Acc:P31415]	GO:0003779	actin binding	molecular_function
ENSG00000143318	CASQ1	Calsequestrin-1 precursor (Calsequestrin, skeletal muscle isoform) (Calmitin). [Source:Uniprot/SWISSPROT;Acc:P31415]	GO:0005743	mitochondrial inner membrane	cellular_component
ENSG00000143318	CASQ1	Calsequestrin-1 precursor (Calsequestrin, skeletal muscle isoform) (Calmitin). [Source:Uniprot/SWISSPROT;Acc:P31415]	GO:0006936	muscle contraction	biological_process
ENSG00000143318	CASQ1	Calsequestrin-1 precursor (Calsequestrin, skeletal muscle isoform) (Calmitin). [Source:Uniprot/SWISSPROT;Acc:P31415]	GO:0015629	actin cytoskeleton	cellular_component
ENSG00000143318	CASQ1	Calsequestrin-1 precursor (Calsequestrin, skeletal muscle isoform) (Calmitin). [Source:Uniprot/SWISSPROT;Acc:P31415]	GO:0030017	sarcomere	cellular_component
ENSG00000143318	CASQ1	Calsequestrin-1 precursor (Calsequestrin, skeletal muscle isoform) (Calmitin). [Source:Uniprot/SWISSPROT;Acc:P31415]	GO:0044455	mitochondrial membrane part	cellular_component
ENSG00000124422	USP22	Ubiquitin carboxyl-terminal hydrolase 22 (EC 3.1.2.15) (Ubiquitin thioesterase 22) (Ubiquitin-specific-processing protease 22) (Deubiquitinating enzyme 22). [Source:Uniprot/SWISSPROT;Acc:Q9UPT9]	GO:0006397	mRNA processing	biological_process
ENSG00000124422	USP22	Ubiquitin carboxyl-terminal hydrolase 22 (EC 3.1.2.15) (Ubiquitin thioesterase 22) (Ubiquitin-specific-processing protease 22) (Deubiquitinating enzyme 22). [Source:Uniprot/SWISSPROT;Acc:Q9UPT9]	GO:0008380	RNA splicing	biological_process
ENSG00000172053	QARS	Glutaminyl-tRNA synthetase (EC 6.1.1.18) (Glutamine--tRNA ligase) (GlnRS). [Source:Uniprot/SWISSPROT;Acc:P47897]	GO:0003735	structural constituent of ribosome	molecular_function
ENSG00000172053	QARS	Glutaminyl-tRNA synthetase (EC 6.1.1.18) (Glutamine--tRNA ligase) (GlnRS). [Source:Uniprot/SWISSPROT;Acc:P47897]	GO:0005842	cytosolic large ribosomal subunit (sensu Eukaryota)	cellular_component
ENSG00000104918	RETN	Resistin precursor (Cysteine-rich secreted protein FIZZ3) (Adipose tissue-specific secretory factor) (ADSF) (C/EBP-epsilon-regulated myeloid-specific secreted cysteine-rich protein) (Cysteine-rich secreted protein A12-alpha-like 2). [Source:Uniprot/SWISSPROT;Acc:Q9HD89]	GO:0006935	chemotaxis	biological_process
ENSG00000104918	RETN	Resistin precursor (Cysteine-rich secreted protein FIZZ3) (Adipose tissue-specific secretory factor) (ADSF) (C/EBP-epsilon-regulated myeloid-specific secreted cysteine-rich protein) (Cysteine-rich secreted protein A12-alpha-like 2). [Source:Uniprot/SWISSPROT;Acc:Q9HD89]	GO:0030097	hemopoiesis	biological_process
ENSG00000198782	RPL17	similar to 60S ribosomal protein L17 (L23) (LOC731048), mRNA [Source:RefSeq_dna;Acc:XR_015710]	GO:0003735	structural constituent of ribosome	molecular_function
ENSG00000198782	RPL17	similar to 60S ribosomal protein L17 (L23) (LOC731048), mRNA [Source:RefSeq_dna;Acc:XR_015710]	GO:0005840	ribosome	cellular_component
ENSG00000198782	RPL17	similar to 60S ribosomal protein L17 (L23) (LOC731048), mRNA [Source:RefSeq_dna;Acc:XR_015710]	GO:0006412	translation	biological_process
ENSG00000154148	-	-	GO:0005830	cytosolic ribosome (sensu Eukaryota)	cellular_component
ENSG00000196154	S100A4	Protein S100-A4 (S100 calcium-binding protein A4) (Metastasin) (Protein Mts1) (Placental calcium-binding protein) (Calvasculin). [Source:Uniprot/SWISSPROT;Acc:P26447]	GO:0002474	antigen processing and presentation of peptide antigen via MHC class I	biological_process
ENSG00000196154	S100A4	Protein S100-A4 (S100 calcium-binding protein A4) (Metastasin) (Protein Mts1) (Placental calcium-binding protein) (Calvasculin). [Source:Uniprot/SWISSPROT;Acc:P26447]	GO:0042612	MHC class I protein complex	cellular_component
ENSG00000188001	FAM79B	Protein FAM79B. [Source:Uniprot/SWISSPROT;Acc:Q6ZUI0]	GO:0005261	cation channel activity	molecular_function
ENSG00000188001	FAM79B	Protein FAM79B. [Source:Uniprot/SWISSPROT;Acc:Q6ZUI0]	GO:0030001	metal ion transport	biological_process
ENSG00000203707	-	NPC-A-5. [Source:Uniprot/SPTREMBL;Acc:Q7Z5Z9]	GO:0005882	intermediate filament	cellular_component
ENSG00000203707	-	NPC-A-5. [Source:Uniprot/SPTREMBL;Acc:Q7Z5Z9]	GO:0005911	intercellular junction	cellular_component
ENSG00000203707	-	NPC-A-5. [Source:Uniprot/SPTREMBL;Acc:Q7Z5Z9]	GO:0008544	epidermis development	biological_process
ENSG00000149489	ROM1	Rod outer segment membrane protein 1 (ROSP1) (Tetraspanin-23) (Tspan- 23). [Source:Uniprot/SWISSPROT;Acc:Q03395]	GO:0009416	response to light stimulus	biological_process
ENSG00000137709	POU2F3	POU domain, class 2, transcription factor 3 (Octamer-binding transcription factor 11) (Oct-11) (Transcription factor Skn-1) (PLA-1 protein). [Source:Uniprot/SWISSPROT;Acc:Q9UKI9]	GO:0031424	keratinization	biological_process
ENSG00000163840	DTX3L	Protein deltex 3-like protein (B-lymphoma- and BAL-associated protein) (Rhysin-2) (Rhysin2). [Source:Uniprot/SWISSPROT;Acc:Q8TDB6]	GO:0002474	antigen processing and presentation of peptide antigen via MHC class I	biological_process
ENSG00000163840	DTX3L	Protein deltex 3-like protein (B-lymphoma- and BAL-associated protein) (Rhysin-2) (Rhysin2). [Source:Uniprot/SWISSPROT;Acc:Q8TDB6]	GO:0042612	MHC class I protein complex	cellular_component
ENSG00000144339	TMEFF2	Transmembrane protein with EGF-like and two follistatin-like domains 2 precursor (Transmembrane protein containing epidermal growth factor and follistatin domains) (Tomoregulin) (TR) (Hyperplastic polyposis protein 1). [Source:Uniprot/SWISSPROT;Acc:Q9UIK5]	GO:0005874	microtubule	cellular_component
ENSG00000144339	TMEFF2	Transmembrane protein with EGF-like and two follistatin-like domains 2 precursor (Transmembrane protein containing epidermal growth factor and follistatin domains) (Tomoregulin) (TR) (Hyperplastic polyposis protein 1). [Source:Uniprot/SWISSPROT;Acc:Q9UIK5]	GO:0005875	microtubule associated complex	cellular_component
ENSG00000172175	MALT1	Mucosa-associated lymphoid tissue lymphoma translocation protein 1 (EC 3.4.22.-) (MALT lymphoma-associated translocation) (Paracaspase). [Source:Uniprot/SWISSPROT;Acc:Q9UDY8]	GO:0000786	nucleosome	cellular_component
ENSG00000172175	MALT1	Mucosa-associated lymphoid tissue lymphoma translocation protein 1 (EC 3.4.22.-) (MALT lymphoma-associated translocation) (Paracaspase). [Source:Uniprot/SWISSPROT;Acc:Q9UDY8]	GO:0006334	nucleosome assembly	biological_process
ENSG00000012048	BRCA1	Breast cancer type 1 susceptibility protein (RING finger protein 53). [Source:Uniprot/SWISSPROT;Acc:P38398]	GO:0007067	mitosis	biological_process
ENSG00000111181	SLC6A12	Sodium- and chloride-dependent betaine transporter (Na(+)/Cl(-) betaine/GABA transporter) (BGT-1). [Source:Uniprot/SWISSPROT;Acc:P48065]	GO:0015672	monovalent inorganic cation transport	biological_process
ENSG00000178863	-	-	GO:0005578	proteinaceous extracellular matrix	cellular_component
ENSG00000144285	SCN1A	Sodium channel protein type 1 subunit alpha (Sodium channel protein type I subunit alpha) (Voltage-gated sodium channel subunit alpha Nav1.1) (Sodium channel protein, brain I subunit alpha). [Source:Uniprot/SWISSPROT;Acc:P35498]	GO:0007268	synaptic transmission	biological_process
ENSG00000165197	FIGF	Vascular endothelial growth factor D precursor (VEGF-D) (c-fos-induced growth factor) (FIGF). [Source:Uniprot/SWISSPROT;Acc:O43915]	GO:0005578	proteinaceous extracellular matrix	cellular_component
ENSG00000196209	-	Signal-regulatory protein beta-2 (Protein tyrosine phosphatase non- receptor type substrate protein). [Source:Uniprot/SPTREMBL;Acc:Q5JXA9]	GO:0006954	inflammatory response	biological_process
ENSG00000196209	-	Signal-regulatory protein beta-2 (Protein tyrosine phosphatase non- receptor type substrate protein). [Source:Uniprot/SPTREMBL;Acc:Q5JXA9]	GO:0009607	response to biotic stimulus	biological_process
ENSG00000011638	TMEM159	Promethin (Transmembrane protein 159). [Source:Uniprot/SWISSPROT;Acc:Q96B96]	GO:0003735	structural constituent of ribosome	molecular_function
ENSG00000011638	TMEM159	Promethin (Transmembrane protein 159). [Source:Uniprot/SWISSPROT;Acc:Q96B96]	GO:0005840	ribosome	cellular_component
ENSG00000011638	TMEM159	Promethin (Transmembrane protein 159). [Source:Uniprot/SWISSPROT;Acc:Q96B96]	GO:0006412	translation	biological_process
ENSG00000011638	TMEM159	Promethin (Transmembrane protein 159). [Source:Uniprot/SWISSPROT;Acc:Q96B96]	GO:0006936	muscle contraction	biological_process
ENSG00000171557	FGG	Fibrinogen gamma chain precursor. [Source:Uniprot/SWISSPROT;Acc:P02679]	GO:0002526	acute inflammatory response	biological_process
ENSG00000171557	FGG	Fibrinogen gamma chain precursor. [Source:Uniprot/SWISSPROT;Acc:P02679]	GO:0051239	regulation of multicellular organismal process	biological_process
ENSG00000170801	HTRA3	Probable serine protease HTRA3 precursor (EC 3.4.21.-) (High- temperature requirement factor A3) (Pregnancy-related serine protease). [Source:Uniprot/SWISSPROT;Acc:P83110]	GO:0005578	proteinaceous extracellular matrix	cellular_component
ENSG00000158079	PTPDC1	protein tyrosine phosphatase domain containing 1 protein isoform 2 [Source:RefSeq_peptide;Acc:NP_818931]	GO:0005578	proteinaceous extracellular matrix	cellular_component
ENSG00000177107	-	-	GO:0006953	acute-phase response	biological_process
ENSG00000120733	JMJD1B	JmjC domain-containing histone demethylation protein 2B (EC 1.14.11.-) (Jumonji domain-containing protein 1B) (Nuclear protein 5qNCA). [Source:Uniprot/SWISSPROT;Acc:Q7LBC6]	GO:0006397	mRNA processing	biological_process
ENSG00000108691	CCL2	Small inducible cytokine A2 precursor (CCL2) (Monocyte chemotactic protein 1) (MCP-1) (Monocyte chemoattractant protein 1) (Monocyte chemotactic and activating factor) (MCAF) (Monocyte secretory protein JE) (HC11). [Source:Uniprot/SWISSPROT;Acc:P13500]	GO:0004175	endopeptidase activity	molecular_function
ENSG00000108691	CCL2	Small inducible cytokine A2 precursor (CCL2) (Monocyte chemotactic protein 1) (MCP-1) (Monocyte chemoattractant protein 1) (Monocyte chemotactic and activating factor) (MCAF) (Monocyte secretory protein JE) (HC11). [Source:Uniprot/SWISSPROT;Acc:P13500]	GO:0005578	proteinaceous extracellular matrix	cellular_component
ENSG00000163156	SCNM1	Sodium channel modifier 1. [Source:Uniprot/SWISSPROT;Acc:Q9BWG6]	GO:0006936	muscle contraction	biological_process
ENSG00000163156	SCNM1	Sodium channel modifier 1. [Source:Uniprot/SWISSPROT;Acc:Q9BWG6]	GO:0007517	muscle development	biological_process
ENSG00000163156	SCNM1	Sodium channel modifier 1. [Source:Uniprot/SWISSPROT;Acc:Q9BWG6]	GO:0015629	actin cytoskeleton	cellular_component
ENSG00000163156	SCNM1	Sodium channel modifier 1. [Source:Uniprot/SWISSPROT;Acc:Q9BWG6]	GO:0044449	contractile fiber part	cellular_component
ENSG00000185614	C3orf54	Uncharacterized protein C3orf54. [Source:Uniprot/SWISSPROT;Acc:Q96EL1]	GO:0019882	antigen processing and presentation	biological_process
ENSG00000173702	MUC13	Mucin-13 precursor (Down-regulated in colon cancer 1). [Source:Uniprot/SWISSPROT;Acc:Q9H3R2]	GO:0005578	proteinaceous extracellular matrix	cellular_component
ENSG00000155090	KLF10	Krueppel-like factor 10 (Transforming growth factor-beta-inducible early growth response protein 1) (TGFB-inducible early growth response protein 1) (TIEG-1) (EGR-alpha). [Source:Uniprot/SWISSPROT;Acc:Q13118]	GO:0005578	proteinaceous extracellular matrix	cellular_component
ENSG00000143520	-	filaggrin 2 [Source:RefSeq_peptide;Acc:NP_001014364]	GO:0005882	intermediate filament	cellular_component
ENSG00000101489	BRUNOL4	bruno-like 4, RNA binding protein [Source:RefSeq_peptide;Acc:NP_064565]	GO:0007268	synaptic transmission	biological_process
ENSG00000101489	BRUNOL4	bruno-like 4, RNA binding protein [Source:RefSeq_peptide;Acc:NP_064565]	GO:0045202	synapse	cellular_component
ENSG00000144891	AGTR1	Type-1 angiotensin II receptor (AT1) (AT1AR) (AT1BR). [Source:Uniprot/SWISSPROT;Acc:P30556]	GO:0004984	olfactory receptor activity	molecular_function
ENSG00000144891	AGTR1	Type-1 angiotensin II receptor (AT1) (AT1AR) (AT1BR). [Source:Uniprot/SWISSPROT;Acc:P30556]	GO:0005212	structural constituent of eye lens	molecular_function
ENSG00000144891	AGTR1	Type-1 angiotensin II receptor (AT1) (AT1AR) (AT1BR). [Source:Uniprot/SWISSPROT;Acc:P30556]	GO:0007608	sensory perception of smell	biological_process
ENSG00000111046	MYF6	Myogenic factor 6 (Myf-6). [Source:Uniprot/SWISSPROT;Acc:P23409]	GO:0006936	muscle contraction	biological_process
ENSG00000111046	MYF6	Myogenic factor 6 (Myf-6). [Source:Uniprot/SWISSPROT;Acc:P23409]	GO:0015629	actin cytoskeleton	cellular_component
ENSG00000111046	MYF6	Myogenic factor 6 (Myf-6). [Source:Uniprot/SWISSPROT;Acc:P23409]	GO:0030017	sarcomere	cellular_component
ENSG00000131475	VPS25	Vacuolar protein sorting-associated protein 25 (hVps25) (ELL- associated protein of 20 kDa) (Dermal papilla-derived protein 9). [Source:Uniprot/SWISSPROT;Acc:Q9BRG1]	GO:0022613	ribonucleoprotein complex biogenesis and assembly	biological_process
ENSG00000165501	PPIL5	Peptidylprolyl isomerase-like 5 (LRR-repeat protein 1) (LRR-1) (4-1BB- mediated-signaling molecule) (4-1BBlrr). [Source:Uniprot/SWISSPROT;Acc:Q96L50]	GO:0000279	M phase	biological_process
ENSG00000165501	PPIL5	Peptidylprolyl isomerase-like 5 (LRR-repeat protein 1) (LRR-1) (4-1BB- mediated-signaling molecule) (4-1BBlrr). [Source:Uniprot/SWISSPROT;Acc:Q96L50]	GO:0051301	cell division	biological_process
ENSG00000087269	NOL14	Probable nucleolar complex protein 14. [Source:Uniprot/SWISSPROT;Acc:P78316]	GO:0007067	mitosis	biological_process
ENSG00000087269	NOL14	Probable nucleolar complex protein 14. [Source:Uniprot/SWISSPROT;Acc:P78316]	GO:0051301	cell division	biological_process
ENSG00000088247	KHSRP	Far upstream element-binding protein 2 (FUSE-binding protein 2) (KH type-splicing regulatory protein) (KSRP) (p75). [Source:Uniprot/SWISSPROT;Acc:Q92945]	GO:0005681	spliceosome	cellular_component
ENSG00000186966	KRTAP19-4	Keratin-associated protein 19-4. [Source:Uniprot/SWISSPROT;Acc:Q3LI73]	GO:0004984	olfactory receptor activity	molecular_function
ENSG00000186966	KRTAP19-4	Keratin-associated protein 19-4. [Source:Uniprot/SWISSPROT;Acc:Q3LI73]	GO:0007608	sensory perception of smell	biological_process
ENSG00000129116	PALLD	palladin [Source:RefSeq_peptide;Acc:NP_057165]	GO:0003779	actin binding	molecular_function
ENSG00000129116	PALLD	palladin [Source:RefSeq_peptide;Acc:NP_057165]	GO:0030036	actin cytoskeleton organization and biogenesis	biological_process
ENSG00000170727	BOP1	Ribosome biogenesis protein BOP1 (Block of proliferation 1 protein). [Source:Uniprot/SWISSPROT;Acc:Q14137]	GO:0030529	ribonucleoprotein complex	cellular_component
ENSG00000144771	LRTM1	Leucine-rich repeat and transmembrane domain-containing protein 1 precursor. [Source:Uniprot/SWISSPROT;Acc:Q9HBL6]	GO:0007601	visual perception	biological_process
ENSG00000173209	AHSA2	AHA1, activator of heat shock 90kDa protein ATPase homolog 2 [Source:RefSeq_peptide;Acc:NP_689605]	GO:0006397	mRNA processing	biological_process
ENSG00000173209	AHSA2	AHA1, activator of heat shock 90kDa protein ATPase homolog 2 [Source:RefSeq_peptide;Acc:NP_689605]	GO:0008380	RNA splicing	biological_process
ENSG00000178033	FAM26E	Protein FAM26E. [Source:Uniprot/SWISSPROT;Acc:Q8N5C1]	GO:0001501	skeletal development	biological_process
ENSG00000167658	EEF2	Elongation factor 2 (EF-2). [Source:Uniprot/SWISSPROT;Acc:P13639]	GO:0003735	structural constituent of ribosome	molecular_function
ENSG00000167658	EEF2	Elongation factor 2 (EF-2). [Source:Uniprot/SWISSPROT;Acc:P13639]	GO:0005830	cytosolic ribosome (sensu Eukaryota)	cellular_component
ENSG00000167658	EEF2	Elongation factor 2 (EF-2). [Source:Uniprot/SWISSPROT;Acc:P13639]	GO:0006397	mRNA processing	biological_process
ENSG00000011465	DCN	Decorin precursor (Bone proteoglycan II) (PG-S2) (PG40). [Source:Uniprot/SWISSPROT;Acc:P07585]	GO:0004857	enzyme inhibitor activity	molecular_function
ENSG00000011465	DCN	Decorin precursor (Bone proteoglycan II) (PG-S2) (PG40). [Source:Uniprot/SWISSPROT;Acc:P07585]	GO:0005201	extracellular matrix structural constituent	molecular_function
ENSG00000011465	DCN	Decorin precursor (Bone proteoglycan II) (PG-S2) (PG40). [Source:Uniprot/SWISSPROT;Acc:P07585]	GO:0005581	collagen	cellular_component
ENSG00000011465	DCN	Decorin precursor (Bone proteoglycan II) (PG-S2) (PG40). [Source:Uniprot/SWISSPROT;Acc:P07585]	GO:0006817	phosphate transport	biological_process
ENSG00000174446	SNAPC5	snRNA-activating protein complex subunit 5 (SNAPc subunit 5) (Small nuclear RNA-activating complex polypeptide 5) (snRNA-activating protein complex 19 kDa subunit) (SNAPc 19 kDa subunit). [Source:Uniprot/SWISSPROT;Acc:O75971]	GO:0005743	mitochondrial inner membrane	cellular_component
ENSG00000185834	-	similar to 60S ribosomal protein L12 (LOC644202), mRNA [Source:RefSeq_dna;Acc:XR_016588]	GO:0005830	cytosolic ribosome (sensu Eukaryota)	cellular_component
ENSG00000113600	C9	Complement component C9 precursor [Contains: Complement component C9a; Complement component C9b]. [Source:Uniprot/SWISSPROT;Acc:P02748]	GO:0032787	monocarboxylic acid metabolic process	biological_process
ENSG00000122367	LDB3	LIM domain-binding protein 3 (Z-band alternatively spliced PDZ-motif protein) (Protein cypher). [Source:Uniprot/SWISSPROT;Acc:O75112]	GO:0006936	muscle contraction	biological_process
ENSG00000122367	LDB3	LIM domain-binding protein 3 (Z-band alternatively spliced PDZ-motif protein) (Protein cypher). [Source:Uniprot/SWISSPROT;Acc:O75112]	GO:0008092	cytoskeletal protein binding	molecular_function
ENSG00000180210	F2	Prothrombin precursor (EC 3.4.21.5) (Coagulation factor II) [Contains: Activation peptide fragment 1; Activation peptide fragment 2; Thrombin light chain; Thrombin heavy chain]. [Source:Uniprot/SWISSPROT;Acc:P00734]	GO:0008289	lipid binding	molecular_function
ENSG00000180210	F2	Prothrombin precursor (EC 3.4.21.5) (Coagulation factor II) [Contains: Activation peptide fragment 1; Activation peptide fragment 2; Thrombin light chain; Thrombin heavy chain]. [Source:Uniprot/SWISSPROT;Acc:P00734]	GO:0051239	regulation of multicellular organismal process	biological_process
ENSG00000175544	CABP4	Calcium-binding protein 4 (CaBP4). [Source:Uniprot/SWISSPROT;Acc:P57796]	GO:0009584	detection of visible light	biological_process
ENSG00000154262	ABCA6	ATP-binding cassette sub-family A member 6. [Source:Uniprot/SWISSPROT;Acc:Q8N139]	GO:0002526	acute inflammatory response	biological_process
ENSG00000006377	DLX6	Homeobox protein DLX-6. [Source:Uniprot/SWISSPROT;Acc:P56179]	GO:0022403	cell cycle phase	biological_process
ENSG00000146425	DYNLT1	Dynein light chain Tctex-type 1 (T-complex testis-specific protein 1 homolog) (Protein CW-1). [Source:Uniprot/SWISSPROT;Acc:P63172]	GO:0005840	ribosome	cellular_component
ENSG00000146425	DYNLT1	Dynein light chain Tctex-type 1 (T-complex testis-specific protein 1 homolog) (Protein CW-1). [Source:Uniprot/SWISSPROT;Acc:P63172]	GO:0006412	translation	biological_process
ENSG00000136997	MYC	Myc proto-oncogene protein (c-Myc) (Transcription factor p64). [Source:Uniprot/SWISSPROT;Acc:P01106]	GO:0005578	proteinaceous extracellular matrix	cellular_component
ENSG00000121905	HPCA	Neuron-specific calcium-binding protein hippocalcin (Calcium-binding protein BDR-2). [Source:Uniprot/SWISSPROT;Acc:P84074]	GO:0006887	exocytosis	biological_process
ENSG00000121905	HPCA	Neuron-specific calcium-binding protein hippocalcin (Calcium-binding protein BDR-2). [Source:Uniprot/SWISSPROT;Acc:P84074]	GO:0045055	regulated secretory pathway	biological_process
ENSG00000121905	HPCA	Neuron-specific calcium-binding protein hippocalcin (Calcium-binding protein BDR-2). [Source:Uniprot/SWISSPROT;Acc:P84074]	GO:0045202	synapse	cellular_component
ENSG00000198904	APOBEC3D	Probable DNA dC->dU-editing enzyme APOBEC-3C (EC 3.5.4.-) (APOBEC1- like) (Phorbolin I protein). [Source:Uniprot/SWISSPROT;Acc:Q9NRW3]	GO:0006325	establishment and/or maintenance of chromatin architecture	biological_process
ENSG00000206942	SNORA9	Small nucleolar RNA ACA9 [Source:RFAM;Acc:RF00411]	GO:0003735	structural constituent of ribosome	molecular_function
ENSG00000206942	SNORA9	Small nucleolar RNA ACA9 [Source:RFAM;Acc:RF00411]	GO:0005840	ribosome	cellular_component
ENSG00000206942	SNORA9	Small nucleolar RNA ACA9 [Source:RFAM;Acc:RF00411]	GO:0006412	translation	biological_process
ENSG00000103355	PRSS33	protease, serine, 33 [Source:RefSeq_peptide;Acc:NP_690851]	GO:0006118	electron transport	biological_process
ENSG00000117090	SLAMF1	Signaling lymphocytic activation molecule precursor (IPO-3) (CD150 antigen) (CDw150). [Source:Uniprot/SWISSPROT;Acc:Q13291]	GO:0042110	T cell activation	biological_process
ENSG00000104879	CKM	Creatine kinase M-type (EC 2.7.3.2) (Creatine kinase M chain) (M-CK). [Source:Uniprot/SWISSPROT;Acc:P06732]	GO:0003779	actin binding	molecular_function
ENSG00000104879	CKM	Creatine kinase M-type (EC 2.7.3.2) (Creatine kinase M chain) (M-CK). [Source:Uniprot/SWISSPROT;Acc:P06732]	GO:0006941	striated muscle contraction	biological_process
ENSG00000104879	CKM	Creatine kinase M-type (EC 2.7.3.2) (Creatine kinase M chain) (M-CK). [Source:Uniprot/SWISSPROT;Acc:P06732]	GO:0015629	actin cytoskeleton	cellular_component
ENSG00000104879	CKM	Creatine kinase M-type (EC 2.7.3.2) (Creatine kinase M chain) (M-CK). [Source:Uniprot/SWISSPROT;Acc:P06732]	GO:0030017	sarcomere	cellular_component
ENSG00000122483	CCDC18	Coiled-coil domain-containing protein 18 (Sarcoma antigen NY-SAR-24). [Source:Uniprot/SWISSPROT;Acc:Q5T9S5]	GO:0007067	mitosis	biological_process
ENSG00000159166	LAD1	Ladinin 1 (Lad-1) (120 kDa linear IgA bullous dermatosis antigen) (97 kDa linear IgA bullous dermatosis antigen) (Linear IgA disease antigen homolog) (LadA). [Source:Uniprot/SWISSPROT;Acc:O00515]	GO:0005911	intercellular junction	cellular_component
ENSG00000159166	LAD1	Ladinin 1 (Lad-1) (120 kDa linear IgA bullous dermatosis antigen) (97 kDa linear IgA bullous dermatosis antigen) (Linear IgA disease antigen homolog) (LadA). [Source:Uniprot/SWISSPROT;Acc:O00515]	GO:0008544	epidermis development	biological_process
ENSG00000064692	SNCAIP	Synphilin-1 (Alpha-synuclein-interacting protein). [Source:Uniprot/SWISSPROT;Acc:Q9Y6H5]	GO:0008237	metallopeptidase activity	molecular_function
ENSG00000066279	ASPM	Abnormal spindle-like microcephaly-associated protein (Abnormal spindle protein homolog) (Asp homolog). [Source:Uniprot/SWISSPROT;Acc:Q8IZT6]	GO:0007017	microtubule-based process	biological_process
ENSG00000133872	TMEM66	Transmembrane protein 66 precursor (Protein FOAP-7) (HBV X- transactivated gene 3 protein). [Source:Uniprot/SWISSPROT;Acc:Q96BY9]	GO:0003735	structural constituent of ribosome	molecular_function
ENSG00000133872	TMEM66	Transmembrane protein 66 precursor (Protein FOAP-7) (HBV X- transactivated gene 3 protein). [Source:Uniprot/SWISSPROT;Acc:Q96BY9]	GO:0005840	ribosome	cellular_component
ENSG00000133872	TMEM66	Transmembrane protein 66 precursor (Protein FOAP-7) (HBV X- transactivated gene 3 protein). [Source:Uniprot/SWISSPROT;Acc:Q96BY9]	GO:0006412	translation	biological_process
ENSG00000182154	MRPL41	39S ribosomal protein L41, mitochondrial precursor (L41mt) (MRP-L41) (39S ribosomal protein L27 homolog) (MRP-L27 homolog) (BCL2- interacting mitochondrial ribosomal protein L41) (Proliferation- inducing gene 3 protein). [Source:Uniprot/SWISSPROT;Acc:Q8IXM3]	GO:0005740	mitochondrial envelope	cellular_component
ENSG00000182154	MRPL41	39S ribosomal protein L41, mitochondrial precursor (L41mt) (MRP-L41) (39S ribosomal protein L27 homolog) (MRP-L27 homolog) (BCL2- interacting mitochondrial ribosomal protein L41) (Proliferation- inducing gene 3 protein). [Source:Uniprot/SWISSPROT;Acc:Q8IXM3]	GO:0015078	hydrogen ion transporter activity	molecular_function
ENSG00000067560	RHOA	Transforming protein RhoA precursor (H12). [Source:Uniprot/SWISSPROT;Acc:P61586]	GO:0003735	structural constituent of ribosome	molecular_function
ENSG00000067560	RHOA	Transforming protein RhoA precursor (H12). [Source:Uniprot/SWISSPROT;Acc:P61586]	GO:0005840	ribosome	cellular_component
ENSG00000067560	RHOA	Transforming protein RhoA precursor (H12). [Source:Uniprot/SWISSPROT;Acc:P61586]	GO:0006412	translation	biological_process
ENSG00000105355	M6PRBP1	Mannose-6-phosphate receptor-binding protein 1 (Cargo selection protein TIP47) (47 kDa mannose 6-phosphate receptor-binding protein) (47 kDa MPR-binding protein) (Placental protein 17) (PP17). [Source:Uniprot/SWISSPROT;Acc:O60664]	GO:0030529	ribonucleoprotein complex	cellular_component
ENSG00000070886	EPHA8	Ephrin type-A receptor 8 precursor (EC 2.7.10.1) (Tyrosine-protein kinase receptor EEK) (EPH- and ELK-related kinase) (HEK3). [Source:Uniprot/SWISSPROT;Acc:P29322]	GO:0004984	olfactory receptor activity	molecular_function
ENSG00000070886	EPHA8	Ephrin type-A receptor 8 precursor (EC 2.7.10.1) (Tyrosine-protein kinase receptor EEK) (EPH- and ELK-related kinase) (HEK3). [Source:Uniprot/SWISSPROT;Acc:P29322]	GO:0007608	sensory perception of smell	biological_process
ENSG00000102409	BEXL1	Protein BEX4 (Brain-expressed X-linked protein 4) (BEX1-like 1) (Nerve growth factor receptor-associated protein 3). [Source:Uniprot/SWISSPROT;Acc:Q9NWD9]	GO:0015986	ATP synthesis coupled proton transport	biological_process
ENSG00000102409	BEXL1	Protein BEX4 (Brain-expressed X-linked protein 4) (BEX1-like 1) (Nerve growth factor receptor-associated protein 3). [Source:Uniprot/SWISSPROT;Acc:Q9NWD9]	GO:0016469	proton-transporting two-sector ATPase complex	cellular_component
ENSG00000102409	BEXL1	Protein BEX4 (Brain-expressed X-linked protein 4) (BEX1-like 1) (Nerve growth factor receptor-associated protein 3). [Source:Uniprot/SWISSPROT;Acc:Q9NWD9]	GO:0046933	hydrogen ion transporting ATP synthase activity, rotational mechanism	molecular_function
ENSG00000102409	BEXL1	Protein BEX4 (Brain-expressed X-linked protein 4) (BEX1-like 1) (Nerve growth factor receptor-associated protein 3). [Source:Uniprot/SWISSPROT;Acc:Q9NWD9]	GO:0046961	hydrogen ion transporting ATPase activity, rotational mechanism	molecular_function
ENSG00000101200	AVP	Vasopressin-neurophysin 2-copeptin precursor (AVP-NPII) [Contains: Arg-vasopressin; Neurophysin 2 (Neurophysin-II); Copeptin]. [Source:Uniprot/SWISSPROT;Acc:P01185]	GO:0007268	synaptic transmission	biological_process
ENSG00000205420	KRT6A	Keratin, type II cytoskeletal 6A (Cytokeratin-6A) (CK 6A) (K6a keratin). [Source:Uniprot/SWISSPROT;Acc:P02538]	GO:0001533	cornified envelope	cellular_component
ENSG00000205420	KRT6A	Keratin, type II cytoskeletal 6A (Cytokeratin-6A) (CK 6A) (K6a keratin). [Source:Uniprot/SWISSPROT;Acc:P02538]	GO:0031424	keratinization	biological_process
ENSG00000196632	WNK3	Serine/threonine-protein kinase WNK3 (EC 2.7.11.1) (Protein kinase with no lysine 3) (Protein kinase, lysine-deficient 3). [Source:Uniprot/SWISSPROT;Acc:Q9BYP7]	GO:0003735	structural constituent of ribosome	molecular_function
ENSG00000196632	WNK3	Serine/threonine-protein kinase WNK3 (EC 2.7.11.1) (Protein kinase with no lysine 3) (Protein kinase, lysine-deficient 3). [Source:Uniprot/SWISSPROT;Acc:Q9BYP7]	GO:0005840	ribosome	cellular_component
ENSG00000196632	WNK3	Serine/threonine-protein kinase WNK3 (EC 2.7.11.1) (Protein kinase with no lysine 3) (Protein kinase, lysine-deficient 3). [Source:Uniprot/SWISSPROT;Acc:Q9BYP7]	GO:0006412	translation	biological_process
ENSG00000183260	C20orf135	Uncharacterized protein C20orf135. [Source:Uniprot/SWISSPROT;Acc:Q9H3Z7]	GO:0005578	proteinaceous extracellular matrix	cellular_component
ENSG00000161634	DCD	Dermcidin precursor (Preproteolysin) [Contains: Survival-promoting peptide; DCD-1]. [Source:Uniprot/SWISSPROT;Acc:P81605]	GO:0008544	epidermis development	biological_process
ENSG00000136521	NDUFB5	NADH dehydrogenase [ubiquinone] 1 beta subcomplex subunit 5, mitochondrial precursor (EC 1.6.5.3) (EC 1.6.99.3) (NADH-ubiquinone oxidoreductase SGDH subunit) (Complex I-SGDH) (CI-SGDH). [Source:Uniprot/SWISSPROT;Acc:O43674]	GO:0005386	carrier activity	molecular_function
ENSG00000136521	NDUFB5	NADH dehydrogenase [ubiquinone] 1 beta subcomplex subunit 5, mitochondrial precursor (EC 1.6.5.3) (EC 1.6.99.3) (NADH-ubiquinone oxidoreductase SGDH subunit) (Complex I-SGDH) (CI-SGDH). [Source:Uniprot/SWISSPROT;Acc:O43674]	GO:0006732	coenzyme metabolic process	biological_process
ENSG00000136521	NDUFB5	NADH dehydrogenase [ubiquinone] 1 beta subcomplex subunit 5, mitochondrial precursor (EC 1.6.5.3) (EC 1.6.99.3) (NADH-ubiquinone oxidoreductase SGDH subunit) (Complex I-SGDH) (CI-SGDH). [Source:Uniprot/SWISSPROT;Acc:O43674]	GO:0015078	hydrogen ion transporter activity	molecular_function
ENSG00000079393	DUSP13	Dual specificity protein phosphatase 13 (EC 3.1.3.48) (EC 3.1.3.16) (Testis- and skeletal-muscle-specific DSP) (Dual specificity phosphatase SKRP4). [Source:Uniprot/SWISSPROT;Acc:Q9UII6]	GO:0006936	muscle contraction	biological_process
ENSG00000079393	DUSP13	Dual specificity protein phosphatase 13 (EC 3.1.3.48) (EC 3.1.3.16) (Testis- and skeletal-muscle-specific DSP) (Dual specificity phosphatase SKRP4). [Source:Uniprot/SWISSPROT;Acc:Q9UII6]	GO:0007517	muscle development	biological_process
ENSG00000079393	DUSP13	Dual specificity protein phosphatase 13 (EC 3.1.3.48) (EC 3.1.3.16) (Testis- and skeletal-muscle-specific DSP) (Dual specificity phosphatase SKRP4). [Source:Uniprot/SWISSPROT;Acc:Q9UII6]	GO:0008092	cytoskeletal protein binding	molecular_function
ENSG00000163064	EN1	Homeobox protein engrailed-1 (Hu-En-1). [Source:Uniprot/SWISSPROT;Acc:Q05925]	GO:0007268	synaptic transmission	biological_process
ENSG00000196666	-	-	GO:0005125	cytokine activity	molecular_function
ENSG00000185591	SP1	Transcription factor Sp1. [Source:Uniprot/SWISSPROT;Acc:P08047]	GO:0003735	structural constituent of ribosome	molecular_function
ENSG00000185591	SP1	Transcription factor Sp1. [Source:Uniprot/SWISSPROT;Acc:P08047]	GO:0005840	ribosome	cellular_component
ENSG00000160785	SLC25A44	Solute carrier family 25 member 44. [Source:Uniprot/SWISSPROT;Acc:Q96H78]	GO:0048037	cofactor binding	molecular_function
ENSG00000129988	LBP	Lipopolysaccharide-binding protein precursor (LBP). [Source:Uniprot/SWISSPROT;Acc:P18428]	GO:0004866	endopeptidase inhibitor activity	molecular_function
ENSG00000096063	SRPK1	Serine/threonine-protein kinase SRPK1 (EC 2.7.11.1) (Serine/arginine- rich protein-specific kinase 1) (SR-protein-specific kinase 1) (SFRS protein kinase 1). [Source:Uniprot/SWISSPROT;Acc:Q96SB4]	GO:0000278	mitotic cell cycle	biological_process
ENSG00000096063	SRPK1	Serine/threonine-protein kinase SRPK1 (EC 2.7.11.1) (Serine/arginine- rich protein-specific kinase 1) (SR-protein-specific kinase 1) (SFRS protein kinase 1). [Source:Uniprot/SWISSPROT;Acc:Q96SB4]	GO:0022403	cell cycle phase	biological_process
ENSG00000170144	HNRPA3	Heterogeneous nuclear ribonucleoprotein A3 (hnRNP A3). [Source:Uniprot/SWISSPROT;Acc:P51991]	GO:0005743	mitochondrial inner membrane	cellular_component
ENSG00000170144	HNRPA3	Heterogeneous nuclear ribonucleoprotein A3 (hnRNP A3). [Source:Uniprot/SWISSPROT;Acc:P51991]	GO:0006119	oxidative phosphorylation	biological_process
ENSG00000170144	HNRPA3	Heterogeneous nuclear ribonucleoprotein A3 (hnRNP A3). [Source:Uniprot/SWISSPROT;Acc:P51991]	GO:0006412	translation	biological_process
ENSG00000170144	HNRPA3	Heterogeneous nuclear ribonucleoprotein A3 (hnRNP A3). [Source:Uniprot/SWISSPROT;Acc:P51991]	GO:0044455	mitochondrial membrane part	cellular_component
ENSG00000167754	KLK5	Kallikrein-5 precursor (EC 3.4.21.-) (Stratum corneum tryptic enzyme) (Kallikrein-like protein 2) (KLK-L2). [Source:Uniprot/SWISSPROT;Acc:Q9Y337]	GO:0005882	intermediate filament	cellular_component
ENSG00000149476	DAK	Dihydroxyacetone kinase (EC 2.7.1.29) (Glycerone kinase) (DHA kinase). [Source:Uniprot/SWISSPROT;Acc:Q3LXA3]	GO:0006396	RNA processing	biological_process
ENSG00000149476	DAK	Dihydroxyacetone kinase (EC 2.7.1.29) (Glycerone kinase) (DHA kinase). [Source:Uniprot/SWISSPROT;Acc:Q3LXA3]	GO:0006520	amino acid metabolic process	biological_process
ENSG00000110400	PVRL1	Poliovirus receptor-related protein 1 precursor (Herpes virus entry mediator C) (HveC) (Nectin-1) (Herpesvirus Ig-like receptor) (HIgR) (CD111 antigen). [Source:Uniprot/SWISSPROT;Acc:Q15223]	GO:0045941	positive regulation of transcription	biological_process
ENSG00000160209	PDXK	Pyridoxal kinase (EC 2.7.1.35) (Pyridoxine kinase). [Source:Uniprot/SWISSPROT;Acc:O00764]	GO:0003779	actin binding	molecular_function
ENSG00000184925	LCN12	Epididymal-specific lipocalin-12 precursor. [Source:Uniprot/SWISSPROT;Acc:Q6JVE5]	GO:0048037	cofactor binding	molecular_function
ENSG00000183873	SCN5A	Sodium channel protein type 5 subunit alpha (Sodium channel protein type V subunit alpha) (Voltage-gated sodium channel subunit alpha Nav1.5) (Sodium channel protein, cardiac muscle alpha-subunit) (HH1). [Source:Uniprot/SWISSPROT;Acc:Q14524]	GO:0015629	actin cytoskeleton	cellular_component
ENSG00000173153	ESRRA	Steroid hormone receptor ERR1 (Estrogen-related receptor, alpha) (ERR- alpha) (Estrogen receptor-like 1). [Source:Uniprot/SWISSPROT;Acc:P11474]	GO:0005743	mitochondrial inner membrane	cellular_component
ENSG00000173153	ESRRA	Steroid hormone receptor ERR1 (Estrogen-related receptor, alpha) (ERR- alpha) (Estrogen receptor-like 1). [Source:Uniprot/SWISSPROT;Acc:P11474]	GO:0005761	mitochondrial ribosome	cellular_component
ENSG00000154027	AK5	Adenylate kinase isoenzyme 5 (EC 2.7.4.3) (ATP-AMP transphosphorylase). [Source:Uniprot/SWISSPROT;Acc:Q9Y6K8]	GO:0007268	synaptic transmission	biological_process
ENSG00000204622	HLA-J	MHC class I HLA-J antigen (Fragment). [Source:Uniprot/SPTREMBL;Acc:Q30175]	GO:0002474	antigen processing and presentation of peptide antigen via MHC class I	biological_process
ENSG00000150768	DLAT	Dihydrolipoyllysine-residue acetyltransferase component of pyruvate dehydrogenase complex, mitochondrial precursor (EC 2.3.1.12) (Pyruvate dehydrogenase complex E2 subunit) (PDCE2) (E2) (Dihydrolipoamide S- acetyltransferase component of pyruvate dehydrog [Source:Uniprot/SWISSPROT;Acc:P10515]	GO:0005743	mitochondrial inner membrane	cellular_component
ENSG00000150768	DLAT	Dihydrolipoyllysine-residue acetyltransferase component of pyruvate dehydrogenase complex, mitochondrial precursor (EC 2.3.1.12) (Pyruvate dehydrogenase complex E2 subunit) (PDCE2) (E2) (Dihydrolipoamide S- acetyltransferase component of pyruvate dehydrog [Source:Uniprot/SWISSPROT;Acc:P10515]	GO:0006118	electron transport	biological_process
ENSG00000150768	DLAT	Dihydrolipoyllysine-residue acetyltransferase component of pyruvate dehydrogenase complex, mitochondrial precursor (EC 2.3.1.12) (Pyruvate dehydrogenase complex E2 subunit) (PDCE2) (E2) (Dihydrolipoamide S- acetyltransferase component of pyruvate dehydrog [Source:Uniprot/SWISSPROT;Acc:P10515]	GO:0006119	oxidative phosphorylation	biological_process
ENSG00000150768	DLAT	Dihydrolipoyllysine-residue acetyltransferase component of pyruvate dehydrogenase complex, mitochondrial precursor (EC 2.3.1.12) (Pyruvate dehydrogenase complex E2 subunit) (PDCE2) (E2) (Dihydrolipoamide S- acetyltransferase component of pyruvate dehydrog [Source:Uniprot/SWISSPROT;Acc:P10515]	GO:0015078	hydrogen ion transporter activity	molecular_function
ENSG00000150768	DLAT	Dihydrolipoyllysine-residue acetyltransferase component of pyruvate dehydrogenase complex, mitochondrial precursor (EC 2.3.1.12) (Pyruvate dehydrogenase complex E2 subunit) (PDCE2) (E2) (Dihydrolipoamide S- acetyltransferase component of pyruvate dehydrog [Source:Uniprot/SWISSPROT;Acc:P10515]	GO:0044455	mitochondrial membrane part	cellular_component
ENSG00000151729	SLC25A4	ADP/ATP translocase 1 (Adenine nucleotide translocator 1) (ANT 1) (ADP,ATP carrier protein 1) (Solute carrier family 25 member 4) (ADP,ATP carrier protein, heart/skeletal muscle isoform T1). [Source:Uniprot/SWISSPROT;Acc:P12235]	GO:0006119	oxidative phosphorylation	biological_process
ENSG00000151729	SLC25A4	ADP/ATP translocase 1 (Adenine nucleotide translocator 1) (ANT 1) (ADP,ATP carrier protein 1) (Solute carrier family 25 member 4) (ADP,ATP carrier protein, heart/skeletal muscle isoform T1). [Source:Uniprot/SWISSPROT;Acc:P12235]	GO:0006732	coenzyme metabolic process	biological_process
ENSG00000137474	MYO7A	Myosin-VIIa. [Source:Uniprot/SWISSPROT;Acc:Q13402]	GO:0008202	steroid metabolic process	biological_process
ENSG00000137474	MYO7A	Myosin-VIIa. [Source:Uniprot/SWISSPROT;Acc:Q13402]	GO:0042446	hormone biosynthetic process	biological_process
ENSG00000068308	OTUD5	OTU domain-containing protein 5. [Source:Uniprot/SWISSPROT;Acc:Q96G74]	GO:0006396	RNA processing	biological_process
ENSG00000125656	CLPP	Putative ATP-dependent Clp protease proteolytic subunit, mitochondrial precursor (EC 3.4.21.92) (Endopeptidase Clp). [Source:Uniprot/SWISSPROT;Acc:Q16740]	GO:0003735	structural constituent of ribosome	molecular_function
ENSG00000125656	CLPP	Putative ATP-dependent Clp protease proteolytic subunit, mitochondrial precursor (EC 3.4.21.92) (Endopeptidase Clp). [Source:Uniprot/SWISSPROT;Acc:Q16740]	GO:0005743	mitochondrial inner membrane	cellular_component
ENSG00000125656	CLPP	Putative ATP-dependent Clp protease proteolytic subunit, mitochondrial precursor (EC 3.4.21.92) (Endopeptidase Clp). [Source:Uniprot/SWISSPROT;Acc:Q16740]	GO:0005761	mitochondrial ribosome	cellular_component
ENSG00000123500	COL10A1	Collagen alpha-1(X) chain precursor. [Source:Uniprot/SWISSPROT;Acc:Q03692]	GO:0005201	extracellular matrix structural constituent	molecular_function
ENSG00000123500	COL10A1	Collagen alpha-1(X) chain precursor. [Source:Uniprot/SWISSPROT;Acc:Q03692]	GO:0005212	structural constituent of eye lens	molecular_function
ENSG00000131126	TEX101	Testis-expressed protein 101 precursor (Scleroderma-associated autoantigen) (Cell surface receptor NYD-SP8) (Spermatogenesis-related gene protein). [Source:Uniprot/SWISSPROT;Acc:Q9BY14]	GO:0007067	mitosis	biological_process
ENSG00000101335	MYL9	Myosin regulatory light chain 2, smooth muscle isoform (Myosin RLC) (Myosin regulatory light chain 9) (LC20). [Source:Uniprot/SWISSPROT;Acc:P24844]	GO:0003779	actin binding	molecular_function
ENSG00000101335	MYL9	Myosin regulatory light chain 2, smooth muscle isoform (Myosin RLC) (Myosin regulatory light chain 9) (LC20). [Source:Uniprot/SWISSPROT;Acc:P24844]	GO:0005578	proteinaceous extracellular matrix	cellular_component
ENSG00000132274	TRIM22	Tripartite motif-containing protein 22 (RING finger protein 94) (50 kDa-stimulated trans-acting factor) (Staf-50). [Source:Uniprot/SWISSPROT;Acc:Q8IYM9]	GO:0019882	antigen processing and presentation	biological_process
ENSG00000132274	TRIM22	Tripartite motif-containing protein 22 (RING finger protein 94) (50 kDa-stimulated trans-acting factor) (Staf-50). [Source:Uniprot/SWISSPROT;Acc:Q8IYM9]	GO:0042611	MHC protein complex	cellular_component
ENSG00000183952	-	CDNA: FLJ23158 fis, clone LNG09623. [Source:Uniprot/SPTREMBL;Acc:Q9H5Q9]	GO:0008380	RNA splicing	biological_process
ENSG00000204978	-	-	GO:0007588	excretion	biological_process
ENSG00000171222	SCAND1	SCAN domain-containing protein 1. [Source:Uniprot/SWISSPROT;Acc:P57086]	GO:0016044	membrane organization and biogenesis	biological_process
ENSG00000186074	CD300LF	CMRF35-like-molecule 1 precursor (CLM-1) (Immune receptor expressed on myeloid cells protein 1) (IREM-1) (Immunoglobulin superfamily member 13) (IgSF13) (NK inhibitory receptor) (CD300 antigen-like family member F). [Source:Uniprot/SWISSPROT;Acc:Q8TDQ1]	GO:0006954	inflammatory response	biological_process
ENSG00000105373	GLTSCR2	Glioma tumor suppressor candidate region gene 2 protein (p60). [Source:Uniprot/SWISSPROT;Acc:Q9NZM5]	GO:0003735	structural constituent of ribosome	molecular_function
ENSG00000105373	GLTSCR2	Glioma tumor suppressor candidate region gene 2 protein (p60). [Source:Uniprot/SWISSPROT;Acc:Q9NZM5]	GO:0005840	ribosome	cellular_component
ENSG00000124102	PI3	Elafin precursor (Elastase-specific inhibitor) (ESI) (Skin-derived antileukoproteinase) (SKALP) (Peptidase inhibitor 3) (WAP four- disulfide core domain protein 14) (Protease inhibitor WAP3). [Source:Uniprot/SWISSPROT;Acc:P19957]	GO:0007398	ectoderm development	biological_process
ENSG00000137804	NUSAP1	nucleolar and spindle associated protein 1 isoform 2 [Source:RefSeq_peptide;Acc:NP_060924]	GO:0006261	DNA-dependent DNA replication	biological_process
ENSG00000163806	PPP1CB	Serine/threonine-protein phosphatase PP1-beta catalytic subunit (EC 3.1.3.16) (PP-1B). [Source:Uniprot/SWISSPROT;Acc:P62140]	GO:0006412	translation	biological_process
ENSG00000170616	SCRT1	Transcriptional repressor scratch 1 (Scratch homolog 1 zinc finger protein) (Scratch 1) (SCRT) (hScrt). [Source:Uniprot/SWISSPROT;Acc:Q9BWW7]	GO:0007601	visual perception	biological_process
ENSG00000116096	SPR	Sepiapterin reductase (EC 1.1.1.153) (SPR). [Source:Uniprot/SWISSPROT;Acc:P35270]	GO:0005743	mitochondrial inner membrane	cellular_component
ENSG00000169991	-	Novel protein (Fragment). [Source:Uniprot/SPTREMBL;Acc:Q5TF58]	GO:0044429	mitochondrial part	cellular_component
ENSG00000104892	KLC3	Kinesin light chain 3 (kinesin light chain 2) (KLC2-like). [Source:Uniprot/SWISSPROT;Acc:Q6P597]	GO:0008544	epidermis development	biological_process
ENSG00000173322	-	ribosomal protein S6 pseudogene 1 (RPS6P1), mRNA [Source:RefSeq_dna;Acc:XR_016837]	GO:0003735	structural constituent of ribosome	molecular_function
ENSG00000173322	-	ribosomal protein S6 pseudogene 1 (RPS6P1), mRNA [Source:RefSeq_dna;Acc:XR_016837]	GO:0005830	cytosolic ribosome (sensu Eukaryota)	cellular_component
ENSG00000148484	RSU1	Ras suppressor protein 1 (Rsu-1) (RSP-1). [Source:Uniprot/SWISSPROT;Acc:Q15404]	GO:0019882	antigen processing and presentation	biological_process
ENSG00000148484	RSU1	Ras suppressor protein 1 (Rsu-1) (RSP-1). [Source:Uniprot/SWISSPROT;Acc:Q15404]	GO:0042611	MHC protein complex	cellular_component
ENSG00000184085	-	-	GO:0005201	extracellular matrix structural constituent	molecular_function
ENSG00000184085	-	-	GO:0005604	basement membrane	cellular_component
ENSG00000006634	DBF4	Protein DBF4 homolog (Activator of S phase Kinase). [Source:Uniprot/SWISSPROT;Acc:Q9UBU7]	GO:0000775	chromosome, pericentric region	cellular_component
ENSG00000108828	VAT1	Synaptic vesicle membrane protein VAT-1 homolog (EC 1.-.-.-). [Source:Uniprot/SWISSPROT;Acc:Q99536]	GO:0006520	amino acid metabolic process	biological_process
ENSG00000184716	SERINC4	serine incorporator 4 [Source:RefSeq_peptide;Acc:NP_001028689]	GO:0007601	visual perception	biological_process
ENSG00000121621	KIF18A	Kinesin-like protein KIF18A. [Source:Uniprot/SWISSPROT;Acc:Q8NI77]	GO:0007067	mitosis	biological_process
ENSG00000121621	KIF18A	Kinesin-like protein KIF18A. [Source:Uniprot/SWISSPROT;Acc:Q8NI77]	GO:0051301	cell division	biological_process
ENSG00000163126	ANKRD23	Ankyrin repeat domain-containing protein 39. [Source:Uniprot/SWISSPROT;Acc:Q53RE8]	GO:0006936	muscle contraction	biological_process
ENSG00000091482	SMPX	Small muscular protein (Stretch-responsive skeletal muscle protein). [Source:Uniprot/SWISSPROT;Acc:Q9UHP9]	GO:0003779	actin binding	molecular_function
ENSG00000091482	SMPX	Small muscular protein (Stretch-responsive skeletal muscle protein). [Source:Uniprot/SWISSPROT;Acc:Q9UHP9]	GO:0007517	muscle development	biological_process
ENSG00000091482	SMPX	Small muscular protein (Stretch-responsive skeletal muscle protein). [Source:Uniprot/SWISSPROT;Acc:Q9UHP9]	GO:0015629	actin cytoskeleton	cellular_component
ENSG00000091482	SMPX	Small muscular protein (Stretch-responsive skeletal muscle protein). [Source:Uniprot/SWISSPROT;Acc:Q9UHP9]	GO:0030017	sarcomere	cellular_component
ENSG00000091482	SMPX	Small muscular protein (Stretch-responsive skeletal muscle protein). [Source:Uniprot/SWISSPROT;Acc:Q9UHP9]	GO:0051239	regulation of multicellular organismal process	biological_process
ENSG00000109390	NDUFC1	NADH dehydrogenase [ubiquinone] 1 subunit C1, mitochondrial precursor (EC 1.6.5.3) (EC 1.6.99.3) (NADH-ubiquinone oxidoreductase KFYI subunit) (Complex I-KFYI) (CI-KFYI). [Source:Uniprot/SWISSPROT;Acc:O43677]	GO:0005386	carrier activity	molecular_function
ENSG00000109390	NDUFC1	NADH dehydrogenase [ubiquinone] 1 subunit C1, mitochondrial precursor (EC 1.6.5.3) (EC 1.6.99.3) (NADH-ubiquinone oxidoreductase KFYI subunit) (Complex I-KFYI) (CI-KFYI). [Source:Uniprot/SWISSPROT;Acc:O43677]	GO:0006754	ATP biosynthetic process	biological_process
ENSG00000109390	NDUFC1	NADH dehydrogenase [ubiquinone] 1 subunit C1, mitochondrial precursor (EC 1.6.5.3) (EC 1.6.99.3) (NADH-ubiquinone oxidoreductase KFYI subunit) (Complex I-KFYI) (CI-KFYI). [Source:Uniprot/SWISSPROT;Acc:O43677]	GO:0015078	hydrogen ion transporter activity	molecular_function
ENSG00000109390	NDUFC1	NADH dehydrogenase [ubiquinone] 1 subunit C1, mitochondrial precursor (EC 1.6.5.3) (EC 1.6.99.3) (NADH-ubiquinone oxidoreductase KFYI subunit) (Complex I-KFYI) (CI-KFYI). [Source:Uniprot/SWISSPROT;Acc:O43677]	GO:0015992	proton transport	biological_process
ENSG00000109390	NDUFC1	NADH dehydrogenase [ubiquinone] 1 subunit C1, mitochondrial precursor (EC 1.6.5.3) (EC 1.6.99.3) (NADH-ubiquinone oxidoreductase KFYI subunit) (Complex I-KFYI) (CI-KFYI). [Source:Uniprot/SWISSPROT;Acc:O43677]	GO:0045259	proton-transporting ATP synthase complex	cellular_component
ENSG00000177993	-	-	GO:0004984	olfactory receptor activity	molecular_function
ENSG00000177993	-	-	GO:0007608	sensory perception of smell	biological_process
ENSG00000134962	KLB	Beta klotho (BetaKlotho) (Klotho beta-like protein). [Source:Uniprot/SWISSPROT;Acc:Q86Z14]	GO:0032787	monocarboxylic acid metabolic process	biological_process
ENSG00000123454	DBH	Dopamine beta-hydroxylase precursor (EC 1.14.17.1) (Dopamine beta- monooxygenase). [Source:Uniprot/SWISSPROT;Acc:P09172]	GO:0008202	steroid metabolic process	biological_process
ENSG00000128918	ALDH1A2	Retinal dehydrogenase 2 (EC 1.2.1.36) (RalDH2) (RALDH 2) (RALDH(II)) (Retinaldehyde-specific dehydrogenase type 2) (Aldehyde dehydrogenase family 1 member A2). [Source:Uniprot/SWISSPROT;Acc:O94788]	GO:0007156	homophilic cell adhesion	biological_process
ENSG00000127324	TSPAN8	Tetraspanin-8 (Tspan-8) (Transmembrane 4 superfamily member 3) (Tumor- associated antigen CO-029). [Source:Uniprot/SWISSPROT;Acc:P19075]	GO:0005529	sugar binding	molecular_function
ENSG00000196218	RYR1	Ryanodine receptor 1 (Skeletal muscle-type ryanodine receptor) (RyR1) (RYR-1) (Skeletal muscle calcium release channel). [Source:Uniprot/SWISSPROT;Acc:P21817]	GO:0007517	muscle development	biological_process
ENSG00000196218	RYR1	Ryanodine receptor 1 (Skeletal muscle-type ryanodine receptor) (RyR1) (RYR-1) (Skeletal muscle calcium release channel). [Source:Uniprot/SWISSPROT;Acc:P21817]	GO:0008092	cytoskeletal protein binding	molecular_function
ENSG00000196218	RYR1	Ryanodine receptor 1 (Skeletal muscle-type ryanodine receptor) (RyR1) (RYR-1) (Skeletal muscle calcium release channel). [Source:Uniprot/SWISSPROT;Acc:P21817]	GO:0015629	actin cytoskeleton	cellular_component
ENSG00000169100	SLC25A6	ADP/ATP translocase 3 (Adenine nucleotide translocator 2) (ANT 3) (ADP,ATP carrier protein 3) (Solute carrier family 25 member 6) (ADP,ATP carrier protein, isoform T2). [Source:Uniprot/SWISSPROT;Acc:P12236]	GO:0003735	structural constituent of ribosome	molecular_function
ENSG00000169100	SLC25A6	ADP/ATP translocase 3 (Adenine nucleotide translocator 2) (ANT 3) (ADP,ATP carrier protein 3) (Solute carrier family 25 member 6) (ADP,ATP carrier protein, isoform T2). [Source:Uniprot/SWISSPROT;Acc:P12236]	GO:0005840	ribosome	cellular_component
ENSG00000183914	DNAH2	dynein heavy chain domain 3 [Source:RefSeq_peptide;Acc:NP_065928]	GO:0016477	cell migration	biological_process
ENSG00000049449	RCN1	Reticulocalbin-1 precursor. [Source:Uniprot/SWISSPROT;Acc:Q15293]	GO:0044431	Golgi apparatus part	cellular_component
ENSG00000136573	BLK	Tyrosine-protein kinase BLK (EC 2.7.10.2) (B lymphocyte kinase) (p55- BLK). [Source:Uniprot/SWISSPROT;Acc:P51451]	GO:0042110	T cell activation	biological_process
ENSG00000161610	HCRT	Orexin precursor (Hypocretin) (Hcrt) [Contains: Orexin-A (Hypocretin- 1) (Hcrt1); Orexin-B (Hypocretin-2) (Hcrt2)]. [Source:Uniprot/SWISSPROT;Acc:O43612]	GO:0005179	hormone activity	molecular_function
ENSG00000185504	C17orf70	Uncharacterized protein C17orf70. [Source:Uniprot/SPTREMBL;Acc:Q0VG06]	GO:0005819	spindle	cellular_component
ENSG00000185504	C17orf70	Uncharacterized protein C17orf70. [Source:Uniprot/SPTREMBL;Acc:Q0VG06]	GO:0007067	mitosis	biological_process
ENSG00000123091	RNF11	RING finger protein 11 (Sid 1669). [Source:Uniprot/SWISSPROT;Acc:Q9Y3C5]	GO:0016044	membrane organization and biogenesis	biological_process
ENSG00000131653	TRAF7	E3 ubiquitin protein ligase TRAF7 (EC 6.3.2.-) (TNF receptor- associated factor 7) (RING finger and WD repeat domain protein 1) (RING finger protein 119). [Source:Uniprot/SWISSPROT;Acc:Q6Q0C0]	GO:0006396	RNA processing	biological_process
ENSG00000197359	C15orf34	Uncharacterized protein C15orf34. [Source:Uniprot/SWISSPROT;Acc:Q9H8Q6]	GO:0003735	structural constituent of ribosome	molecular_function
ENSG00000197359	C15orf34	Uncharacterized protein C15orf34. [Source:Uniprot/SWISSPROT;Acc:Q9H8Q6]	GO:0005842	cytosolic large ribosomal subunit (sensu Eukaryota)	cellular_component
ENSG00000100362	PVALB	Parvalbumin alpha. [Source:Uniprot/SWISSPROT;Acc:P20472]	GO:0007601	visual perception	biological_process
ENSG00000198865	-	CH5400 (Fragment). [Source:Uniprot/SPTREMBL;Acc:Q5BLP6]	GO:0005578	proteinaceous extracellular matrix	cellular_component
ENSG00000198643	FAM3D	Protein FAM3D precursor. [Source:Uniprot/SWISSPROT;Acc:Q96BQ1]	GO:0016757	transferase activity, transferring glycosyl groups	molecular_function
ENSG00000180581	-	SRP9 protein. [Source:Uniprot/SPTREMBL;Acc:Q6P2S0]	GO:0005743	mitochondrial inner membrane	cellular_component
ENSG00000180581	-	SRP9 protein. [Source:Uniprot/SPTREMBL;Acc:Q6P2S0]	GO:0006119	oxidative phosphorylation	biological_process
ENSG00000139746	RBM26	RNA-binding protein 26 (RNA-binding motif protein 26) (CTCL tumor antigen se70-2). [Source:Uniprot/SWISSPROT;Acc:Q5T8P6]	GO:0006281	DNA repair	biological_process
ENSG00000178464	-	similar to ribosomal protein L10 (LOC442086), mRNA [Source:RefSeq_dna;Acc:XR_019038]	GO:0003735	structural constituent of ribosome	molecular_function
ENSG00000178464	-	similar to ribosomal protein L10 (LOC442086), mRNA [Source:RefSeq_dna;Acc:XR_019038]	GO:0005840	ribosome	cellular_component
ENSG00000178464	-	similar to ribosomal protein L10 (LOC442086), mRNA [Source:RefSeq_dna;Acc:XR_019038]	GO:0005882	intermediate filament	cellular_component
ENSG00000077009	ITGB1BP3	Nicotinamide riboside kinase 2 (EC 2.7.1.-) (Integrin beta-1-binding protein 3) (Muscle integrin-binding protein) (MIBP). [Source:Uniprot/SWISSPROT;Acc:Q9NPI5]	GO:0005743	mitochondrial inner membrane	cellular_component
ENSG00000175121	WFDC5	WAP four-disulfide core domain protein 5 precursor (Putative protease inhibitor WAP1). [Source:Uniprot/SWISSPROT;Acc:Q8TCV5]	GO:0008544	epidermis development	biological_process
ENSG00000137070	IL11RA	Interleukin-11 receptor alpha chain precursor (IL-11R-alpha) (IL- 11RA). [Source:Uniprot/SWISSPROT;Acc:Q14626]	GO:0005578	proteinaceous extracellular matrix	cellular_component
ENSG00000123838	C4BPA	C4b-binding protein alpha chain precursor (C4bp) (Proline-rich protein) (PRP). [Source:Uniprot/SWISSPROT;Acc:P04003]	GO:0004497	monooxygenase activity	molecular_function
ENSG00000123838	C4BPA	C4b-binding protein alpha chain precursor (C4bp) (Proline-rich protein) (PRP). [Source:Uniprot/SWISSPROT;Acc:P04003]	GO:0016705	oxidoreductase activity, acting on paired donors, with incorporation or reduction of molecular oxygen	molecular_function
ENSG00000073111	MCM2	DNA replication licensing factor MCM2 (Minichromosome maintenance protein 2 homolog) (Nuclear protein BM28). [Source:Uniprot/SWISSPROT;Acc:P49736]	GO:0007067	mitosis	biological_process
ENSG00000073111	MCM2	DNA replication licensing factor MCM2 (Minichromosome maintenance protein 2 homolog) (Nuclear protein BM28). [Source:Uniprot/SWISSPROT;Acc:P49736]	GO:0044451	nucleoplasm part	cellular_component
ENSG00000073111	MCM2	DNA replication licensing factor MCM2 (Minichromosome maintenance protein 2 homolog) (Nuclear protein BM28). [Source:Uniprot/SWISSPROT;Acc:P49736]	GO:0051301	cell division	biological_process
ENSG00000089597	GANAB	Neutral alpha-glucosidase AB precursor (EC 3.2.1.84) (Glucosidase II subunit alpha). [Source:Uniprot/SWISSPROT;Acc:Q14697]	GO:0045045	secretory pathway	biological_process
ENSG00000162614	NEXN	Nexilin (Sarcoma antigen NY-SAR-22). [Source:Uniprot/SPTREMBL;Acc:Q0ZGT2]	GO:0006936	muscle contraction	biological_process
ENSG00000162614	NEXN	Nexilin (Sarcoma antigen NY-SAR-22). [Source:Uniprot/SPTREMBL;Acc:Q0ZGT2]	GO:0008092	cytoskeletal protein binding	molecular_function
ENSG00000162614	NEXN	Nexilin (Sarcoma antigen NY-SAR-22). [Source:Uniprot/SPTREMBL;Acc:Q0ZGT2]	GO:0015629	actin cytoskeleton	cellular_component
ENSG00000162614	NEXN	Nexilin (Sarcoma antigen NY-SAR-22). [Source:Uniprot/SPTREMBL;Acc:Q0ZGT2]	GO:0044429	mitochondrial part	cellular_component
ENSG00000197462	-	MGC32805 protein. [Source:Uniprot/SPTREMBL;Acc:Q8NHT0]	GO:0051239	regulation of multicellular organismal process	biological_process
ENSG00000177673	-	-	GO:0007067	mitosis	biological_process
ENSG00000175463	TBC1D10C	Carabin (TBC1 domain family member 10C). [Source:Uniprot/SWISSPROT;Acc:Q8IV04]	GO:0030097	hemopoiesis	biological_process
ENSG00000175463	TBC1D10C	Carabin (TBC1 domain family member 10C). [Source:Uniprot/SWISSPROT;Acc:Q8IV04]	GO:0042110	T cell activation	biological_process
ENSG00000148798	INA	Alpha-internexin (Alpha-Inx) (66 kDa neurofilament protein) (Neurofilament-66) (NF-66). [Source:Uniprot/SWISSPROT;Acc:Q16352]	GO:0006887	exocytosis	biological_process
ENSG00000148798	INA	Alpha-internexin (Alpha-Inx) (66 kDa neurofilament protein) (Neurofilament-66) (NF-66). [Source:Uniprot/SWISSPROT;Acc:Q16352]	GO:0007268	synaptic transmission	biological_process
ENSG00000148798	INA	Alpha-internexin (Alpha-Inx) (66 kDa neurofilament protein) (Neurofilament-66) (NF-66). [Source:Uniprot/SWISSPROT;Acc:Q16352]	GO:0042995	cell projection	cellular_component
ENSG00000148798	INA	Alpha-internexin (Alpha-Inx) (66 kDa neurofilament protein) (Neurofilament-66) (NF-66). [Source:Uniprot/SWISSPROT;Acc:Q16352]	GO:0045055	regulated secretory pathway	biological_process
ENSG00000148798	INA	Alpha-internexin (Alpha-Inx) (66 kDa neurofilament protein) (Neurofilament-66) (NF-66). [Source:Uniprot/SWISSPROT;Acc:Q16352]	GO:0045202	synapse	cellular_component
ENSG00000101444	AHCY	Adenosylhomocysteinase (EC 3.3.1.1) (S-adenosyl-L-homocysteine hydrolase) (AdoHcyase). [Source:Uniprot/SWISSPROT;Acc:P23526]	GO:0006412	translation	biological_process
ENSG00000174788	PCP2	Purkinje cell protein 2 homolog. [Source:Uniprot/SWISSPROT;Acc:Q8IVA1]	GO:0007601	visual perception	biological_process
ENSG00000183091	NEB	Nebulin. [Source:Uniprot/SWISSPROT;Acc:P20929]	GO:0006937	regulation of muscle contraction	biological_process
ENSG00000064270	ATP2C2	Calcium-transporting ATPase type 2C member 2 (EC 3.6.3.8) (ATPase 2C2). [Source:Uniprot/SWISSPROT;Acc:O75185]	GO:0006954	inflammatory response	biological_process
ENSG00000111796	KLRB1	Killer cell lectin-like receptor subfamily B member 1 (Natural killer cell surface protein P1A) (HNKR-P1a) (NKR-P1A) (C-type lectin domain family 5 member B) (CD161 antigen). [Source:Uniprot/SWISSPROT;Acc:Q12918]	GO:0030217	T cell differentiation	biological_process
ENSG00000196262	PPIA	Peptidyl-prolyl cis-trans isomerase A (EC 5.2.1.8) (PPIase A) (Rotamase A) (Cyclophilin A) (Cyclosporin A-binding protein). [Source:Uniprot/SWISSPROT;Acc:P62937]	GO:0003735	structural constituent of ribosome	molecular_function
ENSG00000196262	PPIA	Peptidyl-prolyl cis-trans isomerase A (EC 5.2.1.8) (PPIase A) (Rotamase A) (Cyclophilin A) (Cyclosporin A-binding protein). [Source:Uniprot/SWISSPROT;Acc:P62937]	GO:0005829	cytosol	cellular_component
ENSG00000196262	PPIA	Peptidyl-prolyl cis-trans isomerase A (EC 5.2.1.8) (PPIase A) (Rotamase A) (Cyclophilin A) (Cyclosporin A-binding protein). [Source:Uniprot/SWISSPROT;Acc:P62937]	GO:0005840	ribosome	cellular_component
ENSG00000196262	PPIA	Peptidyl-prolyl cis-trans isomerase A (EC 5.2.1.8) (PPIase A) (Rotamase A) (Cyclophilin A) (Cyclosporin A-binding protein). [Source:Uniprot/SWISSPROT;Acc:P62937]	GO:0006412	translation	biological_process
ENSG00000104365	IKBKB	Inhibitor of nuclear factor kappa-B kinase subunit beta (EC 2.7.11.10) (I-kappa-B-kinase beta) (IkBKB) (IKK-beta) (IKK-B) (I-kappa-B kinase 2) (IKK2) (Nuclear factor NF-kappa-B inhibitor kinase beta) (NFKBIKB). [Source:Uniprot/SWISSPROT;Acc:O14920]	GO:0000786	nucleosome	cellular_component
ENSG00000104365	IKBKB	Inhibitor of nuclear factor kappa-B kinase subunit beta (EC 2.7.11.10) (I-kappa-B-kinase beta) (IkBKB) (IKK-beta) (IKK-B) (I-kappa-B kinase 2) (IKK2) (Nuclear factor NF-kappa-B inhibitor kinase beta) (NFKBIKB). [Source:Uniprot/SWISSPROT;Acc:O14920]	GO:0006334	nucleosome assembly	biological_process
ENSG00000211979	IGHV7-81	Immunoglobulin heavy chain V gene segment [Source:IMGT/GENE_DB;Acc:IGHV7-81]	GO:0004984	olfactory receptor activity	molecular_function
ENSG00000211979	IGHV7-81	Immunoglobulin heavy chain V gene segment [Source:IMGT/GENE_DB;Acc:IGHV7-81]	GO:0007608	sensory perception of smell	biological_process
ENSG00000159873	CCDC117	Coiled-coil domain-containing protein 117. [Source:Uniprot/SWISSPROT;Acc:Q8IWD4]	GO:0006396	RNA processing	biological_process
ENSG00000055957	ITIH1	Inter-alpha-trypsin inhibitor heavy chain H1 precursor (ITI heavy chain H1) (Inter-alpha-inhibitor heavy chain 1) (Inter-alpha-trypsin inhibitor complex component III) (Serum-derived hyaluronan-associated protein) (SHAP). [Source:Uniprot/SWISSPROT;Acc:P19827]	GO:0030246	carbohydrate binding	molecular_function
ENSG00000108700	CCL8	Small inducible cytokine A8 precursor (CCL8) (Monocyte chemotactic protein 2) (MCP-2) (Monocyte chemoattractant protein 2) (HC14) [Contains: MCP-2(6-76)]. [Source:Uniprot/SWISSPROT;Acc:P80075]	GO:0001568	blood vessel development	biological_process
ENSG00000177613	CSTF2T	Cleavage stimulation factor 64 kDa subunit, tau variant (CSTF 64 kDa subunit, tau variant) (CF-1 64 kDa subunit, tau variant) (TauCstF-64). [Source:Uniprot/SWISSPROT;Acc:Q9H0L4]	GO:0006412	translation	biological_process
ENSG00000141579	ZNF750	Protein ZNF750. [Source:Uniprot/SWISSPROT;Acc:Q32MQ0]	GO:0008544	epidermis development	biological_process
ENSG00000196225	-	CDNA FLJ46393 fis, clone THYMU3002887. [Source:Uniprot/SPTREMBL;Acc:Q6ZQP6]	GO:0016126	sterol biosynthetic process	biological_process
ENSG00000106128	GHRHR	Growth hormone-releasing hormone receptor precursor (GHRH receptor) (GRF receptor) (GRFR). [Source:Uniprot/SWISSPROT;Acc:Q02643]	GO:0005179	hormone activity	molecular_function
ENSG00000106128	GHRHR	Growth hormone-releasing hormone receptor precursor (GHRH receptor) (GRF receptor) (GRFR). [Source:Uniprot/SWISSPROT;Acc:Q02643]	GO:0005625	soluble fraction	cellular_component
ENSG00000116983	HPCAL4	Hippocalcin-like protein 4 (HLP4). [Source:Uniprot/SWISSPROT;Acc:Q9UM19]	GO:0007268	synaptic transmission	biological_process
ENSG00000133115	STOML3	Stomatin-like protein 3. [Source:Uniprot/SWISSPROT;Acc:Q8TAV4]	GO:0001501	skeletal development	biological_process
ENSG00000133115	STOML3	Stomatin-like protein 3. [Source:Uniprot/SWISSPROT;Acc:Q8TAV4]	GO:0005578	proteinaceous extracellular matrix	cellular_component
ENSG00000138646	HERC5	Probable E3 ubiquitin-protein ligase HERC5 (EC 6.3.2.-) (HECT domain and RCC1-like domain-containing protein 5) (Cyclin-E-binding protein 1). [Source:Uniprot/SWISSPROT;Acc:Q9UII4]	GO:0003735	structural constituent of ribosome	molecular_function
ENSG00000138646	HERC5	Probable E3 ubiquitin-protein ligase HERC5 (EC 6.3.2.-) (HECT domain and RCC1-like domain-containing protein 5) (Cyclin-E-binding protein 1). [Source:Uniprot/SWISSPROT;Acc:Q9UII4]	GO:0005840	ribosome	cellular_component
ENSG00000138646	HERC5	Probable E3 ubiquitin-protein ligase HERC5 (EC 6.3.2.-) (HECT domain and RCC1-like domain-containing protein 5) (Cyclin-E-binding protein 1). [Source:Uniprot/SWISSPROT;Acc:Q9UII4]	GO:0006412	translation	biological_process
ENSG00000117620	SLC35A3	UDP-N-acetylglucosamine transporter (Golgi UDP-GlcNAc transporter) (Solute carrier family 35 member A3). [Source:Uniprot/SWISSPROT;Acc:Q9Y2D2]	GO:0044432	endoplasmic reticulum part	cellular_component
ENSG00000146535	GNA12	Guanine nucleotide-binding protein alpha-12 subunit (G alpha-12). [Source:Uniprot/SWISSPROT;Acc:Q03113]	GO:0005578	proteinaceous extracellular matrix	cellular_component
ENSG00000146535	GNA12	Guanine nucleotide-binding protein alpha-12 subunit (G alpha-12). [Source:Uniprot/SWISSPROT;Acc:Q03113]	GO:0044420	extracellular matrix part	cellular_component
ENSG00000139428	MMAB	Cob(I)yrinic acid a,c-diamide adenosyltransferase, mitochondrial precursor (EC 2.5.1.17) (Cob(I)alamin adenosyltransferase) (Methylmalonic aciduria type B protein). [Source:Uniprot/SWISSPROT;Acc:Q96EY8]	GO:0006412	translation	biological_process
ENSG00000139428	MMAB	Cob(I)yrinic acid a,c-diamide adenosyltransferase, mitochondrial precursor (EC 2.5.1.17) (Cob(I)alamin adenosyltransferase) (Methylmalonic aciduria type B protein). [Source:Uniprot/SWISSPROT;Acc:Q96EY8]	GO:0016126	sterol biosynthetic process	biological_process
ENSG00000139428	MMAB	Cob(I)yrinic acid a,c-diamide adenosyltransferase, mitochondrial precursor (EC 2.5.1.17) (Cob(I)alamin adenosyltransferase) (Methylmalonic aciduria type B protein). [Source:Uniprot/SWISSPROT;Acc:Q96EY8]	GO:0048037	cofactor binding	molecular_function
ENSG00000070610	GBA2	Non-lysosomal glucosylceramidase (EC 3.2.1.45) (NLGase) (Glucosylceramidase 2) (Beta-glucocerebrosidase 2) (Beta-glucosidase 2). [Source:Uniprot/SWISSPROT;Acc:Q9HCG7]	GO:0006396	RNA processing	biological_process
ENSG00000176208	ATAD5	chromosome fragility associated gene 1 [Source:RefSeq_peptide;Acc:NP_079133]	GO:0004984	olfactory receptor activity	molecular_function
ENSG00000176208	ATAD5	chromosome fragility associated gene 1 [Source:RefSeq_peptide;Acc:NP_079133]	GO:0007608	sensory perception of smell	biological_process
ENSG00000183072	NKX2-5	Homeobox protein Nkx-2.5 (Homeobox protein NK-2 homolog E) (Cardiac- specific homeobox) (Homeobox protein CSX). [Source:Uniprot/SWISSPROT;Acc:P52952]	GO:0006936	muscle contraction	biological_process
ENSG00000183072	NKX2-5	Homeobox protein Nkx-2.5 (Homeobox protein NK-2 homolog E) (Cardiac- specific homeobox) (Homeobox protein CSX). [Source:Uniprot/SWISSPROT;Acc:P52952]	GO:0015629	actin cytoskeleton	cellular_component
ENSG00000069424	KCNAB2	Voltage-gated potassium channel subunit beta-2 (K(+) channel subunit beta-2) (Kv-beta-2) (HKvbeta2). [Source:Uniprot/SWISSPROT;Acc:Q13303]	GO:0043005	neuron projection	cellular_component
ENSG00000059691	PET112L	Probable glutamyl-tRNA(Gln) amidotransferase subunit B, mitochondrial precursor (EC 6.3.5.-) (Glu-ADT subunit B) (Cytochrome oxidase assembly factor PET112 homolog). [Source:Uniprot/SWISSPROT;Acc:O75879]	GO:0005743	mitochondrial inner membrane	cellular_component
ENSG00000005955	ZNF403	Protein ZNF403 (Laryngeal carcinoma-related protein 1). [Source:Uniprot/SWISSPROT;Acc:Q9H3C7]	GO:0008380	RNA splicing	biological_process
ENSG00000115641	FHL2	Four and a half LIM domains protein 2 (FHL-2) (Skeletal muscle LIM- protein 3) (SLIM 3) (LIM domain protein DRAL). [Source:Uniprot/SWISSPROT;Acc:Q14192]	GO:0015629	actin cytoskeleton	cellular_component
ENSG00000117560	FASLG	Tumor necrosis factor ligand superfamily member 6 (Fas antigen ligand) (Fas ligand) (CD178 antigen) (CD95L protein) (Apoptosis antigen ligand) (APTL) [Contains: Tumor necrosis factor ligand superfamily member 6, membrane form; Tumor necrosis factor ligand [Source:Uniprot/SWISSPROT;Acc:P48023]	GO:0006968	cellular defense response	biological_process
ENSG00000198610	AKR1C4	Aldo-keto reductase family 1 member C4 (EC 1.1.1.-) (Chlordecone reductase) (EC 1.1.1.225) (CDR) (3-alpha-hydroxysteroid dehydrogenase type I) (EC 1.1.1.50) (3-alpha-HSD1) (Dihydrodiol dehydrogenase 4) (DD4) (HAKRA). [Source:Uniprot/SWISSPROT;Acc:P17516]	GO:0004866	endopeptidase inhibitor activity	molecular_function
ENSG00000198610	AKR1C4	Aldo-keto reductase family 1 member C4 (EC 1.1.1.-) (Chlordecone reductase) (EC 1.1.1.225) (CDR) (3-alpha-hydroxysteroid dehydrogenase type I) (EC 1.1.1.50) (3-alpha-HSD1) (Dihydrodiol dehydrogenase 4) (DD4) (HAKRA). [Source:Uniprot/SWISSPROT;Acc:P17516]	GO:0006953	acute-phase response	biological_process
ENSG00000145779	TNFAIP8	tumor necrosis factor, alpha-induced protein 8 isoform b [Source:RefSeq_peptide;Acc:NP_001071122]	GO:0019882	antigen processing and presentation	biological_process
ENSG00000145779	TNFAIP8	tumor necrosis factor, alpha-induced protein 8 isoform b [Source:RefSeq_peptide;Acc:NP_001071122]	GO:0042612	MHC class I protein complex	cellular_component
ENSG00000140519	RHCG	Ammonium transporter Rh type C (Rh family type C glycoprotein) (Rhesus blood group family type C glycoprotein) (Rh type C glycoprotein) (Tumor-related protein DRC2) (Rh glycoprotein kidney). [Source:Uniprot/SWISSPROT;Acc:Q9UBD6]	GO:0001533	cornified envelope	cellular_component
ENSG00000140519	RHCG	Ammonium transporter Rh type C (Rh family type C glycoprotein) (Rhesus blood group family type C glycoprotein) (Rh type C glycoprotein) (Tumor-related protein DRC2) (Rh glycoprotein kidney). [Source:Uniprot/SWISSPROT;Acc:Q9UBD6]	GO:0005882	intermediate filament	cellular_component
ENSG00000140519	RHCG	Ammonium transporter Rh type C (Rh family type C glycoprotein) (Rhesus blood group family type C glycoprotein) (Rh type C glycoprotein) (Tumor-related protein DRC2) (Rh glycoprotein kidney). [Source:Uniprot/SWISSPROT;Acc:Q9UBD6]	GO:0030216	keratinocyte differentiation	biological_process
ENSG00000140519	RHCG	Ammonium transporter Rh type C (Rh family type C glycoprotein) (Rhesus blood group family type C glycoprotein) (Rh type C glycoprotein) (Tumor-related protein DRC2) (Rh glycoprotein kidney). [Source:Uniprot/SWISSPROT;Acc:Q9UBD6]	GO:0031424	keratinization	biological_process
ENSG00000178424	-	-	GO:0005507	copper ion binding	molecular_function
ENSG00000178424	-	-	GO:0046870	cadmium ion binding	molecular_function
ENSG00000177441	-	-	GO:0006953	acute-phase response	biological_process
ENSG00000115306	SPTBN1	Spectrin beta chain, brain 1 (Spectrin, non-erythroid beta chain 1) (Beta-II spectrin) (Fodrin beta chain). [Source:Uniprot/SWISSPROT;Acc:Q01082]	GO:0008610	lipid biosynthetic process	biological_process
ENSG00000153563	CD8A	T-cell surface glycoprotein CD8 alpha chain precursor (T-lymphocyte differentiation antigen T8/Leu-2) (CD8a antigen). [Source:Uniprot/SWISSPROT;Acc:P01732]	GO:0030246	carbohydrate binding	molecular_function
ENSG00000106853	LTB4DH	NADP-dependent leukotriene B4 12-hydroxydehydrogenase (EC 1.3.1.74) (15-oxoprostaglandin 13-reductase) (EC 1.3.1.48). [Source:Uniprot/SWISSPROT;Acc:Q14914]	GO:0012505	endomembrane system	cellular_component
ENSG00000179220	-	-	GO:0003735	structural constituent of ribosome	molecular_function
ENSG00000179220	-	-	GO:0005830	cytosolic ribosome (sensu Eukaryota)	cellular_component
ENSG00000132376	-	Skeletal muscle and kidney-enriched inositol phosphatase (EC 3.1.3.56). [Source:Uniprot/SWISSPROT;Acc:Q9BT40]	GO:0016477	cell migration	biological_process
ENSG00000198077	CYP2A7	Cytochrome P450 2A6 (EC 1.14.14.1) (CYPIIA6) (Coumarin 7-hydroxylase) (P450 IIA3) (CYP2A3) (P450(I)). [Source:Uniprot/SWISSPROT;Acc:P11509]	GO:0002526	acute inflammatory response	biological_process
ENSG00000186971	KRTAP13-4	Keratin-associated protein 13-4. [Source:Uniprot/SWISSPROT;Acc:Q3LI77]	GO:0005212	structural constituent of eye lens	molecular_function
ENSG00000186971	KRTAP13-4	Keratin-associated protein 13-4. [Source:Uniprot/SWISSPROT;Acc:Q3LI77]	GO:0007601	visual perception	biological_process
ENSG00000198913	-	CDNA: FLJ23120 fis, clone LNG07989. [Source:Uniprot/SPTREMBL;Acc:Q9H5S2]	GO:0016568	chromatin modification	biological_process
ENSG00000150712	MTMR12	myotubularin related protein 12 [Source:RefSeq_peptide;Acc:NP_001035536]	GO:0016757	transferase activity, transferring glycosyl groups	molecular_function
ENSG00000188994	ZNF292	Zinc finger protein 292. [Source:Uniprot/SWISSPROT;Acc:O60281]	GO:0006397	mRNA processing	biological_process
ENSG00000188994	ZNF292	Zinc finger protein 292. [Source:Uniprot/SWISSPROT;Acc:O60281]	GO:0008380	RNA splicing	biological_process
ENSG00000146729	GBAS	Protein NipSnap2 (Glioblastoma amplified sequence). [Source:Uniprot/SWISSPROT;Acc:O75323]	GO:0005743	mitochondrial inner membrane	cellular_component
ENSG00000003756	RBM5	RNA-binding protein 5 (RNA-binding motif protein 5) (Tumor suppressor LUCA15) (Protein G15) (Renal carcinoma antigen NY-REN-9). [Source:Uniprot/SWISSPROT;Acc:P52756]	GO:0006397	mRNA processing	biological_process
ENSG00000003756	RBM5	RNA-binding protein 5 (RNA-binding motif protein 5) (Tumor suppressor LUCA15) (Protein G15) (Renal carcinoma antigen NY-REN-9). [Source:Uniprot/SWISSPROT;Acc:P52756]	GO:0008380	RNA splicing	biological_process
ENSG00000204487	LTB	Lymphotoxin-beta (LT-beta) (Tumor necrosis factor C) (TNF-C) (Tumor necrosis factor ligand superfamily member 3). [Source:Uniprot/SWISSPROT;Acc:Q06643]	GO:0042110	T cell activation	biological_process
ENSG00000170027	YWHAG	14-3-3 protein gamma (Protein kinase C inhibitor protein 1) (KCIP-1). [Source:Uniprot/SWISSPROT;Acc:P61981]	GO:0005743	mitochondrial inner membrane	cellular_component
ENSG00000170027	YWHAG	14-3-3 protein gamma (Protein kinase C inhibitor protein 1) (KCIP-1). [Source:Uniprot/SWISSPROT;Acc:P61981]	GO:0006119	oxidative phosphorylation	biological_process
ENSG00000170027	YWHAG	14-3-3 protein gamma (Protein kinase C inhibitor protein 1) (KCIP-1). [Source:Uniprot/SWISSPROT;Acc:P61981]	GO:0044455	mitochondrial membrane part	cellular_component
ENSG00000205981	DNAJC19	Mitochondrial import inner membrane translocase subunit TIM14 (DnaJ homolog subfamily C member 19). [Source:Uniprot/SWISSPROT;Acc:Q96DA6]	GO:0005746	mitochondrial respiratory chain	cellular_component
ENSG00000197706	OR6C74	olfactory receptor, family 6, subfamily C, member 74 [Source:RefSeq_peptide;Acc:NP_001005490]	GO:0004984	olfactory receptor activity	molecular_function
ENSG00000197706	OR6C74	olfactory receptor, family 6, subfamily C, member 74 [Source:RefSeq_peptide;Acc:NP_001005490]	GO:0007608	sensory perception of smell	biological_process
ENSG00000106688	SLC1A1	Excitatory amino acid transporter 3 (Solute carrier family 1 member 1) (Sodium-dependent glutamate/aspartate transporter 3) (Excitatory amino-acid carrier 1) (Neuronal and epithelial glutamate transporter). [Source:Uniprot/SWISSPROT;Acc:P43005]	GO:0015672	monovalent inorganic cation transport	biological_process
ENSG00000100842	EFS	Embryonal Fyn-associated substrate (HEFS). [Source:Uniprot/SWISSPROT;Acc:O43281]	GO:0003924	GTPase activity	molecular_function
ENSG00000077150	NFKB2	Nuclear factor NF-kappa-B p100 subunit (DNA-binding factor KBF2) (H2TF1) (Lymphocyte translocation chromosome 10) (Oncogene Lyt-10) (Lyt10) [Contains: Nuclear factor NF-kappa-B p52 subunit]. [Source:Uniprot/SWISSPROT;Acc:Q00653]	GO:0005578	proteinaceous extracellular matrix	cellular_component
ENSG00000171443	ZNF524	Zinc finger protein 524. [Source:Uniprot/SWISSPROT;Acc:Q96C55]	GO:0006936	muscle contraction	biological_process
ENSG00000011028	MRC2	Macrophage mannose receptor 2 precursor (Urokinase receptor-associated protein) (Endocytic receptor 180) (CD280 antigen). [Source:Uniprot/SWISSPROT;Acc:Q9UBG0]	GO:0005578	proteinaceous extracellular matrix	cellular_component
ENSG00000182541	LIMK2	LIM domain kinase 2 (EC 2.7.11.1) (LIMK-2). [Source:Uniprot/SWISSPROT;Acc:P53671]	GO:0015078	hydrogen ion transporter activity	molecular_function
ENSG00000204669	C9orf57	Uncharacterized protein C9orf57. [Source:Uniprot/SWISSPROT;Acc:Q5W0N0]	GO:0002526	acute inflammatory response	biological_process
ENSG00000204669	C9orf57	Uncharacterized protein C9orf57. [Source:Uniprot/SWISSPROT;Acc:Q5W0N0]	GO:0051239	regulation of multicellular organismal process	biological_process
ENSG00000171848	RRM2	Ribonucleoside-diphosphate reductase M2 subunit (EC 1.17.4.1) (Ribonucleotide reductase small subunit) (Ribonucleotide reductase small chain). [Source:Uniprot/SWISSPROT;Acc:P31350]	GO:0005819	spindle	cellular_component
ENSG00000171848	RRM2	Ribonucleoside-diphosphate reductase M2 subunit (EC 1.17.4.1) (Ribonucleotide reductase small subunit) (Ribonucleotide reductase small chain). [Source:Uniprot/SWISSPROT;Acc:P31350]	GO:0006954	inflammatory response	biological_process
ENSG00000171848	RRM2	Ribonucleoside-diphosphate reductase M2 subunit (EC 1.17.4.1) (Ribonucleotide reductase small subunit) (Ribonucleotide reductase small chain). [Source:Uniprot/SWISSPROT;Acc:P31350]	GO:0007017	microtubule-based process	biological_process
ENSG00000171848	RRM2	Ribonucleoside-diphosphate reductase M2 subunit (EC 1.17.4.1) (Ribonucleotide reductase small subunit) (Ribonucleotide reductase small chain). [Source:Uniprot/SWISSPROT;Acc:P31350]	GO:0007067	mitosis	biological_process
ENSG00000171848	RRM2	Ribonucleoside-diphosphate reductase M2 subunit (EC 1.17.4.1) (Ribonucleotide reductase small subunit) (Ribonucleotide reductase small chain). [Source:Uniprot/SWISSPROT;Acc:P31350]	GO:0051301	cell division	biological_process
ENSG00000099995	SF3A1	Splicing factor 3 subunit 1 (Spliceosome-associated protein 114) (SAP 114) (SF3a120). [Source:Uniprot/SWISSPROT;Acc:Q15459]	GO:0000278	mitotic cell cycle	biological_process
ENSG00000099995	SF3A1	Splicing factor 3 subunit 1 (Spliceosome-associated protein 114) (SAP 114) (SF3a120). [Source:Uniprot/SWISSPROT;Acc:Q15459]	GO:0016887	ATPase activity	molecular_function
ENSG00000099995	SF3A1	Splicing factor 3 subunit 1 (Spliceosome-associated protein 114) (SAP 114) (SF3a120). [Source:Uniprot/SWISSPROT;Acc:Q15459]	GO:0022403	cell cycle phase	biological_process
ENSG00000169093	ASMTL	N-acetylserotonin O-methyltransferase-like protein (ASMTL). [Source:Uniprot/SWISSPROT;Acc:O95671]	GO:0005743	mitochondrial inner membrane	cellular_component
ENSG00000151062	CACNA2D4	voltage-gated calcium channel alpha(2)delta-4 subunit [Source:RefSeq_peptide;Acc:NP_758952]	GO:0007601	visual perception	biological_process
ENSG00000134884	-	CDNA FLJ10154 fis, clone HEMBA1003418 (OTTHUMP00000018683) (FLJ10154 protein). [Source:Uniprot/SPTREMBL;Acc:Q9NWB6]	GO:0008380	RNA splicing	biological_process
ENSG00000093009	CDC45L	CDC45-related protein (PORC-PI-1) (Cdc45). [Source:Uniprot/SWISSPROT;Acc:O75419]	GO:0000226	microtubule cytoskeleton organization and biogenesis	biological_process
ENSG00000093009	CDC45L	CDC45-related protein (PORC-PI-1) (Cdc45). [Source:Uniprot/SWISSPROT;Acc:O75419]	GO:0007067	mitosis	biological_process
ENSG00000093009	CDC45L	CDC45-related protein (PORC-PI-1) (Cdc45). [Source:Uniprot/SWISSPROT;Acc:O75419]	GO:0051301	cell division	biological_process
ENSG00000157064	NMNAT2	Nicotinamide mononucleotide adenylyltransferase 2 (EC 2.7.7.1) (NMN adenylyltransferase 2). [Source:Uniprot/SWISSPROT;Acc:Q9BZQ4]	GO:0007268	synaptic transmission	biological_process
ENSG00000110243	APOA5	Apolipoprotein A-V precursor (Apolipoprotein A5) (ApoAV) (ApoA-V) (Regeneration-associated protein 3). [Source:Uniprot/SWISSPROT;Acc:Q6Q788]	GO:0002526	acute inflammatory response	biological_process
ENSG00000110958	PTGES3	Prostaglandin E synthase 3 (EC 5.3.99.3) (Cytosolic prostaglandin E2 synthase) (cPGES) (Telomerase-binding protein p23) (Hsp90 co- chaperone) (Progesterone receptor complex p23). [Source:Uniprot/SWISSPROT;Acc:Q15185]	GO:0007067	mitosis	biological_process
ENSG00000110958	PTGES3	Prostaglandin E synthase 3 (EC 5.3.99.3) (Cytosolic prostaglandin E2 synthase) (cPGES) (Telomerase-binding protein p23) (Hsp90 co- chaperone) (Progesterone receptor complex p23). [Source:Uniprot/SWISSPROT;Acc:Q15185]	GO:0051301	cell division	biological_process
ENSG00000142156	COL6A1	Collagen alpha-1(VI) chain precursor. [Source:Uniprot/SWISSPROT;Acc:P12109]	GO:0005212	structural constituent of eye lens	molecular_function
ENSG00000142156	COL6A1	Collagen alpha-1(VI) chain precursor. [Source:Uniprot/SWISSPROT;Acc:P12109]	GO:0007601	visual perception	biological_process
ENSG00000210714	-	-	GO:0005747	mitochondrial respiratory chain complex I	cellular_component
ENSG00000210714	-	-	GO:0006120	mitochondrial electron transport, NADH to ubiquinone	biological_process
ENSG00000210714	-	-	GO:0008137	NADH dehydrogenase (ubiquinone) activity	molecular_function
ENSG00000167695	FAM57A	Protein FAM57A (CT120 protein). [Source:Uniprot/SWISSPROT;Acc:Q8TBR7]	GO:0007067	mitosis	biological_process
ENSG00000125207	PIWIL1	Piwi-like protein 1. [Source:Uniprot/SWISSPROT;Acc:Q96J94]	GO:0007601	visual perception	biological_process
ENSG00000187959	-	-	GO:0004984	olfactory receptor activity	molecular_function
ENSG00000187959	-	-	GO:0007608	sensory perception of smell	biological_process
ENSG00000151303	-	-	GO:0004984	olfactory receptor activity	molecular_function
ENSG00000151303	-	-	GO:0005212	structural constituent of eye lens	molecular_function
ENSG00000151303	-	-	GO:0007608	sensory perception of smell	biological_process
ENSG00000166750	SLFN5	Schlafen family member 5. [Source:Uniprot/SWISSPROT;Acc:Q08AF3]	GO:0008544	epidermis development	biological_process
ENSG00000151093	OXSM	3-oxoacyl-[acyl-carrier-protein] synthase, mitochondrial precursor (EC 2.3.1.41) (Beta-ketoacyl synthase). [Source:Uniprot/SWISSPROT;Acc:Q9NWU1]	GO:0005840	ribosome	cellular_component
ENSG00000113575	PPP2CA	Serine/threonine-protein phosphatase 2A catalytic subunit alpha isoform (EC 3.1.3.16) (PP2A-alpha) (Replication protein C) (RP-C). [Source:Uniprot/SWISSPROT;Acc:P67775]	GO:0003924	GTPase activity	molecular_function
ENSG00000113575	PPP2CA	Serine/threonine-protein phosphatase 2A catalytic subunit alpha isoform (EC 3.1.3.16) (PP2A-alpha) (Replication protein C) (RP-C). [Source:Uniprot/SWISSPROT;Acc:P67775]	GO:0006096	glycolysis	biological_process
ENSG00000211663	-	Immunoglobulin Lambda light chain V gene segment [Source:IMGT/GENE_DB;Acc:IGLV3-19]	GO:0042110	T cell activation	biological_process
ENSG00000189129	PLAC9	Placenta-specific protein 9 precursor. [Source:Uniprot/SWISSPROT;Acc:Q5JTB6]	GO:0005578	proteinaceous extracellular matrix	cellular_component
ENSG00000130528	HRC	Sarcoplasmic reticulum histidine-rich calcium-binding protein precursor. [Source:Uniprot/SWISSPROT;Acc:P23327]	GO:0007517	muscle development	biological_process
ENSG00000130528	HRC	Sarcoplasmic reticulum histidine-rich calcium-binding protein precursor. [Source:Uniprot/SWISSPROT;Acc:P23327]	GO:0015629	actin cytoskeleton	cellular_component
ENSG00000164825	DEFB1	Beta-defensin 1 precursor (BD-1) (Defensin, beta 1) (hBD-1). [Source:Uniprot/SWISSPROT;Acc:P60022]	GO:0007588	excretion	biological_process
ENSG00000160221	C21orf33	ES1 protein homolog, mitochondrial precursor (Protein KNP-I) (Protein GT335). [Source:Uniprot/SWISSPROT;Acc:P30042]	GO:0005743	mitochondrial inner membrane	cellular_component
ENSG00000169314	C22orf15	Uncharacterized protein C22orf15 (N27C7-3 protein). [Source:Uniprot/SWISSPROT;Acc:Q8WYQ4]	GO:0005743	mitochondrial inner membrane	cellular_component
ENSG00000169314	C22orf15	Uncharacterized protein C22orf15 (N27C7-3 protein). [Source:Uniprot/SWISSPROT;Acc:Q8WYQ4]	GO:0006119	oxidative phosphorylation	biological_process
ENSG00000169314	C22orf15	Uncharacterized protein C22orf15 (N27C7-3 protein). [Source:Uniprot/SWISSPROT;Acc:Q8WYQ4]	GO:0015078	hydrogen ion transporter activity	molecular_function
ENSG00000153531	ADPRHL1	[Protein ADP-ribosylarginine] hydrolase-like protein 1 (ADP- ribosylhydrolase 2). [Source:Uniprot/SWISSPROT;Acc:Q8NDY3]	GO:0006936	muscle contraction	biological_process
ENSG00000153531	ADPRHL1	[Protein ADP-ribosylarginine] hydrolase-like protein 1 (ADP- ribosylhydrolase 2). [Source:Uniprot/SWISSPROT;Acc:Q8NDY3]	GO:0015629	actin cytoskeleton	cellular_component
ENSG00000132002	DNAJB1	DnaJ homolog subfamily B member 1 (Heat shock 40 kDa protein 1) (Heat shock protein 40) (HSP40) (DnaJ protein homolog 1) (HDJ-1). [Source:Uniprot/SWISSPROT;Acc:P25685]	GO:0046983	protein dimerization activity	molecular_function
ENSG00000119673	ACOT2	Acyl-coenzyme A thioesterase 2 (EC 3.1.2.2) (Acyl-CoA thioesterase 2) (Peroxisomal acyl-coenzyme A thioester hydrolase 2a) (Peroxisomal long-chain acyl-coA thioesterase 2) (ZAP128) (CTE-Ia). [Source:Uniprot/SWISSPROT;Acc:P49753]	GO:0044429	mitochondrial part	cellular_component
ENSG00000102387	TAF7L	TATA box binding protein-associated factor, RNA polymerase II, Q [Source:RefSeq_peptide;Acc:NP_079161]	GO:0044427	chromosomal part	cellular_component
ENSG00000187730	GABRD	Gamma-aminobutyric-acid receptor subunit delta precursor (GABA(A) receptor subunit delta). [Source:Uniprot/SWISSPROT;Acc:O14764]	GO:0005244	voltage-gated ion channel activity	molecular_function
ENSG00000187730	GABRD	Gamma-aminobutyric-acid receptor subunit delta precursor (GABA(A) receptor subunit delta). [Source:Uniprot/SWISSPROT;Acc:O14764]	GO:0005261	cation channel activity	molecular_function
ENSG00000187730	GABRD	Gamma-aminobutyric-acid receptor subunit delta precursor (GABA(A) receptor subunit delta). [Source:Uniprot/SWISSPROT;Acc:O14764]	GO:0007268	synaptic transmission	biological_process
ENSG00000198874	TYW1	tRNA wybutosine-synthesizing protein 1 homolog A (Radical S-adenosyl methionine and flavodoxin domain-containing protein 1). [Source:Uniprot/SWISSPROT;Acc:Q9NV66]	GO:0016049	cell growth	biological_process
ENSG00000186073	C15orf41	Uncharacterized protein C15orf41 (Protein HH114). [Source:Uniprot/SWISSPROT;Acc:Q9Y2V0]	GO:0006936	muscle contraction	biological_process
ENSG00000203867	-	-	GO:0006936	muscle contraction	biological_process
ENSG00000184788	SATL1	Spermidine/spermine N(1)-acetyltransferase-like protein 1 (EC 2.3.1.-). [Source:Uniprot/SWISSPROT;Acc:Q86VE3]	GO:0005743	mitochondrial inner membrane	cellular_component
ENSG00000162998	FRZB	Secreted frizzled-related protein 3 precursor (sFRP-3) (Frizzled- related protein 1) (FrzB-1) (Frezzled) (Fritz). [Source:Uniprot/SWISSPROT;Acc:Q92765]	GO:0007601	visual perception	biological_process
ENSG00000198755	RPL10A	60S ribosomal protein L10a (CSA-19). [Source:Uniprot/SWISSPROT;Acc:P62906]	GO:0005830	cytosolic ribosome (sensu Eukaryota)	cellular_component
ENSG00000100749	VRK1	Serine/threonine-protein kinase VRK1 (EC 2.7.11.1) (Vaccinia-related kinase 1). [Source:Uniprot/SWISSPROT;Acc:Q99986]	GO:0000278	mitotic cell cycle	biological_process
ENSG00000100749	VRK1	Serine/threonine-protein kinase VRK1 (EC 2.7.11.1) (Vaccinia-related kinase 1). [Source:Uniprot/SWISSPROT;Acc:Q99986]	GO:0007001	chromosome organization and biogenesis (sensu Eukaryota)	biological_process
ENSG00000100749	VRK1	Serine/threonine-protein kinase VRK1 (EC 2.7.11.1) (Vaccinia-related kinase 1). [Source:Uniprot/SWISSPROT;Acc:Q99986]	GO:0022403	cell cycle phase	biological_process
ENSG00000100749	VRK1	Serine/threonine-protein kinase VRK1 (EC 2.7.11.1) (Vaccinia-related kinase 1). [Source:Uniprot/SWISSPROT;Acc:Q99986]	GO:0044427	chromosomal part	cellular_component
ENSG00000196114	-	similar to Interferon-induced transmembrane protein 3 (Interferon-inducible protein 1-8U) (LOC650205), mRNA [Source:RefSeq_dna;Acc:XR_018421]	GO:0005201	extracellular matrix structural constituent	molecular_function
ENSG00000196114	-	similar to Interferon-induced transmembrane protein 3 (Interferon-inducible protein 1-8U) (LOC650205), mRNA [Source:RefSeq_dna;Acc:XR_018421]	GO:0005604	basement membrane	cellular_component
ENSG00000164692	COL1A2	Collagen alpha-2(I) chain precursor. [Source:Uniprot/SWISSPROT;Acc:P08123]	GO:0005212	structural constituent of eye lens	molecular_function
ENSG00000164692	COL1A2	Collagen alpha-2(I) chain precursor. [Source:Uniprot/SWISSPROT;Acc:P08123]	GO:0007601	visual perception	biological_process
ENSG00000147065	MSN	Moesin (Membrane-organizing extension spike protein). [Source:Uniprot/SWISSPROT;Acc:P26038]	GO:0019882	antigen processing and presentation	biological_process
ENSG00000147065	MSN	Moesin (Membrane-organizing extension spike protein). [Source:Uniprot/SWISSPROT;Acc:P26038]	GO:0042611	MHC protein complex	cellular_component
ENSG00000105011	ASF1B	Histone chaperone ASF1B (Anti-silencing function protein 1 homolog B) (hAsf1) (hAsf1b) (CCG1-interacting factor A-II) (CIA-II) (hCIA-II). [Source:Uniprot/SWISSPROT;Acc:Q9NVP2]	GO:0005819	spindle	cellular_component
ENSG00000105011	ASF1B	Histone chaperone ASF1B (Anti-silencing function protein 1 homolog B) (hAsf1) (hAsf1b) (CCG1-interacting factor A-II) (CIA-II) (hCIA-II). [Source:Uniprot/SWISSPROT;Acc:Q9NVP2]	GO:0007067	mitosis	biological_process
ENSG00000040341	STAU2	Double-stranded RNA-binding protein Staufen homolog 2. [Source:Uniprot/SWISSPROT;Acc:Q9NUL3]	GO:0005743	mitochondrial inner membrane	cellular_component
ENSG00000171928	FAM18B	Protein FAM18B. [Source:Uniprot/SWISSPROT;Acc:Q9NYZ1]	GO:0006888	ER to Golgi vesicle-mediated transport	biological_process
ENSG00000131174	COX7B	Cytochrome c oxidase polypeptide VIIb, mitochondrial precursor (EC 1.9.3.1). [Source:Uniprot/SWISSPROT;Acc:P24311]	GO:0005747	mitochondrial respiratory chain complex I	cellular_component
ENSG00000131174	COX7B	Cytochrome c oxidase polypeptide VIIb, mitochondrial precursor (EC 1.9.3.1). [Source:Uniprot/SWISSPROT;Acc:P24311]	GO:0006120	mitochondrial electron transport, NADH to ubiquinone	biological_process
ENSG00000131174	COX7B	Cytochrome c oxidase polypeptide VIIb, mitochondrial precursor (EC 1.9.3.1). [Source:Uniprot/SWISSPROT;Acc:P24311]	GO:0008137	NADH dehydrogenase (ubiquinone) activity	molecular_function
ENSG00000131174	COX7B	Cytochrome c oxidase polypeptide VIIb, mitochondrial precursor (EC 1.9.3.1). [Source:Uniprot/SWISSPROT;Acc:P24311]	GO:0045333	cellular respiration	biological_process
ENSG00000152527	PLEKHH2	pleckstrin homology domain containing, family H (with MyTH4 domain) member 2 [Source:RefSeq_peptide;Acc:NP_742066]	GO:0001568	blood vessel development	biological_process
ENSG00000197881	-	-	GO:0008380	RNA splicing	biological_process
ENSG00000159388	BTG2	BTG2 protein (NGF-inducible anti-proliferative protein PC3). [Source:Uniprot/SWISSPROT;Acc:P78543]	GO:0045941	positive regulation of transcription	biological_process
ENSG00000140740	UQCRC2	Ubiquinol-cytochrome-c reductase complex core protein 2, mitochondrial precursor (EC 1.10.2.2) (Core protein II) (Complex III subunit II). [Source:Uniprot/SWISSPROT;Acc:P22695]	GO:0005840	ribosome	cellular_component
ENSG00000140740	UQCRC2	Ubiquinol-cytochrome-c reductase complex core protein 2, mitochondrial precursor (EC 1.10.2.2) (Core protein II) (Complex III subunit II). [Source:Uniprot/SWISSPROT;Acc:P22695]	GO:0006732	coenzyme metabolic process	biological_process
ENSG00000140740	UQCRC2	Ubiquinol-cytochrome-c reductase complex core protein 2, mitochondrial precursor (EC 1.10.2.2) (Core protein II) (Complex III subunit II). [Source:Uniprot/SWISSPROT;Acc:P22695]	GO:0015672	monovalent inorganic cation transport	biological_process
ENSG00000125356	NDUFA1	NADH dehydrogenase [ubiquinone] 1 alpha subcomplex subunit 1 (EC 1.6.5.3) (EC 1.6.99.3) (NADH-ubiquinone oxidoreductase MWFE subunit) (Complex I-MWFE) (CI-MWFE). [Source:Uniprot/SWISSPROT;Acc:O15239]	GO:0006732	coenzyme metabolic process	biological_process
ENSG00000125356	NDUFA1	NADH dehydrogenase [ubiquinone] 1 alpha subcomplex subunit 1 (EC 1.6.5.3) (EC 1.6.99.3) (NADH-ubiquinone oxidoreductase MWFE subunit) (Complex I-MWFE) (CI-MWFE). [Source:Uniprot/SWISSPROT;Acc:O15239]	GO:0015078	hydrogen ion transporter activity	molecular_function
ENSG00000164638	SLC29A4	solute carrier family 29 (nucleoside transporters), member 4 [Source:RefSeq_peptide;Acc:NP_001035751]	GO:0005212	structural constituent of eye lens	molecular_function
ENSG00000167711	SERPINF2	Alpha-2-antiplasmin precursor (Alpha-2-plasmin inhibitor) (Alpha-2-PI) (Alpha-2-AP). [Source:Uniprot/SWISSPROT;Acc:P08697]	GO:0006520	amino acid metabolic process	biological_process
ENSG00000090013	BLVRB	Flavin reductase (EC 1.5.1.30) (FR) (NADPH-dependent diaphorase) (NADPH-flavin reductase) (FLR) (Biliverdin reductase B) (EC 1.3.1.24) (BVR-B) (Biliverdin-IX beta-reductase) (Green heme-binding protein) (GHBP). [Source:Uniprot/SWISSPROT;Acc:P30043]	GO:0005543	phospholipid binding	molecular_function
ENSG00000197683	-	Keratin-associated protein 26-1. [Source:Uniprot/SWISSPROT;Acc:Q6PEX3]	GO:0004984	olfactory receptor activity	molecular_function
ENSG00000197683	-	Keratin-associated protein 26-1. [Source:Uniprot/SWISSPROT;Acc:Q6PEX3]	GO:0007608	sensory perception of smell	biological_process
ENSG00000165553	NGB	Neuroglobin. [Source:Uniprot/SWISSPROT;Acc:Q9NPG2]	GO:0005179	hormone activity	molecular_function
ENSG00000115009	CCL20	Small inducible cytokine A20 precursor (CCL20) (Macrophage inflammatory protein 3 alpha) (MIP-3-alpha) (Liver and activation- regulated chemokine) (CC chemokine LARC) (Beta chemokine exodus-1) [Contains: CCL20(1-67); CCL20(1-64); CCL20(2-70)]. [Source:Uniprot/SWISSPROT;Acc:P78556]	GO:0005882	intermediate filament	cellular_component
ENSG00000115009	CCL20	Small inducible cytokine A20 precursor (CCL20) (Macrophage inflammatory protein 3 alpha) (MIP-3-alpha) (Liver and activation- regulated chemokine) (CC chemokine LARC) (Beta chemokine exodus-1) [Contains: CCL20(1-67); CCL20(1-64); CCL20(2-70)]. [Source:Uniprot/SWISSPROT;Acc:P78556]	GO:0008544	epidermis development	biological_process
ENSG00000163352	LENEP	Lens epithelial cell protein LEP503. [Source:Uniprot/SWISSPROT;Acc:Q9Y5L5]	GO:0004984	olfactory receptor activity	molecular_function
ENSG00000163352	LENEP	Lens epithelial cell protein LEP503. [Source:Uniprot/SWISSPROT;Acc:Q9Y5L5]	GO:0005212	structural constituent of eye lens	molecular_function
ENSG00000163352	LENEP	Lens epithelial cell protein LEP503. [Source:Uniprot/SWISSPROT;Acc:Q9Y5L5]	GO:0007601	visual perception	biological_process
ENSG00000163352	LENEP	Lens epithelial cell protein LEP503. [Source:Uniprot/SWISSPROT;Acc:Q9Y5L5]	GO:0007608	sensory perception of smell	biological_process
ENSG00000176619	LMNB2	Lamin-B2. [Source:Uniprot/SWISSPROT;Acc:Q03252]	GO:0005681	spliceosome	cellular_component
ENSG00000176619	LMNB2	Lamin-B2. [Source:Uniprot/SWISSPROT;Acc:Q03252]	GO:0006397	mRNA processing	biological_process
ENSG00000176619	LMNB2	Lamin-B2. [Source:Uniprot/SWISSPROT;Acc:Q03252]	GO:0008380	RNA splicing	biological_process
ENSG00000176619	LMNB2	Lamin-B2. [Source:Uniprot/SWISSPROT;Acc:Q03252]	GO:0045934	negative regulation of nucleobase, nucleoside, nucleotide and nucleic acid metabolic process	biological_process
ENSG00000204157	-	-	GO:0007601	visual perception	biological_process
ENSG00000103994	ZFP106	Zinc finger protein 106 homolog (Zfp-106) (Zinc finger protein 474). [Source:Uniprot/SWISSPROT;Acc:Q9H2Y7]	GO:0006936	muscle contraction	biological_process
ENSG00000103994	ZFP106	Zinc finger protein 106 homolog (Zfp-106) (Zinc finger protein 474). [Source:Uniprot/SWISSPROT;Acc:Q9H2Y7]	GO:0008092	cytoskeletal protein binding	molecular_function
ENSG00000143575	HAX1	HS1-associating protein X-1 (HAX-1) (HS1-binding protein). [Source:Uniprot/SWISSPROT;Acc:O00165]	GO:0000502	proteasome complex (sensu Eukaryota)	cellular_component
ENSG00000129586	ZBED5	Zinc finger BED domain-containing protein 5 (Transposon-derived Buster1 transposase-like protein). [Source:Uniprot/SPTREMBL;Acc:Q49AG3]	GO:0006397	mRNA processing	biological_process
ENSG00000162688	AGL	Glycogen debranching enzyme (Glycogen debrancher) [Includes: 4-alpha- glucanotransferase (EC 2.4.1.25) (Oligo-1,4-1,4-glucantransferase); Amylo-alpha-1,6-glucosidase (EC 3.2.1.33) (Amylo-1,6-glucosidase) (Dextrin 6-alpha-D-glucosidase)]. [Source:Uniprot/SWISSPROT;Acc:P35573]	GO:0005743	mitochondrial inner membrane	cellular_component
ENSG00000162688	AGL	Glycogen debranching enzyme (Glycogen debrancher) [Includes: 4-alpha- glucanotransferase (EC 2.4.1.25) (Oligo-1,4-1,4-glucantransferase); Amylo-alpha-1,6-glucosidase (EC 3.2.1.33) (Amylo-1,6-glucosidase) (Dextrin 6-alpha-D-glucosidase)]. [Source:Uniprot/SWISSPROT;Acc:P35573]	GO:0005794	Golgi apparatus	cellular_component
ENSG00000142173	COL6A2	Collagen alpha-2(VI) chain precursor. [Source:Uniprot/SWISSPROT;Acc:P12110]	GO:0005583	fibrillar collagen	cellular_component
ENSG00000075891	PAX2	Paired box protein Pax-2. [Source:Uniprot/SWISSPROT;Acc:Q02962]	GO:0007588	excretion	biological_process
ENSG00000169710	FASN	Fatty acid synthase (EC 2.3.1.85) [Includes: [Acyl-carrier-protein] S- acetyltransferase (EC 2.3.1.38); [Acyl-carrier-protein] S- malonyltransferase (EC 2.3.1.39); 3-oxoacyl-[acyl-carrier-protein] synthase (EC 2.3.1.41); 3-oxoacyl-[acyl-carrier-protein] r [Source:Uniprot/SWISSPROT;Acc:P49327]	GO:0016126	sterol biosynthetic process	biological_process
ENSG00000136108	CKAP2	Cytoskeleton-associated protein 2 (Tumor-associated microtubule- associated protein) (CTCL tumor antigen se20-10). [Source:Uniprot/SWISSPROT;Acc:Q8WWK9]	GO:0006260	DNA replication	biological_process
ENSG00000104112	SCG3	Secretogranin-3 precursor (Secretogranin III) (SgIII). [Source:Uniprot/SWISSPROT;Acc:Q8WXD2]	GO:0042995	cell projection	cellular_component
ENSG00000198526	PABPCP2	similar to poly(A) binding protein, cytoplasmic 1 (LOC730694), mRNA [Source:RefSeq_dna;Acc:XR_015420]	GO:0044275	cellular carbohydrate catabolic process	biological_process
ENSG00000149781	-	Unc-112-related protein 2 (Kindlin-3) (MIG2-like). [Source:Uniprot/SWISSPROT;Acc:Q86UX7]	GO:0030217	T cell differentiation	biological_process
ENSG00000084733	RAB10	Ras-related protein Rab-10. [Source:Uniprot/SWISSPROT;Acc:P61026]	GO:0015629	actin cytoskeleton	cellular_component
ENSG00000084733	RAB10	Ras-related protein Rab-10. [Source:Uniprot/SWISSPROT;Acc:P61026]	GO:0016071	mRNA metabolic process	biological_process
ENSG00000026508	CD44	CD44 antigen precursor (Phagocytic glycoprotein I) (PGP-1) (HUTCH-I) (Extracellular matrix receptor-III) (ECMR-III) (GP90 lymphocyte homing/adhesion receptor) (Hermes antigen) (Hyaluronate receptor) (Heparan sulfate proteoglycan) (Epican) (CDw44). [Source:Uniprot/SWISSPROT;Acc:P16070]	GO:0008544	epidermis development	biological_process
ENSG00000181284	TMEM102	Transmembrane protein 102. [Source:Uniprot/SWISSPROT;Acc:Q8N9M5]	GO:0004984	olfactory receptor activity	molecular_function
ENSG00000181284	TMEM102	Transmembrane protein 102. [Source:Uniprot/SWISSPROT;Acc:Q8N9M5]	GO:0007608	sensory perception of smell	biological_process
ENSG00000163453	IGFBP7	Insulin-like growth factor-binding protein 7 precursor (IGFBP-7) (IBP- 7) (IGF-binding protein 7) (MAC25 protein) (Prostacyclin-stimulating factor) (PGI2-stimulating factor) (IGFBP-rP1). [Source:Uniprot/SWISSPROT;Acc:Q16270]	GO:0005578	proteinaceous extracellular matrix	cellular_component
ENSG00000181778	C9orf71	Uncharacterized protein C9orf71. [Source:Uniprot/SWISSPROT;Acc:Q8N6L7]	GO:0006814	sodium ion transport	biological_process
ENSG00000175091	-	RcUBE2S (Fragment). [Source:Uniprot/SPTREMBL;Acc:Q2QD04]	GO:0000278	mitotic cell cycle	biological_process
ENSG00000175091	-	RcUBE2S (Fragment). [Source:Uniprot/SPTREMBL;Acc:Q2QD04]	GO:0051301	cell division	biological_process
ENSG00000130775	C1orf38	Induced by contact to basement membrane 1 protein (Protein ICB-1). [Source:Uniprot/SWISSPROT;Acc:Q5TEJ8]	GO:0006935	chemotaxis	biological_process
ENSG00000149636	DSN1	Kinetochore-associated protein DSN1 homolog. [Source:Uniprot/SWISSPROT;Acc:Q9H410]	GO:0006260	DNA replication	biological_process
ENSG00000167346	MMP26	Matrix metalloproteinase-26 precursor (EC 3.4.24.-) (MMP-26) (Matrilysin-2) (Endometase). [Source:Uniprot/SWISSPROT;Acc:Q9NRE1]	GO:0001501	skeletal development	biological_process
ENSG00000147123	NDUFB11	NADH dehydrogenase [ubiquinone] 1 beta subcomplex subunit 11, mitochondrial precursor (EC 1.6.5.3) (EC 1.6.99.3) (NADH-ubiquinone oxidoreductase ESSS subunit) (Complex I-ESSS) (CI-ESSS) (Neuronal protein 17.3) (p17.3) (Np17.3). [Source:Uniprot/SWISSPROT;Acc:Q9NX14]	GO:0005746	mitochondrial respiratory chain	cellular_component
ENSG00000147123	NDUFB11	NADH dehydrogenase [ubiquinone] 1 beta subcomplex subunit 11, mitochondrial precursor (EC 1.6.5.3) (EC 1.6.99.3) (NADH-ubiquinone oxidoreductase ESSS subunit) (Complex I-ESSS) (CI-ESSS) (Neuronal protein 17.3) (p17.3) (Np17.3). [Source:Uniprot/SWISSPROT;Acc:Q9NX14]	GO:0006119	oxidative phosphorylation	biological_process
ENSG00000147123	NDUFB11	NADH dehydrogenase [ubiquinone] 1 beta subcomplex subunit 11, mitochondrial precursor (EC 1.6.5.3) (EC 1.6.99.3) (NADH-ubiquinone oxidoreductase ESSS subunit) (Complex I-ESSS) (CI-ESSS) (Neuronal protein 17.3) (p17.3) (Np17.3). [Source:Uniprot/SWISSPROT;Acc:Q9NX14]	GO:0015078	hydrogen ion transporter activity	molecular_function
ENSG00000169413	RNASE6	Ribonuclease K6 precursor (EC 3.1.27.-) (RNase K6). [Source:Uniprot/SWISSPROT;Acc:Q93091]	GO:0006954	inflammatory response	biological_process
ENSG00000126067	PSMB2	Proteasome subunit beta type 2 (EC 3.4.25.1) (Proteasome component C7- I) (Macropain subunit C7-I) (Multicatalytic endopeptidase complex subunit C7-I). [Source:Uniprot/SWISSPROT;Acc:P49721]	GO:0006396	RNA processing	biological_process
ENSG00000126067	PSMB2	Proteasome subunit beta type 2 (EC 3.4.25.1) (Proteasome component C7- I) (Macropain subunit C7-I) (Multicatalytic endopeptidase complex subunit C7-I). [Source:Uniprot/SWISSPROT;Acc:P49721]	GO:0030529	ribonucleoprotein complex	cellular_component
ENSG00000181274	FRAT2	GSK-3-binding protein FRAT2 (Frat-2). [Source:Uniprot/SWISSPROT;Acc:O75474]	GO:0007067	mitosis	biological_process
ENSG00000181274	FRAT2	GSK-3-binding protein FRAT2 (Frat-2). [Source:Uniprot/SWISSPROT;Acc:O75474]	GO:0051301	cell division	biological_process
ENSG00000118729	CASQ2	Calsequestrin-2 precursor (Calsequestrin, cardiac muscle isoform). [Source:Uniprot/SWISSPROT;Acc:O14958]	GO:0003779	actin binding	molecular_function
ENSG00000118729	CASQ2	Calsequestrin-2 precursor (Calsequestrin, cardiac muscle isoform). [Source:Uniprot/SWISSPROT;Acc:O14958]	GO:0008016	regulation of heart contraction	biological_process
ENSG00000107438	PDLIM1	PDZ and LIM domain protein 1 (Elfin) (LIM domain protein CLP-36) (C- terminal LIM domain protein 1). [Source:Uniprot/SWISSPROT;Acc:O00151]	GO:0005578	proteinaceous extracellular matrix	cellular_component
ENSG00000108064	TFAM	Transcription factor A, mitochondrial precursor (mtTFA) (Mitochondrial transcription factor 1) (MtTF1) (Transcription factor 6-like 2). [Source:Uniprot/SWISSPROT;Acc:Q00059]	GO:0007067	mitosis	biological_process
ENSG00000108064	TFAM	Transcription factor A, mitochondrial precursor (mtTFA) (Mitochondrial transcription factor 1) (MtTF1) (Transcription factor 6-like 2). [Source:Uniprot/SWISSPROT;Acc:Q00059]	GO:0051301	cell division	biological_process
ENSG00000163435	ELF3	E74-like factor 3 (ets domain transcription factor, epithelial-specific ) [Source:RefSeq_peptide;Acc:NP_004424]	GO:0005529	sugar binding	molecular_function
ENSG00000164738	SEC11B	-	GO:0003735	structural constituent of ribosome	molecular_function
ENSG00000164738	SEC11B	-	GO:0005840	ribosome	cellular_component
ENSG00000171564	FGB	Fibrinogen beta chain precursor [Contains: Fibrinopeptide B]. [Source:Uniprot/SWISSPROT;Acc:P02675]	GO:0002526	acute inflammatory response	biological_process
ENSG00000171564	FGB	Fibrinogen beta chain precursor [Contains: Fibrinopeptide B]. [Source:Uniprot/SWISSPROT;Acc:P02675]	GO:0032787	monocarboxylic acid metabolic process	biological_process
ENSG00000171564	FGB	Fibrinogen beta chain precursor [Contains: Fibrinopeptide B]. [Source:Uniprot/SWISSPROT;Acc:P02675]	GO:0051239	regulation of multicellular organismal process	biological_process
ENSG00000162385	MAGOH	Protein mago nashi homolog. [Source:Uniprot/SWISSPROT;Acc:P61326]	GO:0005830	cytosolic ribosome (sensu Eukaryota)	cellular_component
ENSG00000140092	FBLN5	Fibulin-5 precursor (FIBL-5) (Developmental arteries and neural crest EGF-like protein) (Dance) (Urine p50 protein) (UP50). [Source:Uniprot/SWISSPROT;Acc:Q9UBX5]	GO:0005201	extracellular matrix structural constituent	molecular_function
ENSG00000140092	FBLN5	Fibulin-5 precursor (FIBL-5) (Developmental arteries and neural crest EGF-like protein) (Dance) (Urine p50 protein) (UP50). [Source:Uniprot/SWISSPROT;Acc:Q9UBX5]	GO:0005604	basement membrane	cellular_component
ENSG00000006757	PNPLA4	Patatin-like phospholipase domain-containing protein 4 (Protein GS2). [Source:Uniprot/SWISSPROT;Acc:P41247]	GO:0015078	hydrogen ion transporter activity	molecular_function
ENSG00000182010	PLEKHK1	pleckstrin homology domain containing, family K member 1 [Source:RefSeq_peptide;Acc:NP_660350]	GO:0007585	respiratory gaseous exchange	biological_process
ENSG00000182010	PLEKHK1	pleckstrin homology domain containing, family K member 1 [Source:RefSeq_peptide;Acc:NP_660350]	GO:0050828	regulation of liquid surface tension	biological_process
ENSG00000165629	ATP5C1	ATP synthase gamma chain, mitochondrial precursor (EC 3.6.3.14). [Source:Uniprot/SWISSPROT;Acc:P36542]	GO:0005746	mitochondrial respiratory chain	cellular_component
ENSG00000165629	ATP5C1	ATP synthase gamma chain, mitochondrial precursor (EC 3.6.3.14). [Source:Uniprot/SWISSPROT;Acc:P36542]	GO:0042775	organelle ATP synthesis coupled electron transport	biological_process
ENSG00000100347	SAMM50	Sorting and assembly machinery component 50 homolog. [Source:Uniprot/SWISSPROT;Acc:Q9Y512]	GO:0003735	structural constituent of ribosome	molecular_function
ENSG00000100347	SAMM50	Sorting and assembly machinery component 50 homolog. [Source:Uniprot/SWISSPROT;Acc:Q9Y512]	GO:0005759	mitochondrial matrix	cellular_component
ENSG00000100347	SAMM50	Sorting and assembly machinery component 50 homolog. [Source:Uniprot/SWISSPROT;Acc:Q9Y512]	GO:0005840	ribosome	cellular_component
ENSG00000143420	ENSA	Alpha-endosulfine (ARPP-19e). [Source:Uniprot/SWISSPROT;Acc:O43768]	GO:0044427	chromosomal part	cellular_component
ENSG00000203760	C6orf173	Uncharacterized protein C6orf173 (cancer-upregulated gene 2 protein) (CUG2). [Source:Uniprot/SPTREMBL;Acc:Q5EE01]	GO:0000278	mitotic cell cycle	biological_process
ENSG00000203760	C6orf173	Uncharacterized protein C6orf173 (cancer-upregulated gene 2 protein) (CUG2). [Source:Uniprot/SPTREMBL;Acc:Q5EE01]	GO:0000279	M phase	biological_process
ENSG00000203760	C6orf173	Uncharacterized protein C6orf173 (cancer-upregulated gene 2 protein) (CUG2). [Source:Uniprot/SPTREMBL;Acc:Q5EE01]	GO:0051301	cell division	biological_process
ENSG00000171522	PTGER4	Prostaglandin E2 receptor, EP4 subtype (Prostanoid EP4 receptor) (PGE receptor, EP4 subtype). [Source:Uniprot/SWISSPROT;Acc:P35408]	GO:0019882	antigen processing and presentation	biological_process
ENSG00000171522	PTGER4	Prostaglandin E2 receptor, EP4 subtype (Prostanoid EP4 receptor) (PGE receptor, EP4 subtype). [Source:Uniprot/SWISSPROT;Acc:P35408]	GO:0042612	MHC class I protein complex	cellular_component
ENSG00000186480	INSIG1	Insulin-induced gene 1 protein (INSIG-1). [Source:Uniprot/SWISSPROT;Acc:O15503]	GO:0016126	sterol biosynthetic process	biological_process
ENSG00000177093	-	Similar to mKIAA0038 protein. [Source:Uniprot/SPTREMBL;Acc:A4D198]	GO:0003924	GTPase activity	molecular_function
ENSG00000143384	MCL1	Induced myeloid leukemia cell differentiation protein Mcl-1 (Bcl-2- related protein EAT/mcl1) (mcl1/EAT). [Source:Uniprot/SWISSPROT;Acc:Q07820]	GO:0045941	positive regulation of transcription	biological_process
ENSG00000129167	TPH1	Tryptophan 5-hydroxylase 1 (EC 1.14.16.4) (Tryptophan 5-monooxygenase 1). [Source:Uniprot/SWISSPROT;Acc:P17752]	GO:0007586	digestion	biological_process
ENSG00000197766	CFD	Complement factor D precursor (EC 3.4.21.46) (C3 convertase activator) (Properdin factor D) (Adipsin). [Source:Uniprot/SWISSPROT;Acc:P00746]	GO:0005578	proteinaceous extracellular matrix	cellular_component
ENSG00000150165	ANXA8L1	Annexin A8-like 1. [Source:Uniprot/SPTREMBL;Acc:Q5T2P7]	GO:0008544	epidermis development	biological_process
ENSG00000137547	MRPL15	39S ribosomal protein L15, mitochondrial precursor (L15mt) (MRP-L15). [Source:Uniprot/SWISSPROT;Acc:Q9P015]	GO:0005743	mitochondrial inner membrane	cellular_component
ENSG00000137547	MRPL15	39S ribosomal protein L15, mitochondrial precursor (L15mt) (MRP-L15). [Source:Uniprot/SWISSPROT;Acc:Q9P015]	GO:0005759	mitochondrial matrix	cellular_component
ENSG00000137547	MRPL15	39S ribosomal protein L15, mitochondrial precursor (L15mt) (MRP-L15). [Source:Uniprot/SWISSPROT;Acc:Q9P015]	GO:0006119	oxidative phosphorylation	biological_process
ENSG00000137547	MRPL15	39S ribosomal protein L15, mitochondrial precursor (L15mt) (MRP-L15). [Source:Uniprot/SWISSPROT;Acc:Q9P015]	GO:0006732	coenzyme metabolic process	biological_process
ENSG00000137547	MRPL15	39S ribosomal protein L15, mitochondrial precursor (L15mt) (MRP-L15). [Source:Uniprot/SWISSPROT;Acc:Q9P015]	GO:0015078	hydrogen ion transporter activity	molecular_function
ENSG00000137547	MRPL15	39S ribosomal protein L15, mitochondrial precursor (L15mt) (MRP-L15). [Source:Uniprot/SWISSPROT;Acc:Q9P015]	GO:0044455	mitochondrial membrane part	cellular_component
ENSG00000205014	-	CDNA FLJ44741 fis, clone BRACE3027931. [Source:Uniprot/SPTREMBL;Acc:Q6ZTE4]	GO:0005654	nucleoplasm	cellular_component
ENSG00000205014	-	CDNA FLJ44741 fis, clone BRACE3027931. [Source:Uniprot/SPTREMBL;Acc:Q6ZTE4]	GO:0007268	synaptic transmission	biological_process
ENSG00000043093	DCUN1D1	DCN1-like protein 1 (Defective in cullin neddylation protein 1-like protein 1) (DCUN1 domain-containing protein 1) (Squamous cell carcinoma-related oncogene). [Source:Uniprot/SWISSPROT;Acc:Q96GG9]	GO:0043066	negative regulation of apoptosis	biological_process
ENSG00000125351	UPF3B	Regulator of nonsense transcripts 3B (Nonsense mRNA reducing factor 3B) (Up-frameshift suppressor 3 homolog B) (hUpf3B) (hUpf3p-X). [Source:Uniprot/SWISSPROT;Acc:Q9BZI7]	GO:0008380	RNA splicing	biological_process
ENSG00000188373	C10orf99	Putative uncharacterized protein C10orf99 precursor. [Source:Uniprot/SWISSPROT;Acc:Q6UWK7]	GO:0008544	epidermis development	biological_process
ENSG00000161270	NPHS1	Nephrin precursor (Renal glomerulus-specific cell adhesion receptor). [Source:Uniprot/SWISSPROT;Acc:O60500]	GO:0015291	porter activity	molecular_function
ENSG00000161270	NPHS1	Nephrin precursor (Renal glomerulus-specific cell adhesion receptor). [Source:Uniprot/SWISSPROT;Acc:O60500]	GO:0015672	monovalent inorganic cation transport	biological_process
ENSG00000143549	TPM3	Tropomyosin alpha-3 chain (Tropomyosin-3) (Tropomyosin gamma) (hTM5). [Source:Uniprot/SWISSPROT;Acc:P06753]	GO:0006941	striated muscle contraction	biological_process
ENSG00000143549	TPM3	Tropomyosin alpha-3 chain (Tropomyosin-3) (Tropomyosin gamma) (hTM5). [Source:Uniprot/SWISSPROT;Acc:P06753]	GO:0007517	muscle development	biological_process
ENSG00000094804	CDC6	Cell division control protein 6 homolog (CDC6-related protein) (p62(cdc6)) (HsCDC6) (HsCDC18). [Source:Uniprot/SWISSPROT;Acc:Q99741]	GO:0000070	mitotic sister chromatid segregation	biological_process
ENSG00000094804	CDC6	Cell division control protein 6 homolog (CDC6-related protein) (p62(cdc6)) (HsCDC6) (HsCDC18). [Source:Uniprot/SWISSPROT;Acc:Q99741]	GO:0044427	chromosomal part	cellular_component
ENSG00000008988	RPS20	40S ribosomal protein S20. [Source:Uniprot/SWISSPROT;Acc:P60866]	GO:0005842	cytosolic large ribosomal subunit (sensu Eukaryota)	cellular_component
ENSG00000184524	CEND1	Cell cycle exit and neuronal differentiation protein 1 (BM88 antigen). [Source:Uniprot/SWISSPROT;Acc:Q8N111]	GO:0005216	ion channel activity	molecular_function
ENSG00000184524	CEND1	Cell cycle exit and neuronal differentiation protein 1 (BM88 antigen). [Source:Uniprot/SWISSPROT;Acc:Q8N111]	GO:0007268	synaptic transmission	biological_process
ENSG00000184524	CEND1	Cell cycle exit and neuronal differentiation protein 1 (BM88 antigen). [Source:Uniprot/SWISSPROT;Acc:Q8N111]	GO:0007601	visual perception	biological_process
ENSG00000184524	CEND1	Cell cycle exit and neuronal differentiation protein 1 (BM88 antigen). [Source:Uniprot/SWISSPROT;Acc:Q8N111]	GO:0045202	synapse	cellular_component
ENSG00000158747	NBL1	Neuroblastoma suppressor of tumorigenicity 1 precursor (Zinc finger protein DAN) (N03) (DAN domain family member 1). [Source:Uniprot/SWISSPROT;Acc:P41271]	GO:0005578	proteinaceous extracellular matrix	cellular_component
ENSG00000185885	IFITM1	Interferon-induced transmembrane protein 1 (Interferon-induced protein 17) (Interferon-inducible protein 9-27) (Leu-13 antigen) (CD225 antigen). [Source:Uniprot/SWISSPROT;Acc:P13164]	GO:0019882	antigen processing and presentation	biological_process
ENSG00000185885	IFITM1	Interferon-induced transmembrane protein 1 (Interferon-induced protein 17) (Interferon-inducible protein 9-27) (Leu-13 antigen) (CD225 antigen). [Source:Uniprot/SWISSPROT;Acc:P13164]	GO:0042611	MHC protein complex	cellular_component
ENSG00000105974	CAV1	Caveolin-1. [Source:Uniprot/SWISSPROT;Acc:Q03135]	GO:0005201	extracellular matrix structural constituent	molecular_function
ENSG00000105974	CAV1	Caveolin-1. [Source:Uniprot/SWISSPROT;Acc:Q03135]	GO:0005581	collagen	cellular_component
ENSG00000105974	CAV1	Caveolin-1. [Source:Uniprot/SWISSPROT;Acc:Q03135]	GO:0006817	phosphate transport	biological_process
ENSG00000163630	SYNPR	Synaptoporin. [Source:Uniprot/SWISSPROT;Acc:Q8TBG9]	GO:0007268	synaptic transmission	biological_process
ENSG00000161642	ZNF385	Zinc finger protein 385 (Hematopoietic zinc finger protein) (Retinal zinc finger protein). [Source:Uniprot/SWISSPROT;Acc:Q96PM9]	GO:0007601	visual perception	biological_process
ENSG00000156011	PSD3	PH and SEC7 domain-containing protein 3 (Pleckstrin homology and SEC7 domain-containing protein 3) (Exchange factor for ADP-ribosylation factor guanine nucleotide factor 6) (Hepatocellular carcinoma- associated antigen 67). [Source:Uniprot/SWISSPROT;Acc:Q9NYI0]	GO:0045202	synapse	cellular_component
ENSG00000148450	MSRB2	Methionine-R-sulfoxide reductase B2 (EC 1.8.4.-). [Source:Uniprot/SWISSPROT;Acc:Q9Y3D2]	GO:0005746	mitochondrial respiratory chain	cellular_component
ENSG00000148450	MSRB2	Methionine-R-sulfoxide reductase B2 (EC 1.8.4.-). [Source:Uniprot/SWISSPROT;Acc:Q9Y3D2]	GO:0006118	electron transport	biological_process
ENSG00000101825	MXRA5	Matrix-remodelling-associated protein 5 precursor (Adhesion protein with leucine-rich repeats and immunoglobulin domains related to perlecan) (Adlican). [Source:Uniprot/SWISSPROT;Acc:Q9NR99]	GO:0005578	proteinaceous extracellular matrix	cellular_component
ENSG00000163359	COL6A3	Collagen alpha-3(VI) chain precursor. [Source:Uniprot/SWISSPROT;Acc:P12111]	GO:0005201	extracellular matrix structural constituent	molecular_function
ENSG00000163359	COL6A3	Collagen alpha-3(VI) chain precursor. [Source:Uniprot/SWISSPROT;Acc:P12111]	GO:0005583	fibrillar collagen	cellular_component
ENSG00000133789	-	Switch-associated protein 70 (SWAP-70). [Source:Uniprot/SWISSPROT;Acc:Q9UH65]	GO:0019882	antigen processing and presentation	biological_process
ENSG00000133789	-	Switch-associated protein 70 (SWAP-70). [Source:Uniprot/SWISSPROT;Acc:Q9UH65]	GO:0042611	MHC protein complex	cellular_component
ENSG00000211652	IGLV7-43	Immunoglobulin Lambda light chain V gene segment [Source:IMGT/GENE_DB;Acc:IGLV7-43]	GO:0002474	antigen processing and presentation of peptide antigen via MHC class I	biological_process
ENSG00000211652	IGLV7-43	Immunoglobulin Lambda light chain V gene segment [Source:IMGT/GENE_DB;Acc:IGLV7-43]	GO:0042612	MHC class I protein complex	cellular_component
ENSG00000141524	TMC6	Transmembrane channel-like protein 6 (Epidermodysplasia verruciformis protein 1) (Protein LAK-4). [Source:Uniprot/SWISSPROT;Acc:Q7Z403]	GO:0006954	inflammatory response	biological_process
ENSG00000135829	DHX9	ATP-dependent RNA helicase A (EC 3.6.1.-) (Nuclear DNA helicase II) (NDH II) (DEAH box protein 9). [Source:Uniprot/SWISSPROT;Acc:Q08211]	GO:0016071	mRNA metabolic process	biological_process
ENSG00000160593	AMICA1	Junctional adhesion molecule-like precursor (Dendritic cell-specific protein CREA7-1) (Adhesion molecule interacting with CXADR antigen 1). [Source:Uniprot/SWISSPROT;Acc:Q86YT9]	GO:0042110	T cell activation	biological_process
ENSG00000153802	TMPRSS11D	Transmembrane protease, serine 11D precursor (EC 3.4.21.-) (Airway trypsin-like protease) [Contains: Transmembrane protease, serine 11D non-catalytic chain; Transmembrane protease, serine 11D catalytic chain]. [Source:Uniprot/SWISSPROT;Acc:O60235]	GO:0007398	ectoderm development	biological_process
ENSG00000203569	-	-	GO:0004984	olfactory receptor activity	molecular_function
ENSG00000203569	-	-	GO:0007608	sensory perception of smell	biological_process
ENSG00000112078	KCTD20	BTB/POZ domain-containing protein KCTD20. [Source:Uniprot/SWISSPROT;Acc:Q7Z5Y7]	GO:0016126	sterol biosynthetic process	biological_process
ENSG00000121552	CSTA	Cystatin-A (Stefin-A) (Cystatin-AS). [Source:Uniprot/SWISSPROT;Acc:P01040]	GO:0008544	epidermis development	biological_process
ENSG00000101331	C20orf160	Uncharacterized protein C20orf160. [Source:Uniprot/SWISSPROT;Acc:Q9NUG4]	GO:0005201	extracellular matrix structural constituent	molecular_function
ENSG00000101331	C20orf160	Uncharacterized protein C20orf160. [Source:Uniprot/SWISSPROT;Acc:Q9NUG4]	GO:0005583	fibrillar collagen	cellular_component
ENSG00000101331	C20orf160	Uncharacterized protein C20orf160. [Source:Uniprot/SWISSPROT;Acc:Q9NUG4]	GO:0006817	phosphate transport	biological_process
ENSG00000112742	TTK	Dual specificity protein kinase TTK (EC 2.7.12.1) (Phosphotyrosine picked threonine-protein kinase) (PYT). [Source:Uniprot/SWISSPROT;Acc:P33981]	GO:0051301	cell division	biological_process
ENSG00000163161	ERCC3	TFIIH basal transcription factor complex helicase XPB subunit (EC 3.6.1.-) (Basic transcription factor 2 89 kDa subunit) (BTF2-p89) (TFIIH 89 kDa subunit) (DNA-repair protein complementing XP-B cells) (Xeroderma pigmentosum group B-complementing protein) [Source:Uniprot/SWISSPROT;Acc:P19447]	GO:0016071	mRNA metabolic process	biological_process
ENSG00000151689	INPP1	Inositol polyphosphate 1-phosphatase (EC 3.1.3.57) (IPPase) (IPP). [Source:Uniprot/SWISSPROT;Acc:P49441]	GO:0003924	GTPase activity	molecular_function
ENSG00000090104	RGS1	Regulator of G-protein signaling 1 (RGS1) (Early response protein 1R20) (B-cell activation protein BL34). [Source:Uniprot/SWISSPROT;Acc:Q08116]	GO:0002504	antigen processing and presentation of peptide or polysaccharide antigen via MHC class II	biological_process
ENSG00000090104	RGS1	Regulator of G-protein signaling 1 (RGS1) (Early response protein 1R20) (B-cell activation protein BL34). [Source:Uniprot/SWISSPROT;Acc:Q08116]	GO:0042613	MHC class II protein complex	cellular_component
ENSG00000075624	ACTB	Actin, cytoplasmic 1 (Beta-actin). [Source:Uniprot/SWISSPROT;Acc:P60709]	GO:0003735	structural constituent of ribosome	molecular_function
ENSG00000075624	ACTB	Actin, cytoplasmic 1 (Beta-actin). [Source:Uniprot/SWISSPROT;Acc:P60709]	GO:0005840	ribosome	cellular_component
ENSG00000075624	ACTB	Actin, cytoplasmic 1 (Beta-actin). [Source:Uniprot/SWISSPROT;Acc:P60709]	GO:0006412	translation	biological_process
ENSG00000198751	-	-	GO:0005386	carrier activity	molecular_function
ENSG00000198751	-	-	GO:0005747	mitochondrial respiratory chain complex I	cellular_component
ENSG00000198751	-	-	GO:0006120	mitochondrial electron transport, NADH to ubiquinone	biological_process
ENSG00000198751	-	-	GO:0008137	NADH dehydrogenase (ubiquinone) activity	molecular_function
ENSG00000198751	-	-	GO:0015078	hydrogen ion transporter activity	molecular_function
ENSG00000198751	-	-	GO:0015672	monovalent inorganic cation transport	biological_process
ENSG00000121335	PRB4	Basic salivary proline-rich protein 4 allele S precursor (Salivary proline-rich protein Po) (Parotid o protein) [Contains: Protein N1; Glycosylated protein A]. [Source:Uniprot/SWISSPROT;Acc:P10163]	GO:0001501	skeletal development	biological_process
ENSG00000121335	PRB4	Basic salivary proline-rich protein 4 allele S precursor (Salivary proline-rich protein Po) (Parotid o protein) [Contains: Protein N1; Glycosylated protein A]. [Source:Uniprot/SWISSPROT;Acc:P10163]	GO:0005201	extracellular matrix structural constituent	molecular_function
ENSG00000121335	PRB4	Basic salivary proline-rich protein 4 allele S precursor (Salivary proline-rich protein Po) (Parotid o protein) [Contains: Protein N1; Glycosylated protein A]. [Source:Uniprot/SWISSPROT;Acc:P10163]	GO:0005578	proteinaceous extracellular matrix	cellular_component
ENSG00000141837	CACNA1A	Voltage-dependent P/Q-type calcium channel subunit alpha-1A (Voltage- gated calcium channel subunit alpha Cav2.1) (Calcium channel, L type, alpha-1 polypeptide isoform 4) (Brain calcium channel I) (BI). [Source:Uniprot/SWISSPROT;Acc:O00555]	GO:0045202	synapse	cellular_component
ENSG00000197249	SERPINA1	Alpha-1-antitrypsin precursor (Alpha-1 protease inhibitor) (Alpha-1- antiproteinase). [Source:Uniprot/SWISSPROT;Acc:P01009]	GO:0004497	monooxygenase activity	molecular_function
ENSG00000197249	SERPINA1	Alpha-1-antitrypsin precursor (Alpha-1 protease inhibitor) (Alpha-1- antiproteinase). [Source:Uniprot/SWISSPROT;Acc:P01009]	GO:0016705	oxidoreductase activity, acting on paired donors, with incorporation or reduction of molecular oxygen	molecular_function
ENSG00000160049	DFFA	DNA fragmentation factor subunit alpha (DNA fragmentation factor 45 kDa subunit) (DFF-45) (Inhibitor of CAD) (ICAD). [Source:Uniprot/SWISSPROT;Acc:O00273]	GO:0016044	membrane organization and biogenesis	biological_process
ENSG00000160049	DFFA	DNA fragmentation factor subunit alpha (DNA fragmentation factor 45 kDa subunit) (DFF-45) (Inhibitor of CAD) (ICAD). [Source:Uniprot/SWISSPROT;Acc:O00273]	GO:0044429	mitochondrial part	cellular_component
ENSG00000197641	SERPINB13	Serpin B13 (Hurpin) (HaCaT UV-repressible serpin) (Protease inhibitor 13) (Headpin). [Source:Uniprot/SWISSPROT;Acc:Q9UIV8]	GO:0007398	ectoderm development	biological_process
ENSG00000115255	REEP6	Receptor expression-enhancing protein 6 (Polyposis locus protein 1- like 1). [Source:Uniprot/SWISSPROT;Acc:Q96HR9]	GO:0007601	visual perception	biological_process
ENSG00000114331	CENTB2	Centaurin-beta 2 (Cnt-b2). [Source:Uniprot/SWISSPROT;Acc:Q15057]	GO:0005885	Arp2/3 protein complex	cellular_component
ENSG00000114331	CENTB2	Centaurin-beta 2 (Cnt-b2). [Source:Uniprot/SWISSPROT;Acc:Q15057]	GO:0008064	regulation of actin polymerization and/or depolymerization	biological_process
ENSG00000135070	ISCA1	Iron-sulfur cluster assembly 1 homolog, mitochondrial precursor (HESB- like domain-containing protein 2) (Iron sulfur assembly protein IscA) (hIscA). [Source:Uniprot/SWISSPROT;Acc:Q9BUE6]	GO:0051186	cofactor metabolic process	biological_process
ENSG00000163182	-	-	GO:0003823	antigen binding	molecular_function
ENSG00000179421	-	CDNA FLJ33996 fis, clone DFNES2008881. [Source:Uniprot/SPTREMBL;Acc:Q8NBA4]	GO:0045202	synapse	cellular_component
ENSG00000104147	OIP5	Opa-interacting protein 5. [Source:Uniprot/SWISSPROT;Acc:O43482]	GO:0000278	mitotic cell cycle	biological_process
ENSG00000155506	LARP1	La-related protein 1 (La ribonucleoprotein domain family member 1). [Source:Uniprot/SWISSPROT;Acc:Q6PKG0]	GO:0006396	RNA processing	biological_process
ENSG00000155506	LARP1	La-related protein 1 (La ribonucleoprotein domain family member 1). [Source:Uniprot/SWISSPROT;Acc:Q6PKG0]	GO:0016071	mRNA metabolic process	biological_process
ENSG00000181340	-	LSM12 homolog [Source:RefSeq_peptide;Acc:NP_689557]	GO:0005761	mitochondrial ribosome	cellular_component
ENSG00000103319	EEF2K	Elongation factor 2 kinase (EC 2.7.11.20) (eEF-2 kinase) (eEF-2K) (Calcium/calmodulin-dependent eukaryotic elongation factor 2 kinase). [Source:Uniprot/SWISSPROT;Acc:O00418]	GO:0016564	transcriptional repressor activity	molecular_function
ENSG00000065308	TRAM2	Translocation-associated membrane protein 2. [Source:Uniprot/SWISSPROT;Acc:Q15035]	GO:0005581	collagen	cellular_component
ENSG00000065308	TRAM2	Translocation-associated membrane protein 2. [Source:Uniprot/SWISSPROT;Acc:Q15035]	GO:0006817	phosphate transport	biological_process
ENSG00000138778	CENPE	centromere protein E [Source:RefSeq_peptide;Acc:NP_001804]	GO:0005819	spindle	cellular_component
ENSG00000138778	CENPE	centromere protein E [Source:RefSeq_peptide;Acc:NP_001804]	GO:0007067	mitosis	biological_process
ENSG00000138778	CENPE	centromere protein E [Source:RefSeq_peptide;Acc:NP_001804]	GO:0051301	cell division	biological_process
ENSG00000121753	BAI2	Brain-specific angiogenesis inhibitor 2 precursor. [Source:Uniprot/SWISSPROT;Acc:O60241]	GO:0007268	synaptic transmission	biological_process
ENSG00000197498	BXDC1	Brix domain-containing protein 1. [Source:Uniprot/SWISSPROT;Acc:Q9H7B2]	GO:0005840	ribosome	cellular_component
ENSG00000107295	SH3GL2	SH3-containing GRB2-like protein 2 (EC 2.3.1.-) (Endophilin-1) (Endophilin-A1) (SH3 domain protein 2A) (EEN-B1). [Source:Uniprot/SWISSPROT;Acc:Q99962]	GO:0006887	exocytosis	biological_process
ENSG00000107295	SH3GL2	SH3-containing GRB2-like protein 2 (EC 2.3.1.-) (Endophilin-1) (Endophilin-A1) (SH3 domain protein 2A) (EEN-B1). [Source:Uniprot/SWISSPROT;Acc:Q99962]	GO:0045055	regulated secretory pathway	biological_process
ENSG00000101278	-	Ribosomal protein S10-like pseudogene. [Source:Uniprot/SPTREMBL;Acc:Q9NQ39]	GO:0003735	structural constituent of ribosome	molecular_function
ENSG00000101278	-	Ribosomal protein S10-like pseudogene. [Source:Uniprot/SPTREMBL;Acc:Q9NQ39]	GO:0005830	cytosolic ribosome (sensu Eukaryota)	cellular_component
ENSG00000149480	MTA2	Metastasis-associated protein MTA2 (Metastasis-associated 1-like 1) (MTA1-L1 protein) (p53 target protein in deacetylase complex). [Source:Uniprot/SWISSPROT;Acc:O94776]	GO:0006412	translation	biological_process
ENSG00000149480	MTA2	Metastasis-associated protein MTA2 (Metastasis-associated 1-like 1) (MTA1-L1 protein) (p53 target protein in deacetylase complex). [Source:Uniprot/SWISSPROT;Acc:O94776]	GO:0007601	visual perception	biological_process
ENSG00000181234	TMEM132C	Transmembrane protein 132C (Fragment). [Source:Uniprot/SPTREMBL;Acc:Q8N3T6]	GO:0008610	lipid biosynthetic process	biological_process
ENSG00000114023	C3orf28	DC16. [Source:Uniprot/SPTREMBL;Acc:Q9H2P1]	GO:0005759	mitochondrial matrix	cellular_component
ENSG00000189410	SH2D5	SH2 domain-containing protein 5. [Source:Uniprot/SWISSPROT;Acc:Q6ZV89]	GO:0045202	synapse	cellular_component
ENSG00000127884	ECHS1	Enoyl-CoA hydratase, mitochondrial precursor (EC 4.2.1.17) (Short chain enoyl-CoA hydratase) (SCEH) (Enoyl-CoA hydratase 1). [Source:Uniprot/SWISSPROT;Acc:P30084]	GO:0044429	mitochondrial part	cellular_component
ENSG00000127884	ECHS1	Enoyl-CoA hydratase, mitochondrial precursor (EC 4.2.1.17) (Short chain enoyl-CoA hydratase) (SCEH) (Enoyl-CoA hydratase 1). [Source:Uniprot/SWISSPROT;Acc:P30084]	GO:0048037	cofactor binding	molecular_function
ENSG00000205898	-	-	GO:0006397	mRNA processing	biological_process
ENSG00000205898	-	-	GO:0008380	RNA splicing	biological_process
ENSG00000204360	-	CDNA FLJ16434 fis, clone BRACE3015829. [Source:Uniprot/SPTREMBL;Acc:Q6ZN48]	GO:0004984	olfactory receptor activity	molecular_function
ENSG00000204360	-	CDNA FLJ16434 fis, clone BRACE3015829. [Source:Uniprot/SPTREMBL;Acc:Q6ZN48]	GO:0007608	sensory perception of smell	biological_process
ENSG00000156467	UQCRB	Ubiquinol-cytochrome c reductase complex 14 kDa protein (EC 1.10.2.2) (Complex III subunit VI) (QP-C). [Source:Uniprot/SWISSPROT;Acc:P14927]	GO:0005747	mitochondrial respiratory chain complex I	cellular_component
ENSG00000156467	UQCRB	Ubiquinol-cytochrome c reductase complex 14 kDa protein (EC 1.10.2.2) (Complex III subunit VI) (QP-C). [Source:Uniprot/SWISSPROT;Acc:P14927]	GO:0006120	mitochondrial electron transport, NADH to ubiquinone	biological_process
ENSG00000156467	UQCRB	Ubiquinol-cytochrome c reductase complex 14 kDa protein (EC 1.10.2.2) (Complex III subunit VI) (QP-C). [Source:Uniprot/SWISSPROT;Acc:P14927]	GO:0008137	NADH dehydrogenase (ubiquinone) activity	molecular_function
ENSG00000036530	CYP46A1	Cytochrome P450 46A1 (EC 1.14.13.98) (Cholesterol 24-hydroxylase) (CH24H). [Source:Uniprot/SWISSPROT;Acc:Q9Y6A2]	GO:0045202	synapse	cellular_component
ENSG00000164543	STK17A	Serine/threonine-protein kinase 17A (EC 2.7.11.1) (DAP kinase-related apoptosis-inducing protein kinase 1). [Source:Uniprot/SWISSPROT;Acc:Q9UEE5]	GO:0008544	epidermis development	biological_process
ENSG00000146276	GABRR1	Gamma-aminobutyric-acid receptor subunit rho-1 precursor (GABA(A) receptor subunit rho-1). [Source:Uniprot/SWISSPROT;Acc:P24046]	GO:0007601	visual perception	biological_process
ENSG00000196924	FLNA	Filamin-A (Alpha-filamin) (Filamin-1) (Endothelial actin-binding protein) (Actin-binding protein 280) (ABP-280) (Nonmuscle filamin). [Source:Uniprot/SWISSPROT;Acc:P21333]	GO:0044429	mitochondrial part	cellular_component
ENSG00000121774	KHDRBS1	KH domain-containing, RNA-binding, signal transduction-associated protein 1 (p21 Ras GTPase-activating protein-associated p62) (GAP- associated tyrosine phosphoprotein p62) (Src-associated in mitosis 68 kDa protein) (Sam68) (p68). [Source:Uniprot/SWISSPROT;Acc:Q07666]	GO:0008380	RNA splicing	biological_process
ENSG00000173269	MMRN2	Multimerin-2 precursor (EMILIN-3) (Elastin microfibril interface located protein 3) (Elastin microfibril interfacer 3) (EndoGlyx-1 p125/p140 subunit). [Source:Uniprot/SWISSPROT;Acc:Q9H8L6]	GO:0016337	cell-cell adhesion	biological_process
ENSG00000135390	ATP5G2	ATP synthase lipid-binding protein, mitochondrial precursor (EC 3.6.3.14) (ATP synthase proteolipid P2) (ATPase protein 9) (ATPase subunit C). [Source:Uniprot/SWISSPROT;Acc:Q06055]	GO:0006118	electron transport	biological_process
ENSG00000135390	ATP5G2	ATP synthase lipid-binding protein, mitochondrial precursor (EC 3.6.3.14) (ATP synthase proteolipid P2) (ATPase protein 9) (ATPase subunit C). [Source:Uniprot/SWISSPROT;Acc:Q06055]	GO:0006412	translation	biological_process
ENSG00000211889	TRAV20	T-cell receptor alpha C gene segment [Source:IMGT/GENE_DB;Acc:TRAC]	GO:0030217	T cell differentiation	biological_process
ENSG00000211889	TRAV20	T-cell receptor alpha C gene segment [Source:IMGT/GENE_DB;Acc:TRAC]	GO:0050863	regulation of T cell activation	biological_process
ENSG00000119705	C14orf156	SRA stem-loop-interacting RNA-binding protein, mitochondrial precursor. [Source:Uniprot/SWISSPROT;Acc:Q9GZT3]	GO:0006397	mRNA processing	biological_process
ENSG00000119705	C14orf156	SRA stem-loop-interacting RNA-binding protein, mitochondrial precursor. [Source:Uniprot/SWISSPROT;Acc:Q9GZT3]	GO:0008380	RNA splicing	biological_process
ENSG00000119705	C14orf156	SRA stem-loop-interacting RNA-binding protein, mitochondrial precursor. [Source:Uniprot/SWISSPROT;Acc:Q9GZT3]	GO:0030529	ribonucleoprotein complex	cellular_component
ENSG00000143479	DYRK3	Dual specificity tyrosine-phosphorylation-regulated kinase 3 (EC 2.7.12.1). [Source:Uniprot/SWISSPROT;Acc:O43781]	GO:0007610	behavior	biological_process
ENSG00000077458	FAM76B	Protein FAM76B. [Source:Uniprot/SWISSPROT;Acc:Q5HYJ3]	GO:0006298	mismatch repair	biological_process
ENSG00000077458	FAM76B	Protein FAM76B. [Source:Uniprot/SWISSPROT;Acc:Q5HYJ3]	GO:0030983	mismatched DNA binding	molecular_function
ENSG00000177213	-	CDNA FLJ25336 fis, clone TST00709. [Source:Uniprot/SPTREMBL;Acc:Q96LP1]	GO:0007606	sensory perception of chemical stimulus	biological_process
ENSG00000187866	FAM122A	Protein FAM122A. [Source:Uniprot/SWISSPROT;Acc:Q96E09]	GO:0006281	DNA repair	biological_process
ENSG00000177103	DSCAML1	Down syndrome cell adhesion molecule-like protein 1 precursor (Down syndrome cell adhesion molecule 2). [Source:Uniprot/SWISSPROT;Acc:Q8TD84]	GO:0007601	visual perception	biological_process
ENSG00000173394	-	-	GO:0003735	structural constituent of ribosome	molecular_function
ENSG00000173394	-	-	GO:0005840	ribosome	cellular_component
ENSG00000170312	CDC2	Cell division control protein 2 homolog (EC 2.7.11.22) (EC 2.7.11.23) (p34 protein kinase) (Cyclin-dependent kinase 1) (CDK1). [Source:Uniprot/SWISSPROT;Acc:P06493]	GO:0007017	microtubule-based process	biological_process
ENSG00000167196	FBXO22	F-box only protein 22 (F-box protein FBX22p44). [Source:Uniprot/SWISSPROT;Acc:Q8NEZ5]	GO:0005759	mitochondrial matrix	cellular_component
ENSG00000204114	USMG5P1	-	GO:0005746	mitochondrial respiratory chain	cellular_component
ENSG00000204114	USMG5P1	-	GO:0009055	electron carrier activity	molecular_function
ENSG00000204114	USMG5P1	-	GO:0015986	ATP synthesis coupled proton transport	biological_process
ENSG00000204114	USMG5P1	-	GO:0042775	organelle ATP synthesis coupled electron transport	biological_process
ENSG00000204114	USMG5P1	-	GO:0045259	proton-transporting ATP synthase complex	cellular_component
ENSG00000204114	USMG5P1	-	GO:0046933	hydrogen ion transporting ATP synthase activity, rotational mechanism	molecular_function
ENSG00000204114	USMG5P1	-	GO:0046961	hydrogen ion transporting ATPase activity, rotational mechanism	molecular_function
ENSG00000154978	-	EGFR-coamplified and overexpressed protein (ECOP), mRNA [Source:RefSeq_dna;Acc:NM_030796]	GO:0007601	visual perception	biological_process
ENSG00000091483	FH	Fumarate hydratase, mitochondrial precursor (EC 4.2.1.2) (Fumarase). [Source:Uniprot/SWISSPROT;Acc:P07954]	GO:0005743	mitochondrial inner membrane	cellular_component
ENSG00000091483	FH	Fumarate hydratase, mitochondrial precursor (EC 4.2.1.2) (Fumarase). [Source:Uniprot/SWISSPROT;Acc:P07954]	GO:0009055	electron carrier activity	molecular_function
ENSG00000172974	-	-	GO:0005746	mitochondrial respiratory chain	cellular_component
ENSG00000170677	SOCS6	Suppressor of cytokine signaling 6 (SOCS-6) (Suppressor of cytokine signaling 4) (SOCS-4) (Cytokine-inducible SH2 protein 4) (CIS-4). [Source:Uniprot/SWISSPROT;Acc:O14544]	GO:0007601	visual perception	biological_process
ENSG00000129596	CDO1	Cysteine dioxygenase type 1 (EC 1.13.11.20) (Cysteine dioxygenase type I) (CDO) (CDO-I). [Source:Uniprot/SWISSPROT;Acc:Q16878]	GO:0008610	lipid biosynthetic process	biological_process
ENSG00000185274	WBSCR17	Putative polypeptide N-acetylgalactosaminyltransferase-like protein 3 (EC 2.4.1.41) (Protein-UDP acetylgalactosaminyltransferase-like protein 3) (UDP-GalNAc:polypeptide N-acetylgalactosaminyltransferase- like protein 3) (Polypeptide GalNAc transferase-lik [Source:Uniprot/SWISSPROT;Acc:Q6IS24]	GO:0048699	generation of neurons	biological_process
ENSG00000161513	FDXR	NADPH:adrenodoxin oxidoreductase, mitochondrial precursor (EC 1.18.1.2) (Adrenodoxin reductase) (AR) (Ferredoxin reductase) (Ferredoxin--NADP(+) reductase). [Source:Uniprot/SWISSPROT;Acc:P22570]	GO:0005792	microsome	cellular_component
ENSG00000161513	FDXR	NADPH:adrenodoxin oxidoreductase, mitochondrial precursor (EC 1.18.1.2) (Adrenodoxin reductase) (AR) (Ferredoxin reductase) (Ferredoxin--NADP(+) reductase). [Source:Uniprot/SWISSPROT;Acc:P22570]	GO:0006700	C21-steroid hormone biosynthetic process	biological_process
ENSG00000196756	-	-	GO:0003735	structural constituent of ribosome	molecular_function
ENSG00000196756	-	-	GO:0005840	ribosome	cellular_component
ENSG00000162073	PAQR4	Progestin and adipoQ receptor family member 4 (Progestin and adipoQ receptor family member IV). [Source:Uniprot/SWISSPROT;Acc:Q8N4S7]	GO:0007601	visual perception	biological_process
ENSG00000108784	NAGLU	Alpha-N-acetylglucosaminidase precursor (EC 3.2.1.50) (N-acetyl-alpha- glucosaminidase) (NAG) [Contains: Alpha-N-acetylglucosaminidase 82 kDa form; Alpha-N-acetylglucosaminidase 77 kDa form]. [Source:Uniprot/SWISSPROT;Acc:P54802]	GO:0005578	proteinaceous extracellular matrix	cellular_component
ENSG00000165887	ANKRD2	Ankyrin repeat domain-containing protein 2 (Skeletal muscle ankyrin repeat protein) (hArpp). [Source:Uniprot/SWISSPROT;Acc:Q9GZV1]	GO:0003779	actin binding	molecular_function
ENSG00000165887	ANKRD2	Ankyrin repeat domain-containing protein 2 (Skeletal muscle ankyrin repeat protein) (hArpp). [Source:Uniprot/SWISSPROT;Acc:Q9GZV1]	GO:0006936	muscle contraction	biological_process
ENSG00000129451	KLK10	Kallikrein-10 precursor (EC 3.4.21.-) (Protease serine-like 1) (Normal epithelial cell-specific 1). [Source:Uniprot/SWISSPROT;Acc:O43240]	GO:0008544	epidermis development	biological_process
ENSG00000121064	SCPEP1	Retinoid-inducible serine carboxypeptidase precursor (EC 3.4.16.-) (Serine carboxypeptidase 1). [Source:Uniprot/SWISSPROT;Acc:Q9HB40]	GO:0006412	translation	biological_process
ENSG00000203698	-	Calpain 8 (NCL-2) (Fragment). [Source:Uniprot/SPTREMBL;Acc:A3QK37]	GO:0007586	digestion	biological_process
ENSG00000109929	SC5DL	Lathosterol oxidase (EC 1.14.21.6) (Lathosterol 5-desaturase) (Delta(7)-sterol 5-desaturase) (C-5 sterol desaturase) (Sterol-C5- desaturase). [Source:Uniprot/SWISSPROT;Acc:O75845]	GO:0006695	cholesterol biosynthetic process	biological_process
ENSG00000183648	NDUFB1	NADH dehydrogenase [ubiquinone] 1 beta subcomplex subunit 1 (EC 1.6.5.3) (EC 1.6.99.3) (NADH-ubiquinone oxidoreductase MNLL subunit) (Complex I-MNLL) (CI-MNLL). [Source:Uniprot/SWISSPROT;Acc:O75438]	GO:0005386	carrier activity	molecular_function
ENSG00000183648	NDUFB1	NADH dehydrogenase [ubiquinone] 1 beta subcomplex subunit 1 (EC 1.6.5.3) (EC 1.6.99.3) (NADH-ubiquinone oxidoreductase MNLL subunit) (Complex I-MNLL) (CI-MNLL). [Source:Uniprot/SWISSPROT;Acc:O75438]	GO:0006732	coenzyme metabolic process	biological_process
ENSG00000183648	NDUFB1	NADH dehydrogenase [ubiquinone] 1 beta subcomplex subunit 1 (EC 1.6.5.3) (EC 1.6.99.3) (NADH-ubiquinone oxidoreductase MNLL subunit) (Complex I-MNLL) (CI-MNLL). [Source:Uniprot/SWISSPROT;Acc:O75438]	GO:0015078	hydrogen ion transporter activity	molecular_function
ENSG00000117724	CENPF	centromere protein F (350/400kD) [Source:RefSeq_peptide;Acc:NP_057427]	GO:0000070	mitotic sister chromatid segregation	biological_process
ENSG00000117724	CENPF	centromere protein F (350/400kD) [Source:RefSeq_peptide;Acc:NP_057427]	GO:0000226	microtubule cytoskeleton organization and biogenesis	biological_process
ENSG00000117724	CENPF	centromere protein F (350/400kD) [Source:RefSeq_peptide;Acc:NP_057427]	GO:0005819	spindle	cellular_component
ENSG00000117724	CENPF	centromere protein F (350/400kD) [Source:RefSeq_peptide;Acc:NP_057427]	GO:0051301	cell division	biological_process
ENSG00000111700	SLCO1B3	Solute carrier organic anion transporter family member 1B3 (Solute carrier family 21 member 8) (Organic anion transporter 8) (Organic anion-transporting polypeptide 8) (OATP8) (Liver-specific organic anion transporter 2) (LST-2). [Source:Uniprot/SWISSPROT;Acc:Q9NPD5]	GO:0002526	acute inflammatory response	biological_process
ENSG00000111700	SLCO1B3	Solute carrier organic anion transporter family member 1B3 (Solute carrier family 21 member 8) (Organic anion transporter 8) (Organic anion-transporting polypeptide 8) (OATP8) (Liver-specific organic anion transporter 2) (LST-2). [Source:Uniprot/SWISSPROT;Acc:Q9NPD5]	GO:0006066	alcohol metabolic process	biological_process
ENSG00000106244	PDAP1	28 kDa heat- and acid-stable phosphoprotein (PDGF-associated protein) (PAP) (PDGFA-associated protein 1) (PAP1). [Source:Uniprot/SWISSPROT;Acc:Q13442]	GO:0000502	proteasome complex (sensu Eukaryota)	cellular_component
ENSG00000134690	CDCA8	Borealin (Dasra-B) (hDasra-B) (Cell division cycle-associated protein 8) (Pluripotent embryonic stem cell-related gene 3 protein). [Source:Uniprot/SWISSPROT;Acc:Q53HL2]	GO:0005819	spindle	cellular_component
ENSG00000179869	ABCA13	ATP-binding cassette sub-family A member 13. [Source:Uniprot/SWISSPROT;Acc:Q86UQ4]	GO:0005578	proteinaceous extracellular matrix	cellular_component
ENSG00000197711	HP	Haptoglobin precursor [Contains: Haptoglobin alpha chain; Haptoglobin beta chain]. [Source:Uniprot/SWISSPROT;Acc:P00738]	GO:0002526	acute inflammatory response	biological_process
ENSG00000197711	HP	Haptoglobin precursor [Contains: Haptoglobin alpha chain; Haptoglobin beta chain]. [Source:Uniprot/SWISSPROT;Acc:P00738]	GO:0004866	endopeptidase inhibitor activity	molecular_function
ENSG00000156298	TSPAN7	Tetraspanin-7 (Tspan-7) (Transmembrane 4 superfamily member 2) (Cell surface glycoprotein A15) (T-cell acute lymphoblastic leukemia- associated antigen 1) (TALLA-1) (Membrane component, X chromosome, surface marker 1) (CD231 antigen). [Source:Uniprot/SWISSPROT;Acc:P41732]	GO:0045045	secretory pathway	biological_process
ENSG00000132676	DAP3	Mitochondrial 28S ribosomal protein S29 (S29mt) (MRP-S29) (Death- associated protein 3) (DAP-3) (Ionizing radiation resistance conferring protein). [Source:Uniprot/SWISSPROT;Acc:P51398]	GO:0006412	translation	biological_process
ENSG00000137288	C6orf125	Uncharacterized protein C6orf125 (Breast cancer-associated protein SGA-81M). [Source:Uniprot/SWISSPROT;Acc:Q9BRT2]	GO:0005743	mitochondrial inner membrane	cellular_component
ENSG00000205426	KRT81	Keratin type II cuticular Hb1 (Type II hair keratin Hb1) (ghHKb1) (ghHb1) (Keratin-81) (K81) (K2.9) (MLN 137). [Source:Uniprot/SWISSPROT;Acc:Q14533]	GO:0007398	ectoderm development	biological_process
ENSG00000137285	TUBB2B	Tubulin beta-2B chain. [Source:Uniprot/SWISSPROT;Acc:Q9BVA1]	GO:0045202	synapse	cellular_component
ENSG00000168078	PBK	T-lymphokine-activated killer cell-originated protein kinase (EC 2.7.12.2) (T-LAK cell-originated protein kinase) (PDZ-binding kinase) (Spermatogenesis-related protein kinase) (SPK) (MAPKK-like protein kinase) (Nori-3). [Source:Uniprot/SWISSPROT;Acc:Q96KB5]	GO:0045202	synapse	cellular_component
ENSG00000168078	PBK	T-lymphokine-activated killer cell-originated protein kinase (EC 2.7.12.2) (T-LAK cell-originated protein kinase) (PDZ-binding kinase) (Spermatogenesis-related protein kinase) (SPK) (MAPKK-like protein kinase) (Nori-3). [Source:Uniprot/SWISSPROT;Acc:Q96KB5]	GO:0051301	cell division	biological_process
ENSG00000118523	CTGF	Connective tissue growth factor precursor (Hypertrophic chondrocyte- specific protein 24). [Source:Uniprot/SWISSPROT;Acc:P29279]	GO:0005201	extracellular matrix structural constituent	molecular_function
ENSG00000118523	CTGF	Connective tissue growth factor precursor (Hypertrophic chondrocyte- specific protein 24). [Source:Uniprot/SWISSPROT;Acc:P29279]	GO:0005581	collagen	cellular_component
ENSG00000118523	CTGF	Connective tissue growth factor precursor (Hypertrophic chondrocyte- specific protein 24). [Source:Uniprot/SWISSPROT;Acc:P29279]	GO:0006817	phosphate transport	biological_process
ENSG00000113621	C5orf14	disulfide isomerase [Source:RefSeq_peptide;Acc:NP_078991]	GO:0045045	secretory pathway	biological_process
ENSG00000113621	C5orf14	disulfide isomerase [Source:RefSeq_peptide;Acc:NP_078991]	GO:0048193	Golgi vesicle transport	biological_process
ENSG00000146677	-	similar to 60S ribosomal protein L32 (LOC391595), mRNA [Source:RefSeq_dna;Acc:XR_017658]	GO:0003735	structural constituent of ribosome	molecular_function
ENSG00000146677	-	similar to 60S ribosomal protein L32 (LOC391595), mRNA [Source:RefSeq_dna;Acc:XR_017658]	GO:0005842	cytosolic large ribosomal subunit (sensu Eukaryota)	cellular_component
ENSG00000103723	AP3B2	AP-3 complex subunit beta-2 (Adapter-related protein complex 3 beta-2 subunit) (Beta3B-adaptin) (Adaptor protein complex AP-3 beta-2 subunit) (AP-3 complex beta-2 subunit) (Clathrin assembly protein complex 3 beta-2 large chain) (Neuron-specific vesicle c [Source:Uniprot/SWISSPROT;Acc:Q13367]	GO:0007017	microtubule-based process	biological_process
ENSG00000141499	WDR79	WD repeat protein 79. [Source:Uniprot/SWISSPROT;Acc:Q9BUR4]	GO:0005654	nucleoplasm	cellular_component
ENSG00000145423	SFRP2	Secreted frizzled-related protein 2 precursor (sFRP-2) (Secreted apoptosis-related protein 1) (SARP-1) (Frizzled-related protein 2) (FRP-2). [Source:Uniprot/SWISSPROT;Acc:Q96HF1]	GO:0005578	proteinaceous extracellular matrix	cellular_component
ENSG00000160789	LMNA	Lamin-A/C (70 kDa lamin) (Renal carcinoma antigen NY-REN-32). [Source:Uniprot/SWISSPROT;Acc:P02545]	GO:0005578	proteinaceous extracellular matrix	cellular_component
ENSG00000139531	SUOX	Sulfite oxidase, mitochondrial precursor (EC 1.8.3.1). [Source:Uniprot/SWISSPROT;Acc:P51687]	GO:0006631	fatty acid metabolic process	biological_process
ENSG00000172935	MRGPRF	Mas-related G-protein coupled receptor member F (Mas-related gene F protein) (G-protein coupled receptor 168). [Source:Uniprot/SWISSPROT;Acc:Q96AM1]	GO:0005201	extracellular matrix structural constituent	molecular_function
ENSG00000172935	MRGPRF	Mas-related G-protein coupled receptor member F (Mas-related gene F protein) (G-protein coupled receptor 168). [Source:Uniprot/SWISSPROT;Acc:Q96AM1]	GO:0005581	collagen	cellular_component
ENSG00000172935	MRGPRF	Mas-related G-protein coupled receptor member F (Mas-related gene F protein) (G-protein coupled receptor 168). [Source:Uniprot/SWISSPROT;Acc:Q96AM1]	GO:0006817	phosphate transport	biological_process
ENSG00000110079	MS4A4A	Membrane-spanning 4-domains subfamily A member 4A (Four-span transmembrane protein 1) (CD20 antigen-like 1). [Source:Uniprot/SWISSPROT;Acc:Q96JQ5]	GO:0006954	inflammatory response	biological_process
ENSG00000123349	PFDN5	Prefoldin subunit 5 (C-myc-binding protein Mm-1) (Myc modulator 1). [Source:Uniprot/SWISSPROT;Acc:Q99471]	GO:0003735	structural constituent of ribosome	molecular_function
ENSG00000123349	PFDN5	Prefoldin subunit 5 (C-myc-binding protein Mm-1) (Myc modulator 1). [Source:Uniprot/SWISSPROT;Acc:Q99471]	GO:0005843	cytosolic small ribosomal subunit (sensu Eukaryota)	cellular_component
ENSG00000021826	CPS1	Carbamoyl-phosphate synthase [ammonia], mitochondrial precursor (EC 6.3.4.16) (Carbamoyl-phosphate synthetase I) (CPSase I). [Source:Uniprot/SWISSPROT;Acc:P31327]	GO:0007596	blood coagulation	biological_process
ENSG00000109805	NCAPG	Condensin complex subunit 3 (Non-SMC condensin I complex subunit G) (Chromosome-associated protein G) (Condensin subunit CAP-G) (hCAP-G) (XCAP-G homolog) (Antigen NY-MEL-3). [Source:Uniprot/SWISSPROT;Acc:Q9BPX3]	GO:0000775	chromosome, pericentric region	cellular_component
ENSG00000109805	NCAPG	Condensin complex subunit 3 (Non-SMC condensin I complex subunit G) (Chromosome-associated protein G) (Condensin subunit CAP-G) (hCAP-G) (XCAP-G homolog) (Antigen NY-MEL-3). [Source:Uniprot/SWISSPROT;Acc:Q9BPX3]	GO:0005819	spindle	cellular_component
ENSG00000114270	COL7A1	Collagen alpha-1(VII) chain precursor (Long-chain collagen) (LC collagen). [Source:Uniprot/SWISSPROT;Acc:Q02388]	GO:0001501	skeletal development	biological_process
ENSG00000100129	EIF3S6IP	Eukaryotic translation initiation factor 3 subunit 6-interacting protein. [Source:Uniprot/SWISSPROT;Acc:Q9Y262]	GO:0003735	structural constituent of ribosome	molecular_function
ENSG00000100129	EIF3S6IP	Eukaryotic translation initiation factor 3 subunit 6-interacting protein. [Source:Uniprot/SWISSPROT;Acc:Q9Y262]	GO:0005840	ribosome	cellular_component
ENSG00000115128	-	Pre-mRNA branch site protein p14 (SF3B 14 kDa subunit). [Source:Uniprot/SWISSPROT;Acc:Q9Y3B4]	GO:0003735	structural constituent of ribosome	molecular_function
ENSG00000115128	-	Pre-mRNA branch site protein p14 (SF3B 14 kDa subunit). [Source:Uniprot/SWISSPROT;Acc:Q9Y3B4]	GO:0005681	spliceosome	cellular_component
ENSG00000115128	-	Pre-mRNA branch site protein p14 (SF3B 14 kDa subunit). [Source:Uniprot/SWISSPROT;Acc:Q9Y3B4]	GO:0005840	ribosome	cellular_component
ENSG00000198625	MDM4	Mdm4 protein (p53-binding protein Mdm4) (Mdm2-like p53-binding protein) (Mdmx protein) (Double minute 4 protein). [Source:Uniprot/SWISSPROT;Acc:O15151]	GO:0004984	olfactory receptor activity	molecular_function
ENSG00000198625	MDM4	Mdm4 protein (p53-binding protein Mdm4) (Mdm2-like p53-binding protein) (Mdmx protein) (Double minute 4 protein). [Source:Uniprot/SWISSPROT;Acc:O15151]	GO:0007608	sensory perception of smell	biological_process
ENSG00000150275	PCDH15	Protocadherin-15 precursor. [Source:Uniprot/SWISSPROT;Acc:Q96QU1]	GO:0007268	synaptic transmission	biological_process
ENSG00000150275	PCDH15	Protocadherin-15 precursor. [Source:Uniprot/SWISSPROT;Acc:Q96QU1]	GO:0045202	synapse	cellular_component
ENSG00000181039	ANKRD34	ankyrin repeat domain 34 [Source:RefSeq_peptide;Acc:NP_001034977]	GO:0007268	synaptic transmission	biological_process
ENSG00000181039	ANKRD34	ankyrin repeat domain 34 [Source:RefSeq_peptide;Acc:NP_001034977]	GO:0043005	neuron projection	cellular_component
ENSG00000086062	B4GALT1	Beta-1,4-galactosyltransferase 1 (EC 2.4.1.-) (Beta-1,4-GalTase 1) (Beta4Gal-T1) (b4Gal-T1) (UDP-galactose:beta-N-acetylglucosamine beta- 1,4-galactosyltransferase 1) (UDP-Gal:beta-GlcNAc beta-1,4- galactosyltransferase 1) [Includes: Lactose synthase A pr [Source:Uniprot/SWISSPROT;Acc:P15291]	GO:0000786	nucleosome	cellular_component
ENSG00000086062	B4GALT1	Beta-1,4-galactosyltransferase 1 (EC 2.4.1.-) (Beta-1,4-GalTase 1) (Beta4Gal-T1) (b4Gal-T1) (UDP-galactose:beta-N-acetylglucosamine beta- 1,4-galactosyltransferase 1) (UDP-Gal:beta-GlcNAc beta-1,4- galactosyltransferase 1) [Includes: Lactose synthase A pr [Source:Uniprot/SWISSPROT;Acc:P15291]	GO:0006334	nucleosome assembly	biological_process
ENSG00000133706	LARS	Leucyl-tRNA synthetase, cytoplasmic (EC 6.1.1.4) (Leucine--tRNA ligase) (LeuRS). [Source:Uniprot/SWISSPROT;Acc:Q9P2J5]	GO:0008380	RNA splicing	biological_process
ENSG00000143387	CTSK	Cathepsin K precursor (EC 3.4.22.38) (Cathepsin O) (Cathepsin X) (Cathepsin O2). [Source:Uniprot/SWISSPROT;Acc:P43235]	GO:0005201	extracellular matrix structural constituent	molecular_function
ENSG00000143387	CTSK	Cathepsin K precursor (EC 3.4.22.38) (Cathepsin O) (Cathepsin X) (Cathepsin O2). [Source:Uniprot/SWISSPROT;Acc:P43235]	GO:0005583	fibrillar collagen	cellular_component
ENSG00000143387	CTSK	Cathepsin K precursor (EC 3.4.22.38) (Cathepsin O) (Cathepsin X) (Cathepsin O2). [Source:Uniprot/SWISSPROT;Acc:P43235]	GO:0006817	phosphate transport	biological_process
ENSG00000199490	-	Y RNA [Source:RFAM;Acc:RF00019]	GO:0005882	intermediate filament	cellular_component
ENSG00000199490	-	Y RNA [Source:RFAM;Acc:RF00019]	GO:0042995	cell projection	cellular_component
ENSG00000175901	-	CDNA FLJ90757 fis, clone SKNMC1000014 (FLJ90757 protein). [Source:Uniprot/SPTREMBL;Acc:Q8NBT7]	GO:0015291	porter activity	molecular_function
ENSG00000126254	-	MGC10433 protein. [Source:Uniprot/SPTREMBL;Acc:Q9BU66]	GO:0006412	translation	biological_process
ENSG00000114738	MAPKAPK3	MAP kinase-activated protein kinase 3 (EC 2.7.11.1) (MAPK-activated protein kinase 3) (MAPKAP kinase 3) (MAPKAPK-3) (Chromosome 3p kinase) (3pK). [Source:Uniprot/SWISSPROT;Acc:Q16644]	GO:0005740	mitochondrial envelope	cellular_component
ENSG00000114738	MAPKAPK3	MAP kinase-activated protein kinase 3 (EC 2.7.11.1) (MAPK-activated protein kinase 3) (MAPKAP kinase 3) (MAPKAPK-3) (Chromosome 3p kinase) (3pK). [Source:Uniprot/SWISSPROT;Acc:Q16644]	GO:0032787	monocarboxylic acid metabolic process	biological_process
ENSG00000196557	CACNA1H	Voltage-dependent T-type calcium channel subunit alpha-1H (Voltage- gated calcium channel subunit alpha Cav3.2) (Low-voltage-activated calcium channel alpha1 3.2 subunit). [Source:Uniprot/SWISSPROT;Acc:O95180]	GO:0005201	extracellular matrix structural constituent	molecular_function
ENSG00000196557	CACNA1H	Voltage-dependent T-type calcium channel subunit alpha-1H (Voltage- gated calcium channel subunit alpha Cav3.2) (Low-voltage-activated calcium channel alpha1 3.2 subunit). [Source:Uniprot/SWISSPROT;Acc:O95180]	GO:0005212	structural constituent of eye lens	molecular_function
ENSG00000196557	CACNA1H	Voltage-dependent T-type calcium channel subunit alpha-1H (Voltage- gated calcium channel subunit alpha Cav3.2) (Low-voltage-activated calcium channel alpha1 3.2 subunit). [Source:Uniprot/SWISSPROT;Acc:O95180]	GO:0005583	fibrillar collagen	cellular_component
ENSG00000196557	CACNA1H	Voltage-dependent T-type calcium channel subunit alpha-1H (Voltage- gated calcium channel subunit alpha Cav3.2) (Low-voltage-activated calcium channel alpha1 3.2 subunit). [Source:Uniprot/SWISSPROT;Acc:O95180]	GO:0006817	phosphate transport	biological_process
ENSG00000117054	ACADM	Medium-chain specific acyl-CoA dehydrogenase, mitochondrial precursor (EC 1.3.99.3) (MCAD). [Source:Uniprot/SWISSPROT;Acc:P11310]	GO:0005740	mitochondrial envelope	cellular_component
ENSG00000171302	CANT1	Soluble calcium-activated nucleotidase 1 (EC 3.6.1.6) (SCAN-1) (Apyrase homolog) (Putative NF-kappa-B-activating protein 107) (Putative MAPK-activating protein PM09). [Source:Uniprot/SWISSPROT;Acc:Q8WVQ1]	GO:0005794	Golgi apparatus	cellular_component
ENSG00000138083	SIX3	Homeobox protein SIX3 (Sine oculis homeobox homolog 3). [Source:Uniprot/SWISSPROT;Acc:O95343]	GO:0005212	structural constituent of eye lens	molecular_function
ENSG00000185294	-	intramembrane protease 5 [Source:RefSeq_peptide;Acc:NP_787078]	GO:0007283	spermatogenesis	biological_process
ENSG00000151725	MLF1IP	Centromere protein U (CENP-U) (CENP-U(50)) (CENP-50) (Interphase centromere complex protein 24) (MLF1-interacting protein) (KSHV latent nuclear antigen-interacting protein 1). [Source:Uniprot/SWISSPROT;Acc:Q71F23]	GO:0005819	spindle	cellular_component
ENSG00000151725	MLF1IP	Centromere protein U (CENP-U) (CENP-U(50)) (CENP-50) (Interphase centromere complex protein 24) (MLF1-interacting protein) (KSHV latent nuclear antigen-interacting protein 1). [Source:Uniprot/SWISSPROT;Acc:Q71F23]	GO:0007067	mitosis	biological_process
ENSG00000151725	MLF1IP	Centromere protein U (CENP-U) (CENP-U(50)) (CENP-50) (Interphase centromere complex protein 24) (MLF1-interacting protein) (KSHV latent nuclear antigen-interacting protein 1). [Source:Uniprot/SWISSPROT;Acc:Q71F23]	GO:0051301	cell division	biological_process
ENSG00000207304	SNORA8	Small nucleolar RNA ACA8 [Source:RFAM;Acc:RF00393]	GO:0004984	olfactory receptor activity	molecular_function
ENSG00000207304	SNORA8	Small nucleolar RNA ACA8 [Source:RFAM;Acc:RF00393]	GO:0007608	sensory perception of smell	biological_process
ENSG00000105698	USF2	Upstream stimulatory factor 2 (Upstream transcription factor 2) (FOS- interacting protein) (FIP) (Major late transcription factor 2). [Source:Uniprot/SWISSPROT;Acc:Q15853]	GO:0006412	translation	biological_process
ENSG00000105698	USF2	Upstream stimulatory factor 2 (Upstream transcription factor 2) (FOS- interacting protein) (FIP) (Major late transcription factor 2). [Source:Uniprot/SWISSPROT;Acc:Q15853]	GO:0044445	cytosolic part	cellular_component
ENSG00000169509	CRCT1	Protein NICE-1. [Source:Uniprot/SWISSPROT;Acc:Q9UGL9]	GO:0009913	epidermal cell differentiation	biological_process
ENSG00000117118	SDHB	Succinate dehydrogenase [ubiquinone] iron-sulfur subunit, mitochondrial precursor (EC 1.3.5.1) (Ip) (Iron-sulfur subunit of complex II). [Source:Uniprot/SWISSPROT;Acc:P21912]	GO:0006119	oxidative phosphorylation	biological_process
ENSG00000117118	SDHB	Succinate dehydrogenase [ubiquinone] iron-sulfur subunit, mitochondrial precursor (EC 1.3.5.1) (Ip) (Iron-sulfur subunit of complex II). [Source:Uniprot/SWISSPROT;Acc:P21912]	GO:0008137	NADH dehydrogenase (ubiquinone) activity	molecular_function
ENSG00000117118	SDHB	Succinate dehydrogenase [ubiquinone] iron-sulfur subunit, mitochondrial precursor (EC 1.3.5.1) (Ip) (Iron-sulfur subunit of complex II). [Source:Uniprot/SWISSPROT;Acc:P21912]	GO:0015078	hydrogen ion transporter activity	molecular_function
ENSG00000117118	SDHB	Succinate dehydrogenase [ubiquinone] iron-sulfur subunit, mitochondrial precursor (EC 1.3.5.1) (Ip) (Iron-sulfur subunit of complex II). [Source:Uniprot/SWISSPROT;Acc:P21912]	GO:0044455	mitochondrial membrane part	cellular_component
ENSG00000091436	-	Mitogen-activated protein kinase kinase kinase MLT (EC 2.7.11.25) (MLK-like mitogen-activated protein triple kinase) (Leucine zipper- and sterile alpha motif-containing kinase) (Sterile alpha motif- and leucine zipper-containing kinase AZK) (Mixed lineage [Source:Uniprot/SWISSPROT;Acc:Q9NYL2]	GO:0015629	actin cytoskeleton	cellular_component
ENSG00000162643	WDR63	WD repeat protein 63 (Testis development protein NYD-SP29). [Source:Uniprot/SWISSPROT;Acc:Q8IWG1]	GO:0004984	olfactory receptor activity	molecular_function
ENSG00000162643	WDR63	WD repeat protein 63 (Testis development protein NYD-SP29). [Source:Uniprot/SWISSPROT;Acc:Q8IWG1]	GO:0007608	sensory perception of smell	biological_process
ENSG00000153303	FRMD1	FERM domain-containing protein 1. [Source:Uniprot/SWISSPROT;Acc:Q8N878]	GO:0007601	visual perception	biological_process
ENSG00000139842	CUL4A	Cullin-4A (CUL-4A). [Source:Uniprot/SWISSPROT;Acc:Q13619]	GO:0044429	mitochondrial part	cellular_component
ENSG00000173641	HSPB7	Heat-shock protein beta-7 (HspB7) (Cardiovascular heat shock protein) (cvHsp). [Source:Uniprot/SWISSPROT;Acc:Q9UBY9]	GO:0006936	muscle contraction	biological_process
ENSG00000196531	NACA	Nascent polypeptide-associated complex subunit alpha (NAC-alpha) (Alpha-NAC) (Hom s 2.02). [Source:Uniprot/SWISSPROT;Acc:Q13765]	GO:0003735	structural constituent of ribosome	molecular_function
ENSG00000196531	NACA	Nascent polypeptide-associated complex subunit alpha (NAC-alpha) (Alpha-NAC) (Hom s 2.02). [Source:Uniprot/SWISSPROT;Acc:Q13765]	GO:0005842	cytosolic large ribosomal subunit (sensu Eukaryota)	cellular_component
ENSG00000196531	NACA	Nascent polypeptide-associated complex subunit alpha (NAC-alpha) (Alpha-NAC) (Hom s 2.02). [Source:Uniprot/SWISSPROT;Acc:Q13765]	GO:0006397	mRNA processing	biological_process
ENSG00000196531	NACA	Nascent polypeptide-associated complex subunit alpha (NAC-alpha) (Alpha-NAC) (Hom s 2.02). [Source:Uniprot/SWISSPROT;Acc:Q13765]	GO:0008380	RNA splicing	biological_process
ENSG00000125810	CD93	Complement component C1q receptor precursor (Complement component 1 q subcomponent receptor 1) (C1qR) (C1qRp) (C1qR(p)) (C1q/MBL/SPA receptor) (Matrix-remodelling-associated protein 4) (CD93 antigen) (CDw93). [Source:Uniprot/SWISSPROT;Acc:Q9NPY3]	GO:0001558	regulation of cell growth	biological_process
[truncated: 2,059 more rows]
