# Supplementary material for: Functional Annotation and Identification of Candidate Disease Genes by Computational Analysis of Normal Tissue Gene Expression Data
Source: PLoS One. 2008 Jun 18;3(6):e2439. doi: 10.1371/journal.pone.0002439 (PMC2409962; doi:10.1371/journal.pone.0002439)
Supplement: Text S2 — High-confidence non-redundant functional predictions for human genes. (0.14 MB TXT) [file pone.0002439.s002.txt]

#add_info.pl (v.2.3) -g all_high_conf_put_direct_desc1.txt -i go_data/go_term.txt -c 4
ENSG00000109819	PPARGC1A	Peroxisome proliferator-activated receptor gamma coactivator 1-alpha (PPAR gamma coactivator 1-alpha) (PPARGC-1-alpha) (PGC-1-alpha) (Ligand effect modulator 6). [Source:Uniprot/SWISSPROT;Acc:Q9UBK2]	GO:0005743	mitochondrial inner membrane	cellular_component
ENSG00000204915	-	-	GO:0004984	olfactory receptor activity	molecular_function
ENSG00000204915	-	-	GO:0007608	sensory perception of smell	biological_process
ENSG00000189433	GJB4	Gap junction beta-4 protein (Connexin-30.3) (Cx30.3). [Source:Uniprot/SWISSPROT;Acc:Q9NTQ9]	GO:0008544	epidermis development	biological_process
ENSG00000184227	ACOT1	Acyl-coenzyme A thioesterase 1 (EC 3.1.2.2) (Acyl-CoA thioesterase 1) (Inducible cytosolic acyl-coenzyme A thioester hydrolase) (Long chain acyl-CoA thioester hydrolase) (Long chain acyl-CoA hydrolase) (CTE-I) (CTE-Ib). [Source:Uniprot/SWISSPROT;Acc:Q86TX2]	GO:0004984	olfactory receptor activity	molecular_function
ENSG00000184227	ACOT1	Acyl-coenzyme A thioesterase 1 (EC 3.1.2.2) (Acyl-CoA thioesterase 1) (Inducible cytosolic acyl-coenzyme A thioester hydrolase) (Long chain acyl-CoA thioester hydrolase) (Long chain acyl-CoA hydrolase) (CTE-I) (CTE-Ib). [Source:Uniprot/SWISSPROT;Acc:Q86TX2]	GO:0007608	sensory perception of smell	biological_process
ENSG00000165953	SERPINA12	Serpin A12 precursor (Visceral adipose-specific serpin) (Visceral adipose tissue-derived serine protease inhibitor) (Vaspin) (OL-64). [Source:Uniprot/SWISSPROT;Acc:Q8IW75]	GO:0005179	hormone activity	molecular_function
ENSG00000176366	-	similar to CTAGE6 (LOC441294), mRNA [Source:RefSeq_dna;Acc:NM_001008747]	GO:0004984	olfactory receptor activity	molecular_function
ENSG00000176366	-	similar to CTAGE6 (LOC441294), mRNA [Source:RefSeq_dna;Acc:NM_001008747]	GO:0007608	sensory perception of smell	biological_process
ENSG00000140525	KIAA1794	Uncharacterized membrane protein KIAA1794. [Source:Uniprot/SWISSPROT;Acc:Q9NVI1]	GO:0000278	mitotic cell cycle	biological_process
ENSG00000140525	KIAA1794	Uncharacterized membrane protein KIAA1794. [Source:Uniprot/SWISSPROT;Acc:Q9NVI1]	GO:0000279	M phase	biological_process
ENSG00000127329	PTPRB	Receptor-type tyrosine-protein phosphatase beta precursor (EC 3.1.3.48) (Protein-tyrosine phosphatase beta) (R-PTP-beta). [Source:Uniprot/SWISSPROT;Acc:P23467]	GO:0001525	angiogenesis	biological_process
ENSG00000111796	KLRB1	Killer cell lectin-like receptor subfamily B member 1 (Natural killer cell surface protein P1A) (HNKR-P1a) (NKR-P1A) (C-type lectin domain family 5 member B) (CD161 antigen). [Source:Uniprot/SWISSPROT;Acc:Q12918]	GO:0030217	T cell differentiation	biological_process
ENSG00000196262	PPIA	Peptidyl-prolyl cis-trans isomerase A (EC 5.2.1.8) (PPIase A) (Rotamase A) (Cyclophilin A) (Cyclosporin A-binding protein). [Source:Uniprot/SWISSPROT;Acc:P62937]	GO:0003735	structural constituent of ribosome	molecular_function
ENSG00000196262	PPIA	Peptidyl-prolyl cis-trans isomerase A (EC 5.2.1.8) (PPIase A) (Rotamase A) (Cyclophilin A) (Cyclosporin A-binding protein). [Source:Uniprot/SWISSPROT;Acc:P62937]	GO:0005840	ribosome	cellular_component
ENSG00000196262	PPIA	Peptidyl-prolyl cis-trans isomerase A (EC 5.2.1.8) (PPIase A) (Rotamase A) (Cyclophilin A) (Cyclosporin A-binding protein). [Source:Uniprot/SWISSPROT;Acc:P62937]	GO:0006412	translation	biological_process
ENSG00000211979	IGHV7-81	Immunoglobulin heavy chain V gene segment [Source:IMGT/GENE_DB;Acc:IGHV7-81]	GO:0004984	olfactory receptor activity	molecular_function
ENSG00000211979	IGHV7-81	Immunoglobulin heavy chain V gene segment [Source:IMGT/GENE_DB;Acc:IGHV7-81]	GO:0007608	sensory perception of smell	biological_process
ENSG00000126231	PROZ	Vitamin K-dependent protein Z precursor. [Source:Uniprot/SWISSPROT;Acc:P22891]	GO:0006953	acute-phase response	biological_process
ENSG00000155115	C6orf51	Uncharacterized protein C6orf51. [Source:Uniprot/SWISSPROT;Acc:Q969F1]	GO:0003735	structural constituent of ribosome	molecular_function
ENSG00000155115	C6orf51	Uncharacterized protein C6orf51. [Source:Uniprot/SWISSPROT;Acc:Q969F1]	GO:0005840	ribosome	cellular_component
ENSG00000150093	ITGB1	Integrin beta-1 precursor (Fibronectin receptor subunit beta) (Integrin VLA-4 subunit beta) (CD29 antigen). [Source:Uniprot/SWISSPROT;Acc:P05556]	GO:0008092	cytoskeletal protein binding	molecular_function
ENSG00000141510	TP53	Cellular tumor antigen p53 (Tumor suppressor p53) (Phosphoprotein p53) (Antigen NY-CO-13). [Source:Uniprot/SWISSPROT;Acc:P04637]	GO:0003735	structural constituent of ribosome	molecular_function
ENSG00000141510	TP53	Cellular tumor antigen p53 (Tumor suppressor p53) (Phosphoprotein p53) (Antigen NY-CO-13). [Source:Uniprot/SWISSPROT;Acc:P04637]	GO:0005840	ribosome	cellular_component
ENSG00000185201	IFITM2	interferon induced transmembrane protein 2 (1-8D) (IFITM2), mRNA [Source:RefSeq_dna;Acc:NM_006435]	GO:0019882	antigen processing and presentation	biological_process
ENSG00000185201	IFITM2	interferon induced transmembrane protein 2 (1-8D) (IFITM2), mRNA [Source:RefSeq_dna;Acc:NM_006435]	GO:0042611	MHC protein complex	cellular_component
ENSG00000179091	CYC1	Cytochrome c1 heme protein, mitochondrial precursor (Cytochrome c-1). [Source:Uniprot/SWISSPROT;Acc:P08574]	GO:0003735	structural constituent of ribosome	molecular_function
ENSG00000179091	CYC1	Cytochrome c1 heme protein, mitochondrial precursor (Cytochrome c-1). [Source:Uniprot/SWISSPROT;Acc:P08574]	GO:0005840	ribosome	cellular_component
ENSG00000106128	GHRHR	Growth hormone-releasing hormone receptor precursor (GHRH receptor) (GRF receptor) (GRFR). [Source:Uniprot/SWISSPROT;Acc:Q02643]	GO:0005179	hormone activity	molecular_function
ENSG00000100353	EIF3S7	Eukaryotic translation initiation factor 3 subunit 7 (eIF-3 zeta) (eIF3 p66) (eIF3d). [Source:Uniprot/SWISSPROT;Acc:O15371]	GO:0003735	structural constituent of ribosome	molecular_function
ENSG00000100353	EIF3S7	Eukaryotic translation initiation factor 3 subunit 7 (eIF-3 zeta) (eIF3 p66) (eIF3d). [Source:Uniprot/SWISSPROT;Acc:O15371]	GO:0005840	ribosome	cellular_component
ENSG00000185002	RFXDC1	regulatory factor X domain containing 1 [Source:RefSeq_peptide;Acc:NP_775831]	GO:0004984	olfactory receptor activity	molecular_function
ENSG00000185002	RFXDC1	regulatory factor X domain containing 1 [Source:RefSeq_peptide;Acc:NP_775831]	GO:0007586	digestion	biological_process
ENSG00000185002	RFXDC1	regulatory factor X domain containing 1 [Source:RefSeq_peptide;Acc:NP_775831]	GO:0007608	sensory perception of smell	biological_process
ENSG00000105501	SIGLEC5	Sialic acid-binding Ig-like lectin 5 precursor (Siglec-5) (Obesity- binding protein 2) (OB-binding protein 2) (OB-BP2) (CD33 antigen-like 2) (CD170 antigen). [Source:Uniprot/SWISSPROT;Acc:O15389]	GO:0004984	olfactory receptor activity	molecular_function
ENSG00000105501	SIGLEC5	Sialic acid-binding Ig-like lectin 5 precursor (Siglec-5) (Obesity- binding protein 2) (OB-binding protein 2) (OB-BP2) (CD33 antigen-like 2) (CD170 antigen). [Source:Uniprot/SWISSPROT;Acc:O15389]	GO:0007608	sensory perception of smell	biological_process
ENSG00000138646	HERC5	Probable E3 ubiquitin-protein ligase HERC5 (EC 6.3.2.-) (HECT domain and RCC1-like domain-containing protein 5) (Cyclin-E-binding protein 1). [Source:Uniprot/SWISSPROT;Acc:Q9UII4]	GO:0003735	structural constituent of ribosome	molecular_function
ENSG00000138646	HERC5	Probable E3 ubiquitin-protein ligase HERC5 (EC 6.3.2.-) (HECT domain and RCC1-like domain-containing protein 5) (Cyclin-E-binding protein 1). [Source:Uniprot/SWISSPROT;Acc:Q9UII4]	GO:0005840	ribosome	cellular_component
ENSG00000138646	HERC5	Probable E3 ubiquitin-protein ligase HERC5 (EC 6.3.2.-) (HECT domain and RCC1-like domain-containing protein 5) (Cyclin-E-binding protein 1). [Source:Uniprot/SWISSPROT;Acc:Q9UII4]	GO:0006412	translation	biological_process
ENSG00000117620	SLC35A3	UDP-N-acetylglucosamine transporter (Golgi UDP-GlcNAc transporter) (Solute carrier family 35 member A3). [Source:Uniprot/SWISSPROT;Acc:Q9Y2D2]	GO:0044432	endoplasmic reticulum part	cellular_component
ENSG00000116350	SFRS4	Splicing factor, arginine/serine-rich 4 (Pre-mRNA-splicing factor SRP75) (SRP001LB). [Source:Uniprot/SWISSPROT;Acc:Q08170]	GO:0003735	structural constituent of ribosome	molecular_function
ENSG00000116350	SFRS4	Splicing factor, arginine/serine-rich 4 (Pre-mRNA-splicing factor SRP75) (SRP001LB). [Source:Uniprot/SWISSPROT;Acc:Q08170]	GO:0005840	ribosome	cellular_component
ENSG00000150938	CRIM1	Cysteine-rich motor neuron 1 protein precursor (CRIM-1) (Cysteine-rich repeat-containing protein S52). [Source:Uniprot/SWISSPROT;Acc:Q9NZV1]	GO:0005604	basement membrane	cellular_component
ENSG00000072571	HMMR	Hyaluronan mediated motility receptor (Intracellular hyaluronic acid- binding protein) (Receptor for hyaluronan-mediated motility) (CD168 antigen). [Source:Uniprot/SWISSPROT;Acc:O75330]	GO:0000279	M phase	biological_process
ENSG00000178672	-	-	GO:0003735	structural constituent of ribosome	molecular_function
ENSG00000178672	-	-	GO:0005840	ribosome	cellular_component
ENSG00000206354	-	general transcription factor IIH, polypeptide 2, 44kDa-like [Source:RefSeq_peptide;Acc:NP_001035955]	GO:0044427	chromosomal part	cellular_component
ENSG00000168291	PDHB	Pyruvate dehydrogenase E1 component subunit beta, mitochondrial precursor (EC 1.2.4.1) (PDHE1-B). [Source:Uniprot/SWISSPROT;Acc:P11177]	GO:0005743	mitochondrial inner membrane	cellular_component
ENSG00000176276	-	-	GO:0019882	antigen processing and presentation	biological_process
ENSG00000176276	-	-	GO:0042611	MHC protein complex	cellular_component
ENSG00000075218	GTSE1	G2 and S phase-expressed protein 1 (B99 homolog). [Source:Uniprot/SWISSPROT;Acc:Q9NYZ3]	GO:0000279	M phase	biological_process
ENSG00000059691	PET112L	Probable glutamyl-tRNA(Gln) amidotransferase subunit B, mitochondrial precursor (EC 6.3.5.-) (Glu-ADT subunit B) (Cytochrome oxidase assembly factor PET112 homolog). [Source:Uniprot/SWISSPROT;Acc:O75879]	GO:0005743	mitochondrial inner membrane	cellular_component
ENSG00000177620	-	MGC10955 protein (Hypothetical protein MGC10955). [Source:Uniprot/SPTREMBL;Acc:Q9BSL4]	GO:0005743	mitochondrial inner membrane	cellular_component
ENSG00000174917	-	-	GO:0005746	mitochondrial respiratory chain	cellular_component
ENSG00000115138	POMC	Corticotropin-lipotropin precursor (Pro-opiomelanocortin) (POMC) [Contains: NPP; Melanotropin gamma (Gamma-MSH); Potential peptide; Corticotropin (Adrenocorticotropic hormone) (ACTH); Melanotropin alpha (Alpha-MSH); Corticotropin-like intermediary peptide [Source:Uniprot/SWISSPROT;Acc:P01189]	GO:0008202	steroid metabolic process	biological_process
ENSG00000100479	POLE2	DNA polymerase epsilon subunit 2 (EC 2.7.7.7) (DNA polymerase II subunit 2) (DNA polymerase epsilon subunit B). [Source:Uniprot/SWISSPROT;Acc:P56282]	GO:0000279	M phase	biological_process
ENSG00000140519	RHCG	Ammonium transporter Rh type C (Rh family type C glycoprotein) (Rhesus blood group family type C glycoprotein) (Rh type C glycoprotein) (Tumor-related protein DRC2) (Rh glycoprotein kidney). [Source:Uniprot/SWISSPROT;Acc:Q9UBD6]	GO:0008544	epidermis development	biological_process
ENSG00000126267	COX6B1	Cytochrome c oxidase subunit VIb isoform 1 (EC 1.9.3.1) (COX VIb-1). [Source:Uniprot/SWISSPROT;Acc:P14854]	GO:0044455	mitochondrial membrane part	cellular_component
ENSG00000116898	MRPS15	28S ribosomal protein S15, mitochondrial precursor (S15mt) (MRP-S15). [Source:Uniprot/SWISSPROT;Acc:P82914]	GO:0005743	mitochondrial inner membrane	cellular_component
ENSG00000204592	HLA-E	HLA class I histocompatibility antigen, alpha chain E precursor (MHC class I antigen E). [Source:Uniprot/SWISSPROT;Acc:P13747]	GO:0002504	antigen processing and presentation of peptide or polysaccharide antigen via MHC class II	biological_process
ENSG00000204592	HLA-E	HLA class I histocompatibility antigen, alpha chain E precursor (MHC class I antigen E). [Source:Uniprot/SWISSPROT;Acc:P13747]	GO:0003735	structural constituent of ribosome	molecular_function
ENSG00000204592	HLA-E	HLA class I histocompatibility antigen, alpha chain E precursor (MHC class I antigen E). [Source:Uniprot/SWISSPROT;Acc:P13747]	GO:0005840	ribosome	cellular_component
ENSG00000204592	HLA-E	HLA class I histocompatibility antigen, alpha chain E precursor (MHC class I antigen E). [Source:Uniprot/SWISSPROT;Acc:P13747]	GO:0042613	MHC class II protein complex	cellular_component
ENSG00000178424	-	-	GO:0005507	copper ion binding	molecular_function
ENSG00000178424	-	-	GO:0046870	cadmium ion binding	molecular_function
ENSG00000177441	-	-	GO:0006953	acute-phase response	biological_process
ENSG00000110092	CCND1	G1/S-specific cyclin-D1 (PRAD1 oncogene) (BCL-1 oncogene). [Source:Uniprot/SWISSPROT;Acc:P24385]	GO:0005604	basement membrane	cellular_component
ENSG00000106462	EZH2	Enhancer of zeste homolog 2 (ENX-1). [Source:Uniprot/SWISSPROT;Acc:Q15910]	GO:0000279	M phase	biological_process
ENSG00000163682	RPL9	60S ribosomal protein L9. [Source:Uniprot/SWISSPROT;Acc:P32969]	GO:0005830	cytosolic ribosome (sensu Eukaryota)	cellular_component
ENSG00000130288	NDUFA13	NADH dehydrogenase [ubiquinone] 1 alpha subcomplex subunit 13 (EC 1.6.5.3) (EC 1.6.99.3) (NADH-ubiquinone oxidoreductase B16.6 subunit) (Complex I-B16.6) (CI-B16.6) (Gene associated with retinoic- interferon-induced mortality 19 protein) (GRIM-19) (Cell d [Source:Uniprot/SWISSPROT;Acc:Q9P0J0]	GO:0042775	organelle ATP synthesis coupled electron transport	biological_process
ENSG00000198670	LPA	Apolipoprotein(a) precursor (EC 3.4.21.-) (Apo(a)) (Lp(a)). [Source:Uniprot/SWISSPROT;Acc:P08519]	GO:0004984	olfactory receptor activity	molecular_function
ENSG00000198670	LPA	Apolipoprotein(a) precursor (EC 3.4.21.-) (Apo(a)) (Lp(a)). [Source:Uniprot/SWISSPROT;Acc:P08519]	GO:0007608	sensory perception of smell	biological_process
ENSG00000099797	GPSN2	Synaptic glycoprotein SC2. [Source:Uniprot/SWISSPROT;Acc:Q9NZ01]	GO:0005746	mitochondrial respiratory chain	cellular_component
ENSG00000179220	-	-	GO:0003735	structural constituent of ribosome	molecular_function
ENSG00000179220	-	-	GO:0005830	cytosolic ribosome (sensu Eukaryota)	cellular_component
ENSG00000186486	-	-	GO:0003735	structural constituent of ribosome	molecular_function
ENSG00000186486	-	-	GO:0005830	cytosolic ribosome (sensu Eukaryota)	cellular_component
ENSG00000148335	C9orf32	UPF0351 protein C9orf32. [Source:Uniprot/SWISSPROT;Acc:Q9BV86]	GO:0000502	proteasome complex (sensu Eukaryota)	cellular_component
ENSG00000123545	C6orf66	UPF0240 protein C6orf66. [Source:Uniprot/SWISSPROT;Acc:Q9P032]	GO:0005746	mitochondrial respiratory chain	cellular_component
ENSG00000140612	SEC11A	Signal peptidase complex catalytic subunit SEC11A (EC 3.4.-.-) (SEC11 homolog A) (SEC11-like protein 1) (Microsomal signal peptidase 18 kDa subunit) (SPase 18 kDa subunit) (SPC18) (Endopeptidase SP18). [Source:Uniprot/SWISSPROT;Acc:P67812]	GO:0003735	structural constituent of ribosome	molecular_function
ENSG00000140612	SEC11A	Signal peptidase complex catalytic subunit SEC11A (EC 3.4.-.-) (SEC11 homolog A) (SEC11-like protein 1) (Microsomal signal peptidase 18 kDa subunit) (SPase 18 kDa subunit) (SPC18) (Endopeptidase SP18). [Source:Uniprot/SWISSPROT;Acc:P67812]	GO:0005840	ribosome	cellular_component
ENSG00000172115	CYCS	Cytochrome c. [Source:Uniprot/SWISSPROT;Acc:P99999]	GO:0042775	organelle ATP synthesis coupled electron transport	biological_process
ENSG00000128595	CALU	Calumenin precursor (Crocalbin) (IEF SSP 9302). [Source:Uniprot/SWISSPROT;Acc:O43852]	GO:0008092	cytoskeletal protein binding	molecular_function
ENSG00000141096	DPEP3	Dipeptidase 3 precursor (EC 3.4.13.19). [Source:Uniprot/SWISSPROT;Acc:Q9H4B8]	GO:0004984	olfactory receptor activity	molecular_function
ENSG00000141096	DPEP3	Dipeptidase 3 precursor (EC 3.4.13.19). [Source:Uniprot/SWISSPROT;Acc:Q9H4B8]	GO:0007608	sensory perception of smell	biological_process
ENSG00000104983	-	-	GO:0000786	nucleosome	cellular_component
ENSG00000104983	-	-	GO:0006334	nucleosome assembly	biological_process
ENSG00000185641	-	-	GO:0003735	structural constituent of ribosome	molecular_function
ENSG00000185641	-	-	GO:0005830	cytosolic ribosome (sensu Eukaryota)	cellular_component
ENSG00000163479	SSR2	Translocon-associated protein subunit beta precursor (TRAP-beta) (Signal sequence receptor subunit beta) (SSR-beta). [Source:Uniprot/SWISSPROT;Acc:P43308]	GO:0003735	structural constituent of ribosome	molecular_function
ENSG00000163479	SSR2	Translocon-associated protein subunit beta precursor (TRAP-beta) (Signal sequence receptor subunit beta) (SSR-beta). [Source:Uniprot/SWISSPROT;Acc:P43308]	GO:0005840	ribosome	cellular_component
ENSG00000096384	HSP90AB1	Heat shock protein HSP 90-beta (HSP 84) (HSP 90). [Source:Uniprot/SWISSPROT;Acc:P08238]	GO:0003735	structural constituent of ribosome	molecular_function
ENSG00000096384	HSP90AB1	Heat shock protein HSP 90-beta (HSP 84) (HSP 90). [Source:Uniprot/SWISSPROT;Acc:P08238]	GO:0005840	ribosome	cellular_component
ENSG00000096384	HSP90AB1	Heat shock protein HSP 90-beta (HSP 84) (HSP 90). [Source:Uniprot/SWISSPROT;Acc:P08238]	GO:0006412	translation	biological_process
ENSG00000182117	NOLA3	H/ACA ribonucleoprotein complex subunit 3 (Nucleolar protein family A member 3) (snoRNP protein NOP10). [Source:Uniprot/SWISSPROT;Acc:Q9NPE3]	GO:0003735	structural constituent of ribosome	molecular_function
ENSG00000182117	NOLA3	H/ACA ribonucleoprotein complex subunit 3 (Nucleolar protein family A member 3) (snoRNP protein NOP10). [Source:Uniprot/SWISSPROT;Acc:Q9NPE3]	GO:0005840	ribosome	cellular_component
ENSG00000204264	PSMB8	Proteasome subunit beta type 8 precursor (EC 3.4.25.1) (Proteasome component C13) (Macropain subunit C13) (Multicatalytic endopeptidase complex subunit C13). [Source:Uniprot/SWISSPROT;Acc:P28062]	GO:0003735	structural constituent of ribosome	molecular_function
ENSG00000204264	PSMB8	Proteasome subunit beta type 8 precursor (EC 3.4.25.1) (Proteasome component C13) (Macropain subunit C13) (Multicatalytic endopeptidase complex subunit C13). [Source:Uniprot/SWISSPROT;Acc:P28062]	GO:0005840	ribosome	cellular_component
ENSG00000204707	-	CDNA FLJ26814 fis, clone PRS06344. [Source:Uniprot/SPTREMBL;Acc:Q6ZNZ9]	GO:0003735	structural constituent of ribosome	molecular_function
ENSG00000204707	-	CDNA FLJ26814 fis, clone PRS06344. [Source:Uniprot/SPTREMBL;Acc:Q6ZNZ9]	GO:0005840	ribosome	cellular_component
ENSG00000156928	C7orf30	Uncharacterized protein C7orf30. [Source:Uniprot/SWISSPROT;Acc:Q96EH3]	GO:0005840	ribosome	cellular_component
ENSG00000205981	DNAJC19	Mitochondrial import inner membrane translocase subunit TIM14 (DnaJ homolog subfamily C member 19). [Source:Uniprot/SWISSPROT;Acc:Q96DA6]	GO:0005746	mitochondrial respiratory chain	cellular_component
ENSG00000187928	-	-	GO:0003735	structural constituent of ribosome	molecular_function
ENSG00000187928	-	-	GO:0005830	cytosolic ribosome (sensu Eukaryota)	cellular_component
ENSG00000139180	NDUFA9	NADH dehydrogenase [ubiquinone] 1 alpha subcomplex subunit 9, mitochondrial precursor (EC 1.6.5.3) (EC 1.6.99.3) (NADH-ubiquinone oxidoreductase 39 kDa subunit) (Complex I-39kD) (CI-39kD). [Source:Uniprot/SWISSPROT;Acc:Q16795]	GO:0003735	structural constituent of ribosome	molecular_function
ENSG00000139180	NDUFA9	NADH dehydrogenase [ubiquinone] 1 alpha subcomplex subunit 9, mitochondrial precursor (EC 1.6.5.3) (EC 1.6.99.3) (NADH-ubiquinone oxidoreductase 39 kDa subunit) (Complex I-39kD) (CI-39kD). [Source:Uniprot/SWISSPROT;Acc:Q16795]	GO:0005840	ribosome	cellular_component
ENSG00000034510	TMSB10	Thymosin beta-10. [Source:Uniprot/SWISSPROT;Acc:P63313]	GO:0003735	structural constituent of ribosome	molecular_function
ENSG00000034510	TMSB10	Thymosin beta-10. [Source:Uniprot/SWISSPROT;Acc:P63313]	GO:0005840	ribosome	cellular_component
ENSG00000197706	OR6C74	olfactory receptor, family 6, subfamily C, member 74 [Source:RefSeq_peptide;Acc:NP_001005490]	GO:0004984	olfactory receptor activity	molecular_function
ENSG00000197706	OR6C74	olfactory receptor, family 6, subfamily C, member 74 [Source:RefSeq_peptide;Acc:NP_001005490]	GO:0007608	sensory perception of smell	biological_process
ENSG00000102145	GATA1	Erythroid transcription factor (GATA-binding factor 1) (GATA-1) (Eryf1) (GF-1) (NF-E1 DNA-binding protein). [Source:Uniprot/SWISSPROT;Acc:P15976]	GO:0000786	nucleosome	cellular_component
ENSG00000102145	GATA1	Erythroid transcription factor (GATA-binding factor 1) (GATA-1) (Eryf1) (GF-1) (NF-E1 DNA-binding protein). [Source:Uniprot/SWISSPROT;Acc:P15976]	GO:0006334	nucleosome assembly	biological_process
ENSG00000196126	HLA-DRB1	HLA class II histocompatibility antigen, DRB1-1 beta chain precursor (MHC class I antigen DRB1*1) (DR-1) (DR1). [Source:Uniprot/SWISSPROT;Acc:P04229]	GO:0003735	structural constituent of ribosome	molecular_function
ENSG00000196126	HLA-DRB1	HLA class II histocompatibility antigen, DRB1-1 beta chain precursor (MHC class I antigen DRB1*1) (DR-1) (DR1). [Source:Uniprot/SWISSPROT;Acc:P04229]	GO:0005840	ribosome	cellular_component
ENSG00000196126	HLA-DRB1	HLA class II histocompatibility antigen, DRB1-1 beta chain precursor (MHC class I antigen DRB1*1) (DR-1) (DR1). [Source:Uniprot/SWISSPROT;Acc:P04229]	GO:0006412	translation	biological_process
ENSG00000146278	PNRC1	Proline-rich nuclear receptor coactivator 1 (Proline-rich protein 2) (B4-2 protein). [Source:Uniprot/SWISSPROT;Acc:Q12796]	GO:0003735	structural constituent of ribosome	molecular_function
ENSG00000146278	PNRC1	Proline-rich nuclear receptor coactivator 1 (Proline-rich protein 2) (B4-2 protein). [Source:Uniprot/SWISSPROT;Acc:Q12796]	GO:0005840	ribosome	cellular_component
ENSG00000188243	COMMD6	COMM domain-containing protein 6. [Source:Uniprot/SWISSPROT;Acc:Q7Z4G1]	GO:0003735	structural constituent of ribosome	molecular_function
ENSG00000188243	COMMD6	COMM domain-containing protein 6. [Source:Uniprot/SWISSPROT;Acc:Q7Z4G1]	GO:0005840	ribosome	cellular_component
ENSG00000141385	AFG3L2	AFG3-like protein 2 (EC 3.4.24.-) (Paraplegin-like protein). [Source:Uniprot/SWISSPROT;Acc:Q9Y4W6]	GO:0044455	mitochondrial membrane part	cellular_component
ENSG00000206607	SNORD44	U44 small nucleolar RNA [Source:RFAM;Acc:RF00287]	GO:0003735	structural constituent of ribosome	molecular_function
ENSG00000206607	SNORD44	U44 small nucleolar RNA [Source:RFAM;Acc:RF00287]	GO:0005830	cytosolic ribosome (sensu Eukaryota)	cellular_component
ENSG00000204669	C9orf57	Uncharacterized protein C9orf57. [Source:Uniprot/SWISSPROT;Acc:Q5W0N0]	GO:0002526	acute inflammatory response	biological_process
ENSG00000144674	GOLGA4	Golgin subfamily A member 4 (Trans-Golgi p230) (256 kDa golgin) (Golgin-245) (Protein 72.1). [Source:Uniprot/SWISSPROT;Acc:Q13439]	GO:0005840	ribosome	cellular_component
ENSG00000186470	BTN3A2	Butyrophilin subfamily 3 member A2 precursor. [Source:Uniprot/SWISSPROT;Acc:P78410]	GO:0019882	antigen processing and presentation	biological_process
ENSG00000166710	B2M	Beta-2-microglobulin precursor [Contains: Beta-2-microglobulin variant pI 5.3]. [Source:Uniprot/SWISSPROT;Acc:P61769]	GO:0003735	structural constituent of ribosome	molecular_function
ENSG00000166710	B2M	Beta-2-microglobulin precursor [Contains: Beta-2-microglobulin variant pI 5.3]. [Source:Uniprot/SWISSPROT;Acc:P61769]	GO:0005840	ribosome	cellular_component
ENSG00000164898	-	-	GO:0003735	structural constituent of ribosome	molecular_function
ENSG00000164898	-	-	GO:0005840	ribosome	cellular_component
ENSG00000109971	HSPA8	Heat shock cognate 71 kDa protein (Heat shock 70 kDa protein 8). [Source:Uniprot/SWISSPROT;Acc:P11142]	GO:0003735	structural constituent of ribosome	molecular_function
ENSG00000109971	HSPA8	Heat shock cognate 71 kDa protein (Heat shock 70 kDa protein 8). [Source:Uniprot/SWISSPROT;Acc:P11142]	GO:0005840	ribosome	cellular_component
ENSG00000109971	HSPA8	Heat shock cognate 71 kDa protein (Heat shock 70 kDa protein 8). [Source:Uniprot/SWISSPROT;Acc:P11142]	GO:0006412	translation	biological_process
ENSG00000064490	RFXANK	DNA-binding protein RFXANK (Regulatory factor X subunit B) (RFX-B) (Ankyrin repeat family A protein 1). [Source:Uniprot/SWISSPROT;Acc:O14593]	GO:0003735	structural constituent of ribosome	molecular_function
ENSG00000064490	RFXANK	DNA-binding protein RFXANK (Regulatory factor X subunit B) (RFX-B) (Ankyrin repeat family A protein 1). [Source:Uniprot/SWISSPROT;Acc:O14593]	GO:0005840	ribosome	cellular_component
ENSG00000095321	CRAT	Carnitine O-acetyltransferase (EC 2.3.1.7) (Carnitine acetylase) (CAT) (Carnitine acetyltransferase) (CrAT). [Source:Uniprot/SWISSPROT;Acc:P43155]	GO:0005840	ribosome	cellular_component
ENSG00000143942	CHAC2	ChaC, cation transport regulator-like 2 [Source:RefSeq_peptide;Acc:NP_001008708]	GO:0000279	M phase	biological_process
ENSG00000180230	NACAP1	nascent-polypeptide-associated complex alpha polypeptide pseudogene 1 (NACAP1) on chromosome 8 [Source:RefSeq_dna;Acc:NR_002182]	GO:0003735	structural constituent of ribosome	molecular_function
ENSG00000180230	NACAP1	nascent-polypeptide-associated complex alpha polypeptide pseudogene 1 (NACAP1) on chromosome 8 [Source:RefSeq_dna;Acc:NR_002182]	GO:0005840	ribosome	cellular_component
ENSG00000164983	TMEM65	Transmembrane protein 65. [Source:Uniprot/SWISSPROT;Acc:Q6PI78]	GO:0005743	mitochondrial inner membrane	cellular_component
ENSG00000171848	RRM2	Ribonucleoside-diphosphate reductase M2 subunit (EC 1.17.4.1) (Ribonucleotide reductase small subunit) (Ribonucleotide reductase small chain). [Source:Uniprot/SWISSPROT;Acc:P31350]	GO:0000278	mitotic cell cycle	biological_process
ENSG00000171848	RRM2	Ribonucleoside-diphosphate reductase M2 subunit (EC 1.17.4.1) (Ribonucleotide reductase small subunit) (Ribonucleotide reductase small chain). [Source:Uniprot/SWISSPROT;Acc:P31350]	GO:0000279	M phase	biological_process
ENSG00000171848	RRM2	Ribonucleoside-diphosphate reductase M2 subunit (EC 1.17.4.1) (Ribonucleotide reductase small subunit) (Ribonucleotide reductase small chain). [Source:Uniprot/SWISSPROT;Acc:P31350]	GO:0005819	spindle	cellular_component
ENSG00000088876	ZNF343	Zinc finger protein 343. [Source:Uniprot/SWISSPROT;Acc:Q6P1L6]	GO:0044427	chromosomal part	cellular_component
ENSG00000130520	LSM4	U6 snRNA-associated Sm-like protein LSm4 (Glycine-rich protein) (GRP). [Source:Uniprot/SWISSPROT;Acc:Q9Y4Z0]	GO:0005743	mitochondrial inner membrane	cellular_component
ENSG00000130520	LSM4	U6 snRNA-associated Sm-like protein LSm4 (Glycine-rich protein) (GRP). [Source:Uniprot/SWISSPROT;Acc:Q9Y4Z0]	GO:0044455	mitochondrial membrane part	cellular_component
ENSG00000163430	FSTL1	Follistatin-related protein 1 precursor (Follistatin-like 1). [Source:Uniprot/SWISSPROT;Acc:Q12841]	GO:0008092	cytoskeletal protein binding	molecular_function
ENSG00000093009	CDC45L	CDC45-related protein (PORC-PI-1) (Cdc45). [Source:Uniprot/SWISSPROT;Acc:O75419]	GO:0000278	mitotic cell cycle	biological_process
ENSG00000093009	CDC45L	CDC45-related protein (PORC-PI-1) (Cdc45). [Source:Uniprot/SWISSPROT;Acc:O75419]	GO:0000279	M phase	biological_process
ENSG00000171722	C1orf111	Uncharacterized protein C1orf111. [Source:Uniprot/SWISSPROT;Acc:Q5T0L3]	GO:0006397	mRNA processing	biological_process
ENSG00000176070	-	-	GO:0003735	structural constituent of ribosome	molecular_function
ENSG00000176070	-	-	GO:0005840	ribosome	cellular_component
ENSG00000176070	-	-	GO:0044445	cytosolic part	cellular_component
ENSG00000109320	NFKB1	Nuclear factor NF-kappa-B p105 subunit (DNA-binding factor KBF1) (EBP- 1) [Contains: Nuclear factor NF-kappa-B p50 subunit]. [Source:Uniprot/SWISSPROT;Acc:P19838]	GO:0003735	structural constituent of ribosome	molecular_function
ENSG00000109320	NFKB1	Nuclear factor NF-kappa-B p105 subunit (DNA-binding factor KBF1) (EBP- 1) [Contains: Nuclear factor NF-kappa-B p50 subunit]. [Source:Uniprot/SWISSPROT;Acc:P19838]	GO:0005840	ribosome	cellular_component
ENSG00000183607	GKN2	Gastrokine-2 precursor (Blottin) (Trefoil factor interactions(z) 1) (Down-regulated in gastric cancer). [Source:Uniprot/SWISSPROT;Acc:Q86XP6]	GO:0007586	digestion	biological_process
ENSG00000134812	GIF	Gastric intrinsic factor precursor (Intrinsic factor) (IF) (INF). [Source:Uniprot/SWISSPROT;Acc:P27352]	GO:0007586	digestion	biological_process
ENSG00000105202	FBL	rRNA 2'-O-methyltransferase fibrillarin (EC 2.1.1.-) (34 kDa nucleolar scleroderma antigen). [Source:Uniprot/SWISSPROT;Acc:P22087]	GO:0003735	structural constituent of ribosome	molecular_function
ENSG00000105202	FBL	rRNA 2'-O-methyltransferase fibrillarin (EC 2.1.1.-) (34 kDa nucleolar scleroderma antigen). [Source:Uniprot/SWISSPROT;Acc:P22087]	GO:0005830	cytosolic ribosome (sensu Eukaryota)	cellular_component
ENSG00000174057	-	-	GO:0003735	structural constituent of ribosome	molecular_function
ENSG00000174057	-	-	GO:0005830	cytosolic ribosome (sensu Eukaryota)	cellular_component
ENSG00000168496	FEN1	Flap endonuclease 1 (EC 3.1.-.-) (Flap structure-specific endonuclease 1) (FEN-1) (Maturation factor 1) (MF1) (hFEN-1) (DNase IV). [Source:Uniprot/SWISSPROT;Acc:P39748]	GO:0000279	M phase	biological_process
ENSG00000166265	CYYR1	Cysteine and tyrosine-rich protein 1 precursor (Proline-rich domain- containing protein). [Source:Uniprot/SWISSPROT;Acc:Q96J86]	GO:0001525	angiogenesis	biological_process
ENSG00000210714	-	-	GO:0005746	mitochondrial respiratory chain	cellular_component
ENSG00000210714	-	-	GO:0042775	organelle ATP synthesis coupled electron transport	biological_process
ENSG00000197801	-	CDNA FLJ23720 fis, clone HEP13757. [Source:Uniprot/SPTREMBL;Acc:Q8TEB0]	GO:0005746	mitochondrial respiratory chain	cellular_component
ENSG00000197801	-	CDNA FLJ23720 fis, clone HEP13757. [Source:Uniprot/SPTREMBL;Acc:Q8TEB0]	GO:0042775	organelle ATP synthesis coupled electron transport	biological_process
ENSG00000167695	FAM57A	Protein FAM57A (CT120 protein). [Source:Uniprot/SWISSPROT;Acc:Q8TBR7]	GO:0000278	mitotic cell cycle	biological_process
ENSG00000162521	RBBP4	Histone-binding protein RBBP4 (Retinoblastoma-binding protein 4) (RBBP-4) (Retinoblastoma-binding protein p48) (Chromatin assembly factor 1 subunit C) (CAF-1 subunit C) (Chromatin assembly factor I p48 subunit) (CAF-I 48 kDa subunit) (CAF-I p48) (Nucleoso [Source:Uniprot/SWISSPROT;Acc:Q09028]	GO:0006397	mRNA processing	biological_process
ENSG00000138829	FBN2	Fibrillin-2 precursor. [Source:Uniprot/SWISSPROT;Acc:P35556]	GO:0008202	steroid metabolic process	biological_process
ENSG00000006062	MAP3K14	Mitogen-activated protein kinase kinase kinase 14 (EC 2.7.11.25) (NF- kappa beta-inducing kinase) (Serine/threonine-protein kinase NIK) (HsNIK). [Source:Uniprot/SWISSPROT;Acc:Q99558]	GO:0030217	T cell differentiation	biological_process
ENSG00000187504	-	-	GO:0003735	structural constituent of ribosome	molecular_function
ENSG00000187504	-	-	GO:0005840	ribosome	cellular_component
ENSG00000118193	KIF14	Kinesin-like protein KIF14. [Source:Uniprot/SWISSPROT;Acc:Q15058]	GO:0000279	M phase	biological_process
ENSG00000196412	-	CDNA FLJ35060 fis, clone OCBBF2018828. [Source:Uniprot/SPTREMBL;Acc:Q8NAN8]	GO:0004984	olfactory receptor activity	molecular_function
ENSG00000196412	-	CDNA FLJ35060 fis, clone OCBBF2018828. [Source:Uniprot/SPTREMBL;Acc:Q8NAN8]	GO:0007608	sensory perception of smell	biological_process
ENSG00000019582	CD74	HLA class II histocompatibility antigen gamma chain (HLA-DR antigens- associated invariant chain) (Ia antigen-associated invariant chain) (Ii) (p33) (CD74 antigen). [Source:Uniprot/SWISSPROT;Acc:P04233]	GO:0002504	antigen processing and presentation of peptide or polysaccharide antigen via MHC class II	biological_process
ENSG00000019582	CD74	HLA class II histocompatibility antigen gamma chain (HLA-DR antigens- associated invariant chain) (Ia antigen-associated invariant chain) (Ii) (p33) (CD74 antigen). [Source:Uniprot/SWISSPROT;Acc:P04233]	GO:0042613	MHC class II protein complex	cellular_component
ENSG00000129351	ILF3	Interleukin enhancer-binding factor 3 (Nuclear factor of activated T- cells 90 kDa) (NF-AT-90) (Double-stranded RNA-binding protein 76) (DRBP76) (Translational control protein 80) (TCP80) (Nuclear factor associated with dsRNA) (NFAR) (M-phase phosphoprote [Source:Uniprot/SWISSPROT;Acc:Q12906]	GO:0006397	mRNA processing	biological_process
ENSG00000106803	SEC61B	Protein transport protein Sec61 subunit beta. [Source:Uniprot/SWISSPROT;Acc:P60468]	GO:0003735	structural constituent of ribosome	molecular_function
ENSG00000106803	SEC61B	Protein transport protein Sec61 subunit beta. [Source:Uniprot/SWISSPROT;Acc:P60468]	GO:0005840	ribosome	cellular_component
ENSG00000166750	SLFN5	Schlafen family member 5. [Source:Uniprot/SWISSPROT;Acc:Q08AF3]	GO:0008544	epidermis development	biological_process
ENSG00000111275	ALDH2	Aldehyde dehydrogenase, mitochondrial precursor (EC 1.2.1.3) (ALDH class 2) (ALDHI) (ALDH-E2). [Source:Uniprot/SWISSPROT;Acc:P05091]	GO:0005507	copper ion binding	molecular_function
ENSG00000111275	ALDH2	Aldehyde dehydrogenase, mitochondrial precursor (EC 1.2.1.3) (ALDH class 2) (ALDHI) (ALDH-E2). [Source:Uniprot/SWISSPROT;Acc:P05091]	GO:0046870	cadmium ion binding	molecular_function
ENSG00000151093	OXSM	3-oxoacyl-[acyl-carrier-protein] synthase, mitochondrial precursor (EC 2.3.1.41) (Beta-ketoacyl synthase). [Source:Uniprot/SWISSPROT;Acc:Q9NWU1]	GO:0005840	ribosome	cellular_component
ENSG00000127081	ZNF484	Zinc finger protein 484. [Source:Uniprot/SWISSPROT;Acc:Q5JVG2]	GO:0004984	olfactory receptor activity	molecular_function
ENSG00000127081	ZNF484	Zinc finger protein 484. [Source:Uniprot/SWISSPROT;Acc:Q5JVG2]	GO:0007608	sensory perception of smell	biological_process
ENSG00000179020	-	-	GO:0003735	structural constituent of ribosome	molecular_function
ENSG00000179020	-	-	GO:0005840	ribosome	cellular_component
ENSG00000113575	PPP2CA	Serine/threonine-protein phosphatase 2A catalytic subunit alpha isoform (EC 3.1.3.16) (PP2A-alpha) (Replication protein C) (RP-C). [Source:Uniprot/SWISSPROT;Acc:P67775]	GO:0006096	glycolysis	biological_process
ENSG00000111247	RAD51AP1	RAD51-associated protein 1 (RAD51-interacting protein). [Source:Uniprot/SWISSPROT;Acc:Q96B01]	GO:0000279	M phase	biological_process
ENSG00000167522	ANKRD11	Ankyrin repeat domain-containing protein 11 (Ankyrin repeat-containing cofactor 1). [Source:Uniprot/SWISSPROT;Acc:Q6UB99]	GO:0006412	translation	biological_process
ENSG00000108528	SLC25A11	Mitochondrial 2-oxoglutarate/malate carrier protein (OGCP) (Solute carrier family 25 member 11). [Source:Uniprot/SWISSPROT;Acc:Q02978]	GO:0005840	ribosome	cellular_component
ENSG00000108528	SLC25A11	Mitochondrial 2-oxoglutarate/malate carrier protein (OGCP) (Solute carrier family 25 member 11). [Source:Uniprot/SWISSPROT;Acc:Q02978]	GO:0044455	mitochondrial membrane part	cellular_component
ENSG00000211762	TRBC1	T-cell receptor beta C gene segment [Source:IMGT/GENE_DB;Acc:TRBC1]	GO:0019882	antigen processing and presentation	biological_process
ENSG00000211762	TRBC1	T-cell receptor beta C gene segment [Source:IMGT/GENE_DB;Acc:TRBC1]	GO:0030217	T cell differentiation	biological_process
ENSG00000166959	MS4A8B	Membrane-spanning 4-domains subfamily A member 8B (Four-span transmembrane protein 4). [Source:Uniprot/SWISSPROT;Acc:Q9BY19]	GO:0007586	digestion	biological_process
ENSG00000177132	-	-	GO:0003735	structural constituent of ribosome	molecular_function
ENSG00000177132	-	-	GO:0005840	ribosome	cellular_component
ENSG00000143252	SDHC	Succinate dehydrogenase cytochrome b560 subunit, mitochondrial precursor (Integral membrane protein CII-3) (QPs1) (QPs-1) (Succinate dehydrogenase complex subunit C) (Succinate-ubiquinone oxidoreductase cytochrome B large subunit) (CYBL). [Source:Uniprot/SWISSPROT;Acc:Q99643]	GO:0005840	ribosome	cellular_component
ENSG00000111206	FOXM1	Forkhead box protein M1 (Forkhead-related protein FKHL16) (Hepatocyte nuclear factor 3 forkhead homolog 11) (HNF-3/fork-head homolog 11) (HFH-11) (Winged-helix factor from INS-1 cells) (M-phase phosphoprotein 2) (MPM-2 reactive phosphoprotein 2) (Transcri [Source:Uniprot/SWISSPROT;Acc:Q08050]	GO:0000278	mitotic cell cycle	biological_process
ENSG00000111206	FOXM1	Forkhead box protein M1 (Forkhead-related protein FKHL16) (Hepatocyte nuclear factor 3 forkhead homolog 11) (HNF-3/fork-head homolog 11) (HFH-11) (Winged-helix factor from INS-1 cells) (M-phase phosphoprotein 2) (MPM-2 reactive phosphoprotein 2) (Transcri [Source:Uniprot/SWISSPROT;Acc:Q08050]	GO:0000279	M phase	biological_process
ENSG00000204196	-	RPL12 protein. [Source:Uniprot/SPTREMBL;Acc:Q6PB27]	GO:0005830	cytosolic ribosome (sensu Eukaryota)	cellular_component
ENSG00000145741	BTF3	Transcription factor BTF3 (RNA polymerase B transcription factor 3). [Source:Uniprot/SWISSPROT;Acc:P20290]	GO:0003735	structural constituent of ribosome	molecular_function
ENSG00000145741	BTF3	Transcription factor BTF3 (RNA polymerase B transcription factor 3). [Source:Uniprot/SWISSPROT;Acc:P20290]	GO:0005830	cytosolic ribosome (sensu Eukaryota)	cellular_component
ENSG00000068976	PYGM	Glycogen phosphorylase, muscle form (EC 2.4.1.1) (Myophosphorylase). [Source:Uniprot/SWISSPROT;Acc:P11217]	GO:0008092	cytoskeletal protein binding	molecular_function
ENSG00000119048	UBE2B	Ubiquitin-conjugating enzyme E2 B (EC 6.3.2.19) (Ubiquitin-protein ligase B) (Ubiquitin carrier protein B) (HR6B) (hHR6B) (E2-17 kDa). [Source:Uniprot/SWISSPROT;Acc:P63146]	GO:0005840	ribosome	cellular_component
ENSG00000160221	C21orf33	ES1 protein homolog, mitochondrial precursor (Protein KNP-I) (Protein GT335). [Source:Uniprot/SWISSPROT;Acc:P30042]	GO:0005743	mitochondrial inner membrane	cellular_component
ENSG00000182333	LIPF	Gastric triacylglycerol lipase precursor (EC 3.1.1.3) (Gastric lipase) (GL). [Source:Uniprot/SWISSPROT;Acc:P07098]	GO:0007586	digestion	biological_process
ENSG00000131462	TUBG1	Tubulin gamma-1 chain (Gamma-1 tubulin) (Gamma-tubulin complex component 1) (GCP-1). [Source:Uniprot/SWISSPROT;Acc:P23258]	GO:0000502	proteasome complex (sensu Eukaryota)	cellular_component
ENSG00000169314	C22orf15	Uncharacterized protein C22orf15 (N27C7-3 protein). [Source:Uniprot/SWISSPROT;Acc:Q8WYQ4]	GO:0005743	mitochondrial inner membrane	cellular_component
ENSG00000088682	COQ9	Ubiquinone biosynthesis protein COQ9, mitochondrial precursor. [Source:Uniprot/SWISSPROT;Acc:O75208]	GO:0005746	mitochondrial respiratory chain	cellular_component
ENSG00000185822	-	-	GO:0003735	structural constituent of ribosome	molecular_function
ENSG00000185822	-	-	GO:0005840	ribosome	cellular_component
ENSG00000180198	RCC1	Regulator of chromosome condensation (Chromosome condensation protein 1) (Cell cycle regulatory protein). [Source:Uniprot/SWISSPROT;Acc:P18754]	GO:0003735	structural constituent of ribosome	molecular_function
ENSG00000180198	RCC1	Regulator of chromosome condensation (Chromosome condensation protein 1) (Cell cycle regulatory protein). [Source:Uniprot/SWISSPROT;Acc:P18754]	GO:0005840	ribosome	cellular_component
ENSG00000143278	F13B	Coagulation factor XIII B chain precursor (Protein-glutamine gamma- glutamyltransferase B chain) (Transglutaminase B chain) (Fibrin- stabilizing factor B subunit). [Source:Uniprot/SWISSPROT;Acc:P05160]	GO:0002526	acute inflammatory response	biological_process
ENSG00000143278	F13B	Coagulation factor XIII B chain precursor (Protein-glutamine gamma- glutamyltransferase B chain) (Transglutaminase B chain) (Fibrin- stabilizing factor B subunit). [Source:Uniprot/SWISSPROT;Acc:P05160]	GO:0051239	regulation of multicellular organismal process	biological_process
ENSG00000124677	-	-	GO:0003735	structural constituent of ribosome	molecular_function
ENSG00000124677	-	-	GO:0005840	ribosome	cellular_component
ENSG00000109685	WHSC1	Probable histone-lysine N-methyltransferase NSD2 (EC 2.1.1.43) (Nuclear SET domain-containing protein 2) (Wolf-Hirschhorn syndrome candidate 1 protein) (Multiple myeloma SET domain-containing protein) (Protein trithorax-5). [Source:Uniprot/SWISSPROT;Acc:O96028]	GO:0000279	M phase	biological_process
ENSG00000178591	DEFB125	Beta-defensin 125 precursor (Defensin, beta 125) (Beta-defensin 25) (DEFB-25). [Source:Uniprot/SWISSPROT;Acc:Q8N687]	GO:0007606	sensory perception of chemical stimulus	biological_process
ENSG00000099964	MIF	Macrophage migration inhibitory factor (MIF) (Phenylpyruvate tautomerase) (EC 5.3.2.1) (Glycosylation-inhibiting factor) (GIF). [Source:Uniprot/SWISSPROT;Acc:P14174]	GO:0003735	structural constituent of ribosome	molecular_function
ENSG00000099964	MIF	Macrophage migration inhibitory factor (MIF) (Phenylpyruvate tautomerase) (EC 5.3.2.1) (Glycosylation-inhibiting factor) (GIF). [Source:Uniprot/SWISSPROT;Acc:P14174]	GO:0005840	ribosome	cellular_component
ENSG00000099964	MIF	Macrophage migration inhibitory factor (MIF) (Phenylpyruvate tautomerase) (EC 5.3.2.1) (Glycosylation-inhibiting factor) (GIF). [Source:Uniprot/SWISSPROT;Acc:P14174]	GO:0006412	translation	biological_process
ENSG00000166803	KIAA0101	PCNA-associated factor (p15PAF) (Overexpressed in anaplastic thyroid carcinoma 1) (OEATC-1) (Hepatitis C virus NS5A-transactivated protein 9) (HCV NS5A-transactivated protein 9) (L5). [Source:Uniprot/SWISSPROT;Acc:Q15004]	GO:0000279	M phase	biological_process
ENSG00000147255	IGSF1	immunoglobulin superfamily, member 1 isoform 1 [Source:RefSeq_peptide;Acc:NP_001546]	GO:0005179	hormone activity	molecular_function
ENSG00000160201	U2AF1	Splicing factor U2AF 35 kDa subunit (U2 auxiliary factor 35 kDa subunit) (U2 snRNP auxiliary factor small subunit). [Source:Uniprot/SWISSPROT;Acc:Q01081]	GO:0003735	structural constituent of ribosome	molecular_function
ENSG00000160201	U2AF1	Splicing factor U2AF 35 kDa subunit (U2 auxiliary factor 35 kDa subunit) (U2 snRNP auxiliary factor small subunit). [Source:Uniprot/SWISSPROT;Acc:Q01081]	GO:0005840	ribosome	cellular_component
ENSG00000184788	SATL1	Spermidine/spermine N(1)-acetyltransferase-like protein 1 (EC 2.3.1.-). [Source:Uniprot/SWISSPROT;Acc:Q86VE3]	GO:0005743	mitochondrial inner membrane	cellular_component
ENSG00000148773	MKI67	Antigen KI-67. [Source:Uniprot/SWISSPROT;Acc:P46013]	GO:0000278	mitotic cell cycle	biological_process
ENSG00000148773	MKI67	Antigen KI-67. [Source:Uniprot/SWISSPROT;Acc:P46013]	GO:0005819	spindle	cellular_component
ENSG00000121211	MND1	GAJ protein [Source:RefSeq_peptide;Acc:NP_115493]	GO:0000279	M phase	biological_process
ENSG00000121211	MND1	GAJ protein [Source:RefSeq_peptide;Acc:NP_115493]	GO:0000775	chromosome, pericentric region	cellular_component
ENSG00000076003	MCM6	DNA replication licensing factor MCM6 (p105MCM). [Source:Uniprot/SWISSPROT;Acc:Q14566]	GO:0000278	mitotic cell cycle	biological_process
ENSG00000076003	MCM6	DNA replication licensing factor MCM6 (p105MCM). [Source:Uniprot/SWISSPROT;Acc:Q14566]	GO:0051301	cell division	biological_process
ENSG00000114346	ECT2	ECT2 protein (Epithelial cell-transforming sequence 2 oncogene). [Source:Uniprot/SWISSPROT;Acc:Q9H8V3]	GO:0000279	M phase	biological_process
ENSG00000184763	-	-	GO:0003735	structural constituent of ribosome	molecular_function
ENSG00000184763	-	-	GO:0005840	ribosome	cellular_component
ENSG00000177674	AGTRAP	Type-1 angiotensin II receptor-associated protein (AT1 receptor- associated protein). [Source:Uniprot/SWISSPROT;Acc:Q6RW13]	GO:0000786	nucleosome	cellular_component
ENSG00000177674	AGTRAP	Type-1 angiotensin II receptor-associated protein (AT1 receptor- associated protein). [Source:Uniprot/SWISSPROT;Acc:Q6RW13]	GO:0006334	nucleosome assembly	biological_process
ENSG00000062582	MRPS24	28S ribosomal protein S24, mitochondrial precursor (S24mt) (MRP-S24) (bMRP47) (bMRP-47). [Source:Uniprot/SWISSPROT;Acc:Q96EL2]	GO:0005746	mitochondrial respiratory chain	cellular_component
ENSG00000204642	HLA-F	Major histocompatibility complex, class I, F. [Source:Uniprot/SPTREMBL;Acc:Q5JQI8]	GO:0003735	structural constituent of ribosome	molecular_function
ENSG00000204642	HLA-F	Major histocompatibility complex, class I, F. [Source:Uniprot/SPTREMBL;Acc:Q5JQI8]	GO:0005840	ribosome	cellular_component
ENSG00000140386	ZNF291	Zinc finger protein 291. [Source:Uniprot/SWISSPROT;Acc:Q9BY12]	GO:0031966	mitochondrial membrane	cellular_component
ENSG00000159055	C21orf45	Uncharacterized protein C21orf45 (FAPP1-associated protein 1). [Source:Uniprot/SWISSPROT;Acc:Q9NYP9]	GO:0000278	mitotic cell cycle	biological_process
ENSG00000137801	THBS1	Thrombospondin-1 precursor. [Source:Uniprot/SWISSPROT;Acc:P07996]	GO:0005604	basement membrane	cellular_component
ENSG00000138698	RAP1GDS1	Rap1 GTPase-GDP dissociation stimulator 1 (SMG P21 stimulatory GDP/GTP exchange protein) (SMG GDS protein) (Exchange factor smgGDS). [Source:Uniprot/SWISSPROT;Acc:P52306]	GO:0005874	microtubule	cellular_component
ENSG00000175643	C16orf75	C16orf75 protein. [Source:Uniprot/SPTREMBL;Acc:Q49AE2]	GO:0000279	M phase	biological_process
ENSG00000147065	MSN	Moesin (Membrane-organizing extension spike protein). [Source:Uniprot/SWISSPROT;Acc:P26038]	GO:0019882	antigen processing and presentation	biological_process
ENSG00000147065	MSN	Moesin (Membrane-organizing extension spike protein). [Source:Uniprot/SWISSPROT;Acc:P26038]	GO:0042611	MHC protein complex	cellular_component
ENSG00000040341	STAU2	Double-stranded RNA-binding protein Staufen homolog 2. [Source:Uniprot/SWISSPROT;Acc:Q9NUL3]	GO:0005743	mitochondrial inner membrane	cellular_component
ENSG00000105011	ASF1B	Histone chaperone ASF1B (Anti-silencing function protein 1 homolog B) (hAsf1) (hAsf1b) (CCG1-interacting factor A-II) (CIA-II) (hCIA-II). [Source:Uniprot/SWISSPROT;Acc:Q9NVP2]	GO:0000279	M phase	biological_process
ENSG00000108219	TSPAN14	Tetraspanin-14 (Tspan-14) (Transmembrane 4 superfamily member 14) (DC- TM4F2). [Source:Uniprot/SWISSPROT;Acc:Q8NG11]	GO:0005604	basement membrane	cellular_component
ENSG00000163714	-	U2-associated protein SR140 (140 kDa Ser/Arg-rich domain protein). [Source:Uniprot/SWISSPROT;Acc:O15042]	GO:0006953	acute-phase response	biological_process
ENSG00000131174	COX7B	Cytochrome c oxidase polypeptide VIIb, mitochondrial precursor (EC 1.9.3.1). [Source:Uniprot/SWISSPROT;Acc:P24311]	GO:0042775	organelle ATP synthesis coupled electron transport	biological_process
ENSG00000091536	MYO15A	Myosin-XV (Unconventional myosin-15). [Source:Uniprot/SWISSPROT;Acc:Q9UKN7]	GO:0005179	hormone activity	molecular_function
ENSG00000107672	NSMCE4A	Uncharacterized protein C10orf86. [Source:Uniprot/SWISSPROT;Acc:Q9NXX6]	GO:0003735	structural constituent of ribosome	molecular_function
ENSG00000107672	NSMCE4A	Uncharacterized protein C10orf86. [Source:Uniprot/SWISSPROT;Acc:Q9NXX6]	GO:0005840	ribosome	cellular_component
ENSG00000163528	CHCHD4	Mitochondrial intermembrane space import and assembly protein 40 (Coiled-coil-helix-coiled-coil-helix domain-containing protein 4). [Source:Uniprot/SWISSPROT;Acc:Q8N4Q1]	GO:0005743	mitochondrial inner membrane	cellular_component
ENSG00000140740	UQCRC2	Ubiquinol-cytochrome-c reductase complex core protein 2, mitochondrial precursor (EC 1.10.2.2) (Core protein II) (Complex III subunit II). [Source:Uniprot/SWISSPROT;Acc:P22695]	GO:0005840	ribosome	cellular_component
ENSG00000126756	UXT	Protein UXT (Ubiquitously expressed transcript protein). [Source:Uniprot/SWISSPROT;Acc:Q9UBK9]	GO:0003735	structural constituent of ribosome	molecular_function
ENSG00000126756	UXT	Protein UXT (Ubiquitously expressed transcript protein). [Source:Uniprot/SWISSPROT;Acc:Q9UBK9]	GO:0005840	ribosome	cellular_component
ENSG00000205433	-	-	GO:0003735	structural constituent of ribosome	molecular_function
ENSG00000205433	-	-	GO:0005840	ribosome	cellular_component
ENSG00000165502	RPL36AL	60S ribosomal protein L36a-like. [Source:Uniprot/SWISSPROT;Acc:Q969Q0]	GO:0005830	cytosolic ribosome (sensu Eukaryota)	cellular_component
ENSG00000153044	CENPH	Centromere protein H (CENP-H) (Interphase centromere complex protein 35). [Source:Uniprot/SWISSPROT;Acc:Q9H3R5]	GO:0000279	M phase	biological_process
ENSG00000137463	-	ovary-specific acidic protein [Source:RefSeq_peptide;Acc:NP_116012]	GO:0008202	steroid metabolic process	biological_process
ENSG00000115009	CCL20	Small inducible cytokine A20 precursor (CCL20) (Macrophage inflammatory protein 3 alpha) (MIP-3-alpha) (Liver and activation- regulated chemokine) (CC chemokine LARC) (Beta chemokine exodus-1) [Contains: CCL20(1-67); CCL20(1-64); CCL20(2-70)]. [Source:Uniprot/SWISSPROT;Acc:P78556]	GO:0008544	epidermis development	biological_process
ENSG00000136274	NACAD	Nascent polypeptide-associated complex subunit alpha-like protein KIAA0363. [Source:Uniprot/SWISSPROT;Acc:O15069]	GO:0005874	microtubule	cellular_component
ENSG00000136827	TOR1A	Torsin A precursor (Torsin family 1 member A) (Dystonia 1 protein). [Source:Uniprot/SWISSPROT;Acc:O14656]	GO:0008092	cytoskeletal protein binding	molecular_function
ENSG00000178741	COX5A	Cytochrome c oxidase subunit 5A, mitochondrial precursor (EC 1.9.3.1) (Cytochrome c oxidase polypeptide Va). [Source:Uniprot/SWISSPROT;Acc:P20674]	GO:0005746	mitochondrial respiratory chain	cellular_component
ENSG00000120053	GOT1	Aspartate aminotransferase, cytoplasmic (EC 2.6.1.1) (Transaminase A) (Glutamate oxaloacetate transaminase 1). [Source:Uniprot/SWISSPROT;Acc:P17174]	GO:0003735	structural constituent of ribosome	molecular_function
ENSG00000120053	GOT1	Aspartate aminotransferase, cytoplasmic (EC 2.6.1.1) (Transaminase A) (Glutamate oxaloacetate transaminase 1). [Source:Uniprot/SWISSPROT;Acc:P17174]	GO:0005743	mitochondrial inner membrane	cellular_component
ENSG00000120053	GOT1	Aspartate aminotransferase, cytoplasmic (EC 2.6.1.1) (Transaminase A) (Glutamate oxaloacetate transaminase 1). [Source:Uniprot/SWISSPROT;Acc:P17174]	GO:0005840	ribosome	cellular_component
ENSG00000120053	GOT1	Aspartate aminotransferase, cytoplasmic (EC 2.6.1.1) (Transaminase A) (Glutamate oxaloacetate transaminase 1). [Source:Uniprot/SWISSPROT;Acc:P17174]	GO:0006412	translation	biological_process
ENSG00000035499	DEPDC1B	DEP domain-containing protein 1B (HBxAg-transactivated protein 8). [Source:Uniprot/SWISSPROT;Acc:Q8WUY9]	GO:0000279	M phase	biological_process
ENSG00000085840	ORC1L	Origin recognition complex subunit 1 (Replication control protein 1). [Source:Uniprot/SWISSPROT;Acc:Q13415]	GO:0000278	mitotic cell cycle	biological_process
ENSG00000171320	ESCO2	N-acetyltransferase ESCO2 (EC 2.3.1.-) (Establishment of cohesion 1 homolog 2) (ECO1 homolog 2). [Source:Uniprot/SWISSPROT;Acc:Q56NI9]	GO:0000279	M phase	biological_process
ENSG00000142731	PLK4	Serine/threonine-protein kinase PLK4 (EC 2.7.11.21) (Polo-like kinase 4) (PLK-4) (Serine/threonine-protein kinase Sak) (Serine/threonine- protein kinase 18). [Source:Uniprot/SWISSPROT;Acc:O00444]	GO:0000279	M phase	biological_process
ENSG00000163820	FYCO1	FYVE and coiled-coil domain-containing protein 1 (Zinc finger FYVE domain-containing protein 7). [Source:Uniprot/SWISSPROT;Acc:Q9BQS8]	GO:0031966	mitochondrial membrane	cellular_component
ENSG00000162688	AGL	Glycogen debranching enzyme (Glycogen debrancher) [Includes: 4-alpha- glucanotransferase (EC 2.4.1.25) (Oligo-1,4-1,4-glucantransferase); Amylo-alpha-1,6-glucosidase (EC 3.2.1.33) (Amylo-1,6-glucosidase) (Dextrin 6-alpha-D-glucosidase)]. [Source:Uniprot/SWISSPROT;Acc:P35573]	GO:0031966	mitochondrial membrane	cellular_component
ENSG00000149564	ESAM	Endothelial cell-selective adhesion molecule precursor. [Source:Uniprot/SWISSPROT;Acc:Q96AP7]	GO:0001568	blood vessel development	biological_process
ENSG00000100142	POLR2F	DNA-directed RNA polymerases I, II, and III 14.4 kDa polypeptide (EC 2.7.7.6) (RPB6) (RPABC14.4) (RPB14.4) (RPABC2). [Source:Uniprot/SWISSPROT;Acc:P61218]	GO:0005840	ribosome	cellular_component
ENSG00000167136	ENDOG	Endonuclease G, mitochondrial precursor (EC 3.1.30.-) (Endo G). [Source:Uniprot/SWISSPROT;Acc:Q14249]	GO:0005743	mitochondrial inner membrane	cellular_component
ENSG00000167136	ENDOG	Endonuclease G, mitochondrial precursor (EC 3.1.30.-) (Endo G). [Source:Uniprot/SWISSPROT;Acc:Q14249]	GO:0044455	mitochondrial membrane part	cellular_component
ENSG00000147536	GINS4	SLD5 [Source:RefSeq_peptide;Acc:NP_115712]	GO:0000279	M phase	biological_process
ENSG00000146386	C6orf115	Uncharacterized protein C6orf115. [Source:Uniprot/SWISSPROT;Acc:Q9P1F3]	GO:0003735	structural constituent of ribosome	molecular_function
ENSG00000146386	C6orf115	Uncharacterized protein C6orf115. [Source:Uniprot/SWISSPROT;Acc:Q9P1F3]	GO:0005840	ribosome	cellular_component
ENSG00000066185	ZMYND12	Zinc finger MYND domain-containing protein 12. [Source:Uniprot/SWISSPROT;Acc:Q9H0C1]	GO:0044427	chromosomal part	cellular_component
ENSG00000184937	WT1	Wilms' tumor protein (WT33). [Source:Uniprot/SWISSPROT;Acc:P19544]	GO:0007606	sensory perception of chemical stimulus	biological_process
ENSG00000183172	C22orf32	Uncharacterized protein C22orf32. [Source:Uniprot/SPTREMBL;Acc:Q8TAB9]	GO:0005743	mitochondrial inner membrane	cellular_component
ENSG00000183172	C22orf32	Uncharacterized protein C22orf32. [Source:Uniprot/SPTREMBL;Acc:Q8TAB9]	GO:0044455	mitochondrial membrane part	cellular_component
ENSG00000075336	C18orf55	TIM21-like protein, mitochondrial precursor. [Source:Uniprot/SWISSPROT;Acc:Q9BVV7]	GO:0005746	mitochondrial respiratory chain	cellular_component
ENSG00000075336	C18orf55	TIM21-like protein, mitochondrial precursor. [Source:Uniprot/SWISSPROT;Acc:Q9BVV7]	GO:0042775	organelle ATP synthesis coupled electron transport	biological_process
ENSG00000198729	PPP1R14C	Protein phosphatase 1 regulatory subunit 14C (PKC-potentiated PP1 inhibitory protein) (Kinase-enhanced PP1 inhibitor) (Serologically defined breast cancer antigen NY-BR-81). [Source:Uniprot/SWISSPROT;Acc:Q8TAE6]	GO:0005743	mitochondrial inner membrane	cellular_component
ENSG00000134775	FHOD3	FH1/FH2 domain-containing protein 3 (Formin homolog overexpressed in spleen 2) (hFHOS2) (Formactin-2). [Source:Uniprot/SWISSPROT;Acc:Q2V2M9]	GO:0005743	mitochondrial inner membrane	cellular_component
ENSG00000132507	EIF5AP1	Eukaryotic translation initiation factor 5A-1 (eIF-5A-1) (eIF-5A1) (Eukaryotic initiation factor 5A isoform 1) (eIF-5A) (eIF-4D) (Rev- binding factor). [Source:Uniprot/SWISSPROT;Acc:P63241]	GO:0003735	structural constituent of ribosome	molecular_function
ENSG00000132507	EIF5AP1	Eukaryotic translation initiation factor 5A-1 (eIF-5A-1) (eIF-5A1) (Eukaryotic initiation factor 5A isoform 1) (eIF-5A) (eIF-4D) (Rev- binding factor). [Source:Uniprot/SWISSPROT;Acc:P63241]	GO:0005840	ribosome	cellular_component
ENSG00000087074	PPP1R15A	protein phosphatase 1, regulatory subunit 15A [Source:RefSeq_peptide;Acc:NP_055145]	GO:0043066	negative regulation of apoptosis	biological_process
ENSG00000182013	-	CDNA FLJ10781 fis, clone NT2RP4000381 (FLJ10781 protein). [Source:Uniprot/SPTREMBL;Acc:Q9NVE8]	GO:0006334	nucleosome assembly	biological_process
ENSG00000186587	-	-	GO:0003735	structural constituent of ribosome	molecular_function
ENSG00000186587	-	-	GO:0005840	ribosome	cellular_component
ENSG00000124767	GLO1	Lactoylglutathione lyase (EC 4.4.1.5) (Methylglyoxalase) (Aldoketomutase) (Glyoxalase I) (Glx I) (Ketone-aldehyde mutase) (S-D- lactoylglutathione methylglyoxal lyase). [Source:Uniprot/SWISSPROT;Acc:Q04760]	GO:0006397	mRNA processing	biological_process
ENSG00000014641	MDH1	Malate dehydrogenase, cytoplasmic (EC 1.1.1.37) (Cytosolic malate dehydrogenase). [Source:Uniprot/SWISSPROT;Acc:P40925]	GO:0005746	mitochondrial respiratory chain	cellular_component
ENSG00000149781	-	Unc-112-related protein 2 (Kindlin-3) (MIG2-like). [Source:Uniprot/SWISSPROT;Acc:Q86UX7]	GO:0030217	T cell differentiation	biological_process
ENSG00000091640	SPAG7	Sperm-associated antigen 7. [Source:Uniprot/SWISSPROT;Acc:O75391]	GO:0005743	mitochondrial inner membrane	cellular_component
ENSG00000170091	-	Neuron-specific protein family member 2 (Protein p19) (HMP19). [Source:Uniprot/SWISSPROT;Acc:Q9Y328]	GO:0005743	mitochondrial inner membrane	cellular_component
ENSG00000026508	CD44	CD44 antigen precursor (Phagocytic glycoprotein I) (PGP-1) (HUTCH-I) (Extracellular matrix receptor-III) (ECMR-III) (GP90 lymphocyte homing/adhesion receptor) (Hermes antigen) (Hyaluronate receptor) (Heparan sulfate proteoglycan) (Epican) (CDw44). [Source:Uniprot/SWISSPROT;Acc:P16070]	GO:0008544	epidermis development	biological_process
ENSG00000140990	NDUFB10	NADH dehydrogenase [ubiquinone] 1 beta subcomplex subunit 10 (EC 1.6.5.3) (EC 1.6.99.3) (NADH-ubiquinone oxidoreductase PDSW subunit) (Complex I-PDSW) (CI-PDSW). [Source:Uniprot/SWISSPROT;Acc:O96000]	GO:0003735	structural constituent of ribosome	molecular_function
ENSG00000140990	NDUFB10	NADH dehydrogenase [ubiquinone] 1 beta subcomplex subunit 10 (EC 1.6.5.3) (EC 1.6.99.3) (NADH-ubiquinone oxidoreductase PDSW subunit) (Complex I-PDSW) (CI-PDSW). [Source:Uniprot/SWISSPROT;Acc:O96000]	GO:0005830	cytosolic ribosome (sensu Eukaryota)	cellular_component
ENSG00000156261	CCT8	T-complex protein 1 subunit theta (TCP-1-theta) (CCT-theta) (Renal carcinoma antigen NY-REN-15). [Source:Uniprot/SWISSPROT;Acc:P50990]	GO:0006520	amino acid metabolic process	biological_process
ENSG00000089248	ERP29	Endoplasmic reticulum protein ERp29 precursor (ERp31) (ERp28). [Source:Uniprot/SWISSPROT;Acc:P30040]	GO:0003735	structural constituent of ribosome	molecular_function
ENSG00000089248	ERP29	Endoplasmic reticulum protein ERp29 precursor (ERp31) (ERp28). [Source:Uniprot/SWISSPROT;Acc:P30040]	GO:0005840	ribosome	cellular_component
ENSG00000156508	EEF1A1	Elongation factor 1-alpha 1 (EF-1-alpha-1) (Elongation factor 1 A-1) (eEF1A-1) (Elongation factor Tu) (EF-Tu) (Leukocyte receptor cluster member 7). [Source:Uniprot/SWISSPROT;Acc:P68104]	GO:0003735	structural constituent of ribosome	molecular_function
ENSG00000156508	EEF1A1	Elongation factor 1-alpha 1 (EF-1-alpha-1) (Elongation factor 1 A-1) (eEF1A-1) (Elongation factor Tu) (EF-Tu) (Leukocyte receptor cluster member 7). [Source:Uniprot/SWISSPROT;Acc:P68104]	GO:0005840	ribosome	cellular_component
ENSG00000165480	C13orf3	Uncharacterized protein C13orf3. [Source:Uniprot/SWISSPROT;Acc:Q8IX90]	GO:0000278	mitotic cell cycle	biological_process
ENSG00000165480	C13orf3	Uncharacterized protein C13orf3. [Source:Uniprot/SWISSPROT;Acc:Q8IX90]	GO:0003735	structural constituent of ribosome	molecular_function
ENSG00000165480	C13orf3	Uncharacterized protein C13orf3. [Source:Uniprot/SWISSPROT;Acc:Q8IX90]	GO:0005840	ribosome	cellular_component
ENSG00000165480	C13orf3	Uncharacterized protein C13orf3. [Source:Uniprot/SWISSPROT;Acc:Q8IX90]	GO:0051301	cell division	biological_process
ENSG00000130775	C1orf38	Induced by contact to basement membrane 1 protein (Protein ICB-1). [Source:Uniprot/SWISSPROT;Acc:Q5TEJ8]	GO:0006935	chemotaxis	biological_process
ENSG00000196419	XRCC6	ATP-dependent DNA helicase 2 subunit 1 (ATP-dependent DNA helicase II 70 kDa subunit) (Lupus Ku autoantigen protein p70) (Ku70) (70 kDa subunit of Ku antigen) (Thyroid-lupus autoantigen) (TLAA) (CTC box- binding factor 75 kDa subunit) (CTCBF) (CTC75) (DNA [Source:Uniprot/SWISSPROT;Acc:P12956]	GO:0006397	mRNA processing	biological_process
ENSG00000196419	XRCC6	ATP-dependent DNA helicase 2 subunit 1 (ATP-dependent DNA helicase II 70 kDa subunit) (Lupus Ku autoantigen protein p70) (Ku70) (70 kDa subunit of Ku antigen) (Thyroid-lupus autoantigen) (TLAA) (CTC box- binding factor 75 kDa subunit) (CTCBF) (CTC75) (DNA [Source:Uniprot/SWISSPROT;Acc:P12956]	GO:0006412	translation	biological_process
ENSG00000143318	CASQ1	Calsequestrin-1 precursor (Calsequestrin, skeletal muscle isoform) (Calmitin). [Source:Uniprot/SWISSPROT;Acc:P31415]	GO:0005743	mitochondrial inner membrane	cellular_component
ENSG00000143318	CASQ1	Calsequestrin-1 precursor (Calsequestrin, skeletal muscle isoform) (Calmitin). [Source:Uniprot/SWISSPROT;Acc:P31415]	GO:0044455	mitochondrial membrane part	cellular_component
ENSG00000147123	NDUFB11	NADH dehydrogenase [ubiquinone] 1 beta subcomplex subunit 11, mitochondrial precursor (EC 1.6.5.3) (EC 1.6.99.3) (NADH-ubiquinone oxidoreductase ESSS subunit) (Complex I-ESSS) (CI-ESSS) (Neuronal protein 17.3) (p17.3) (Np17.3). [Source:Uniprot/SWISSPROT;Acc:Q9NX14]	GO:0005746	mitochondrial respiratory chain	cellular_component
ENSG00000172053	QARS	Glutaminyl-tRNA synthetase (EC 6.1.1.18) (Glutamine--tRNA ligase) (GlnRS). [Source:Uniprot/SWISSPROT;Acc:P47897]	GO:0003735	structural constituent of ribosome	molecular_function
ENSG00000172053	QARS	Glutaminyl-tRNA synthetase (EC 6.1.1.18) (Glutamine--tRNA ligase) (GlnRS). [Source:Uniprot/SWISSPROT;Acc:P47897]	GO:0005840	ribosome	cellular_component
ENSG00000118004	COLEC11	collectin sub-family member 11 isoform a [Source:RefSeq_peptide;Acc:NP_076932]	GO:0008202	steroid metabolic process	biological_process
ENSG00000104918	RETN	Resistin precursor (Cysteine-rich secreted protein FIZZ3) (Adipose tissue-specific secretory factor) (ADSF) (C/EBP-epsilon-regulated myeloid-specific secreted cysteine-rich protein) (Cysteine-rich secreted protein A12-alpha-like 2). [Source:Uniprot/SWISSPROT;Acc:Q9HD89]	GO:0006935	chemotaxis	biological_process
ENSG00000198782	RPL17	similar to 60S ribosomal protein L17 (L23) (LOC731048), mRNA [Source:RefSeq_dna;Acc:XR_015710]	GO:0003735	structural constituent of ribosome	molecular_function
ENSG00000198782	RPL17	similar to 60S ribosomal protein L17 (L23) (LOC731048), mRNA [Source:RefSeq_dna;Acc:XR_015710]	GO:0005840	ribosome	cellular_component
ENSG00000166949	SMAD3	Mothers against decapentaplegic homolog 3 (SMAD 3) (Mothers against DPP homolog 3) (Mad3) (hMAD-3) (JV15-2) (hSMAD3). [Source:Uniprot/SWISSPROT;Acc:P84022]	GO:0003735	structural constituent of ribosome	molecular_function
ENSG00000166949	SMAD3	Mothers against decapentaplegic homolog 3 (SMAD 3) (Mothers against DPP homolog 3) (Mad3) (hMAD-3) (JV15-2) (hSMAD3). [Source:Uniprot/SWISSPROT;Acc:P84022]	GO:0005830	cytosolic ribosome (sensu Eukaryota)	cellular_component
ENSG00000125166	GOT2	Aspartate aminotransferase, mitochondrial precursor (EC 2.6.1.1) (Transaminase A) (Glutamate oxaloacetate transaminase 2). [Source:Uniprot/SWISSPROT;Acc:P00505]	GO:0005743	mitochondrial inner membrane	cellular_component
ENSG00000203707	-	NPC-A-5. [Source:Uniprot/SPTREMBL;Acc:Q7Z5Z9]	GO:0008544	epidermis development	biological_process
ENSG00000126003	PLAGL2	Zinc finger protein PLAGL2 (Pleiomorphic adenoma-like protein 2). [Source:Uniprot/SWISSPROT;Acc:Q9UPG8]	GO:0000279	M phase	biological_process
ENSG00000164738	SEC11B	-	GO:0003735	structural constituent of ribosome	molecular_function
ENSG00000164738	SEC11B	-	GO:0005840	ribosome	cellular_component
ENSG00000182225	-	-	GO:0003735	structural constituent of ribosome	molecular_function
ENSG00000182225	-	-	GO:0005830	cytosolic ribosome (sensu Eukaryota)	cellular_component
ENSG00000162385	MAGOH	Protein mago nashi homolog. [Source:Uniprot/SWISSPROT;Acc:P61326]	GO:0005830	cytosolic ribosome (sensu Eukaryota)	cellular_component
ENSG00000144339	TMEFF2	Transmembrane protein with EGF-like and two follistatin-like domains 2 precursor (Transmembrane protein containing epidermal growth factor and follistatin domains) (Tomoregulin) (TR) (Hyperplastic polyposis protein 1). [Source:Uniprot/SWISSPROT;Acc:Q9UIK5]	GO:0005874	microtubule	cellular_component
ENSG00000144339	TMEFF2	Transmembrane protein with EGF-like and two follistatin-like domains 2 precursor (Transmembrane protein containing epidermal growth factor and follistatin domains) (Tomoregulin) (TR) (Hyperplastic polyposis protein 1). [Source:Uniprot/SWISSPROT;Acc:Q9UIK5]	GO:0005875	microtubule associated complex	cellular_component
ENSG00000164970	C9orf25	Uncharacterized protein C9orf25. [Source:Uniprot/SWISSPROT;Acc:Q8IW50]	GO:0005874	microtubule	cellular_component
ENSG00000164970	C9orf25	Uncharacterized protein C9orf25. [Source:Uniprot/SWISSPROT;Acc:Q8IW50]	GO:0005875	microtubule associated complex	cellular_component
ENSG00000012048	BRCA1	Breast cancer type 1 susceptibility protein (RING finger protein 53). [Source:Uniprot/SWISSPROT;Acc:P38398]	GO:0000279	M phase	biological_process
ENSG00000100347	SAMM50	Sorting and assembly machinery component 50 homolog. [Source:Uniprot/SWISSPROT;Acc:Q9Y512]	GO:0003735	structural constituent of ribosome	molecular_function
ENSG00000100347	SAMM50	Sorting and assembly machinery component 50 homolog. [Source:Uniprot/SWISSPROT;Acc:Q9Y512]	GO:0005840	ribosome	cellular_component
ENSG00000143420	ENSA	Alpha-endosulfine (ARPP-19e). [Source:Uniprot/SWISSPROT;Acc:O43768]	GO:0044427	chromosomal part	cellular_component
ENSG00000211452	DIO1	Type I iodothyronine deiodinase (EC 1.97.1.10) (Type-I 5' deiodinase) (DIOI) (Type 1 DI) (5DI). [Source:Uniprot/SWISSPROT;Acc:P49895]	GO:0005507	copper ion binding	molecular_function
ENSG00000211452	DIO1	Type I iodothyronine deiodinase (EC 1.97.1.10) (Type-I 5' deiodinase) (DIOI) (Type 1 DI) (5DI). [Source:Uniprot/SWISSPROT;Acc:P49895]	GO:0046870	cadmium ion binding	molecular_function
ENSG00000205871	-	-	GO:0003735	structural constituent of ribosome	molecular_function
ENSG00000205871	-	-	GO:0005840	ribosome	cellular_component
ENSG00000102225	PCTK1	Serine/threonine-protein kinase PCTAIRE-1 (EC 2.7.11.22) (PCTAIRE- motif protein kinase 1). [Source:Uniprot/SWISSPROT;Acc:Q00536]	GO:0005743	mitochondrial inner membrane	cellular_component
ENSG00000169020	ATP5I	ATP synthase e chain, mitochondrial (EC 3.6.3.14). [Source:Uniprot/SWISSPROT;Acc:P56385]	GO:0005743	mitochondrial inner membrane	cellular_component
ENSG00000104960	PTOV1	prostate tumor overexpressed gene 1 [Source:RefSeq_peptide;Acc:NP_059128]	GO:0006397	mRNA processing	biological_process
ENSG00000036448	MYOM2	Myomesin-2 (M-protein) (165 kDa titin-associated protein) (165 kDa connectin-associated protein). [Source:Uniprot/SWISSPROT;Acc:P54296]	GO:0005743	mitochondrial inner membrane	cellular_component
ENSG00000113742	CPEB4	Cytoplasmic polyadenylation element-binding protein 4 (CPE-binding protein 4) (CPE-BP4) (hCPEB-4). [Source:Uniprot/SWISSPROT;Acc:Q17RY0]	GO:0005746	mitochondrial respiratory chain	cellular_component
ENSG00000128272	ATF4	Cyclic AMP-dependent transcription factor ATF-4 (Activating transcription factor 4) (DNA-binding protein TAXREB67) (Cyclic AMP response element-binding protein 2) (CREB2). [Source:Uniprot/SWISSPROT;Acc:P18848]	GO:0003735	structural constituent of ribosome	molecular_function
ENSG00000128272	ATF4	Cyclic AMP-dependent transcription factor ATF-4 (Activating transcription factor 4) (DNA-binding protein TAXREB67) (Cyclic AMP response element-binding protein 2) (CREB2). [Source:Uniprot/SWISSPROT;Acc:P18848]	GO:0005840	ribosome	cellular_component
ENSG00000129167	TPH1	Tryptophan 5-hydroxylase 1 (EC 1.14.16.4) (Tryptophan 5-monooxygenase 1). [Source:Uniprot/SWISSPROT;Acc:P17752]	GO:0007586	digestion	biological_process
ENSG00000174886	NDUFA11	NADH dehydrogenase [ubiquinone] 1 alpha subcomplex subunit 11 (EC 1.6.5.3) (EC 1.6.99.3) (NADH-ubiquinone oxidoreductase subunit B14.7) (Complex I-B14.7) (CI-B14.7). [Source:Uniprot/SWISSPROT;Acc:Q86Y39]	GO:0005743	mitochondrial inner membrane	cellular_component
ENSG00000137507	LRRC32	Leucine-rich repeat-containing protein 32 precursor (GARP protein) (Garpin) (Glycoprotein A repetitions predominant). [Source:Uniprot/SWISSPROT;Acc:Q14392]	GO:0001568	blood vessel development	biological_process
ENSG00000177410	-	C20orf199 protein (Fragment). [Source:Uniprot/SPTREMBL;Acc:Q8N5E3]	GO:0003735	structural constituent of ribosome	molecular_function
ENSG00000177410	-	C20orf199 protein (Fragment). [Source:Uniprot/SPTREMBL;Acc:Q8N5E3]	GO:0005840	ribosome	cellular_component
ENSG00000134146	ATPBD4	ATP-binding domain protein 4. [Source:Uniprot/SWISSPROT;Acc:Q7L8W6]	GO:0003735	structural constituent of ribosome	molecular_function
ENSG00000134146	ATPBD4	ATP-binding domain protein 4. [Source:Uniprot/SWISSPROT;Acc:Q7L8W6]	GO:0005840	ribosome	cellular_component
ENSG00000074219	TEAD2	Transcriptional enhancer factor TEF-4 (TEA domain family member 2) (TEAD-2). [Source:Uniprot/SWISSPROT;Acc:Q15562]	GO:0000278	mitotic cell cycle	biological_process
ENSG00000107371	EXOSC3	Exosome complex exonuclease RRP40 (EC 3.1.13.-) (Ribosomal RNA- processing protein 40) (Exosome component 3) (p10). [Source:Uniprot/SWISSPROT;Acc:Q9NQT5]	GO:0000786	nucleosome	cellular_component
ENSG00000107371	EXOSC3	Exosome complex exonuclease RRP40 (EC 3.1.13.-) (Ribosomal RNA- processing protein 40) (Exosome component 3) (p10). [Source:Uniprot/SWISSPROT;Acc:Q9NQT5]	GO:0006334	nucleosome assembly	biological_process
ENSG00000170606	HSPA4	Heat shock 70 kDa protein 4 (Heat shock 70-related protein APG-2) (HSP70RY). [Source:Uniprot/SWISSPROT;Acc:P34932]	GO:0006397	mRNA processing	biological_process
ENSG00000170202	-	H3L-like histone (Fragment). [Source:Uniprot/SPTREMBL;Acc:Q6TXQ4]	GO:0003735	structural constituent of ribosome	molecular_function
ENSG00000170202	-	H3L-like histone (Fragment). [Source:Uniprot/SPTREMBL;Acc:Q6TXQ4]	GO:0005840	ribosome	cellular_component
ENSG00000166886	NAB2	NGFI-A-binding protein 2 (EGR-1-binding protein 2) (Melanoma- associated delayed early response protein) (Protein MADER). [Source:Uniprot/SWISSPROT;Acc:Q15742]	GO:0003735	structural constituent of ribosome	molecular_function
ENSG00000166886	NAB2	NGFI-A-binding protein 2 (EGR-1-binding protein 2) (Melanoma- associated delayed early response protein) (Protein MADER). [Source:Uniprot/SWISSPROT;Acc:Q15742]	GO:0005840	ribosome	cellular_component
ENSG00000159797	C9orf144	CDNA FLJ46303 fis, clone TESTI4037228. [Source:Uniprot/SPTREMBL;Acc:Q6ZRJ7]	GO:0005604	basement membrane	cellular_component
ENSG00000075415	SLC25A3	Phosphate carrier protein, mitochondrial precursor (PTP) (Solute carrier family 25 member 3). [Source:Uniprot/SWISSPROT;Acc:Q00325]	GO:0044455	mitochondrial membrane part	cellular_component
ENSG00000126953	TIMM8A	Mitochondrial import inner membrane translocase subunit Tim8 A (Deafness dystonia protein 1) (X-linked deafness dystonia protein). [Source:Uniprot/SWISSPROT;Acc:O60220]	GO:0004984	olfactory receptor activity	molecular_function
ENSG00000126953	TIMM8A	Mitochondrial import inner membrane translocase subunit Tim8 A (Deafness dystonia protein 1) (X-linked deafness dystonia protein). [Source:Uniprot/SWISSPROT;Acc:O60220]	GO:0007608	sensory perception of smell	biological_process
ENSG00000177107	-	-	GO:0006953	acute-phase response	biological_process
ENSG00000168631	DPCR1	diffuse panbronchiolitis critical region 1 protein [Source:RefSeq_peptide;Acc:NP_543146]	GO:0007586	digestion	biological_process
ENSG00000169306	IL1RAPL1	X-linked interleukin-1 receptor accessory protein-like 1 precursor (IL1RAPL-1) (Oligophrenin-4) (Three immunoglobulin domain-containing IL-1 receptor-related 2) (TIGIRR-2). [Source:Uniprot/SWISSPROT;Acc:Q9NZN1]	GO:0005743	mitochondrial inner membrane	cellular_component
ENSG00000165304	MELK	Maternal embryonic leucine zipper kinase (EC 2.7.11.1) (hMELK) (Protein kinase PK38) (hPK38). [Source:Uniprot/SWISSPROT;Acc:Q14680]	GO:0000278	mitotic cell cycle	biological_process
ENSG00000165304	MELK	Maternal embryonic leucine zipper kinase (EC 2.7.11.1) (hMELK) (Protein kinase PK38) (hPK38). [Source:Uniprot/SWISSPROT;Acc:Q14680]	GO:0000279	M phase	biological_process
ENSG00000165304	MELK	Maternal embryonic leucine zipper kinase (EC 2.7.11.1) (hMELK) (Protein kinase PK38) (hPK38). [Source:Uniprot/SWISSPROT;Acc:Q14680]	GO:0005819	spindle	cellular_component
ENSG00000137547	MRPL15	39S ribosomal protein L15, mitochondrial precursor (L15mt) (MRP-L15). [Source:Uniprot/SWISSPROT;Acc:Q9P015]	GO:0005743	mitochondrial inner membrane	cellular_component
ENSG00000137547	MRPL15	39S ribosomal protein L15, mitochondrial precursor (L15mt) (MRP-L15). [Source:Uniprot/SWISSPROT;Acc:Q9P015]	GO:0044455	mitochondrial membrane part	cellular_component
ENSG00000169436	COL22A1	collagen, type XXII, alpha 1 [Source:RefSeq_peptide;Acc:NP_690848]	GO:0005179	hormone activity	molecular_function
ENSG00000070831	CDC42	Cell division control protein 42 homolog precursor (G25K GTP-binding protein). [Source:Uniprot/SWISSPROT;Acc:P60953]	GO:0005874	microtubule	cellular_component
ENSG00000070831	CDC42	Cell division control protein 42 homolog precursor (G25K GTP-binding protein). [Source:Uniprot/SWISSPROT;Acc:P60953]	GO:0005875	microtubule associated complex	cellular_component
ENSG00000181817	LSM10	U7 snRNA-associated Sm-like protein LSm10. [Source:Uniprot/SWISSPROT;Acc:Q969L4]	GO:0005840	ribosome	cellular_component
ENSG00000100412	ACO2	Aconitate hydratase, mitochondrial precursor (EC 4.2.1.3) (Citrate hydro-lyase) (Aconitase). [Source:Uniprot/SWISSPROT;Acc:Q99798]	GO:0005746	mitochondrial respiratory chain	cellular_component
ENSG00000106305	-	Multisynthetase complex auxiliary component p38 (Protein JTV-1). [Source:Uniprot/SWISSPROT;Acc:Q13155]	GO:0005840	ribosome	cellular_component
ENSG00000144895	EIF2A	eukaryotic translation initiation factor 2A [Source:RefSeq_peptide;Acc:NP_114414]	GO:0003735	structural constituent of ribosome	molecular_function
ENSG00000144895	EIF2A	eukaryotic translation initiation factor 2A [Source:RefSeq_peptide;Acc:NP_114414]	GO:0005840	ribosome	cellular_component
ENSG00000149925	ALDOA	Fructose-bisphosphate aldolase A (EC 4.1.2.13) (Muscle-type aldolase) (Lung cancer antigen NY-LU-1). [Source:Uniprot/SWISSPROT;Acc:P04075]	GO:0008092	cytoskeletal protein binding	molecular_function
ENSG00000064666	CNN2	Calponin-2 (Calponin H2, smooth muscle) (Neutral calponin). [Source:Uniprot/SWISSPROT;Acc:Q99439]	GO:0000786	nucleosome	cellular_component
ENSG00000064666	CNN2	Calponin-2 (Calponin H2, smooth muscle) (Neutral calponin). [Source:Uniprot/SWISSPROT;Acc:Q99439]	GO:0006334	nucleosome assembly	biological_process
ENSG00000066405	CLDN18	Claudin-18. [Source:Uniprot/SWISSPROT;Acc:P56856]	GO:0007586	digestion	biological_process
ENSG00000110244	APOA4	Apolipoprotein A-IV precursor (Apo-AIV) (ApoA-IV). [Source:Uniprot/SWISSPROT;Acc:P06727]	GO:0002526	acute inflammatory response	biological_process
ENSG00000176340	COX8A	Cytochrome c oxidase polypeptide VIII-liver/heart, mitochondrial precursor (EC 1.9.3.1) (Cytochrome c oxidase subunit 8-2). [Source:Uniprot/SWISSPROT;Acc:P10176]	GO:0005743	mitochondrial inner membrane	cellular_component
ENSG00000176340	COX8A	Cytochrome c oxidase polypeptide VIII-liver/heart, mitochondrial precursor (EC 1.9.3.1) (Cytochrome c oxidase subunit 8-2). [Source:Uniprot/SWISSPROT;Acc:P10176]	GO:0044455	mitochondrial membrane part	cellular_component
ENSG00000153822	KCNJ16	Inward rectifier potassium channel 16 (Potassium channel, inwardly rectifying subfamily J member 16) (Inward rectifier K(+) channel Kir5.1). [Source:Uniprot/SWISSPROT;Acc:Q9NPI9]	GO:0005507	copper ion binding	molecular_function
ENSG00000153822	KCNJ16	Inward rectifier potassium channel 16 (Potassium channel, inwardly rectifying subfamily J member 16) (Inward rectifier K(+) channel Kir5.1). [Source:Uniprot/SWISSPROT;Acc:Q9NPI9]	GO:0046870	cadmium ion binding	molecular_function
ENSG00000183093	MRPL12	39S ribosomal protein L12, mitochondrial precursor (L12mt) (MRP-L12) (5c5-2). [Source:Uniprot/SWISSPROT;Acc:P52815]	GO:0005743	mitochondrial inner membrane	cellular_component
ENSG00000135940	COX5B	Cytochrome c oxidase subunit 5B, mitochondrial precursor (EC 1.9.3.1) (Cytochrome c oxidase polypeptide Vb). [Source:Uniprot/SWISSPROT;Acc:P10606]	GO:0005746	mitochondrial respiratory chain	cellular_component
ENSG00000135940	COX5B	Cytochrome c oxidase subunit 5B, mitochondrial precursor (EC 1.9.3.1) (Cytochrome c oxidase polypeptide Vb). [Source:Uniprot/SWISSPROT;Acc:P10606]	GO:0042775	organelle ATP synthesis coupled electron transport	biological_process
ENSG00000171262	FAM98B	Protein FAM98B. [Source:Uniprot/SWISSPROT;Acc:Q52LJ0]	GO:0000278	mitotic cell cycle	biological_process
ENSG00000185885	IFITM1	Interferon-induced transmembrane protein 1 (Interferon-induced protein 17) (Interferon-inducible protein 9-27) (Leu-13 antigen) (CD225 antigen). [Source:Uniprot/SWISSPROT;Acc:P13164]	GO:0019882	antigen processing and presentation	biological_process
ENSG00000185885	IFITM1	Interferon-induced transmembrane protein 1 (Interferon-induced protein 17) (Interferon-inducible protein 9-27) (Leu-13 antigen) (CD225 antigen). [Source:Uniprot/SWISSPROT;Acc:P13164]	GO:0042611	MHC protein complex	cellular_component
ENSG00000185559	DLK1	Delta-like protein precursor (DLK) (pG2) [Contains: Fetal antigen 1 (FA1)]. [Source:Uniprot/SWISSPROT;Acc:P80370]	GO:0008202	steroid metabolic process	biological_process
ENSG00000188873	-	-	GO:0003735	structural constituent of ribosome	molecular_function
ENSG00000188873	-	-	GO:0005830	cytosolic ribosome (sensu Eukaryota)	cellular_component
ENSG00000126787	DLG7	Discs large homolog 7 (Hepatoma up-regulated protein) (HURP). [Source:Uniprot/SWISSPROT;Acc:Q15398]	GO:0000775	chromosome, pericentric region	cellular_component
ENSG00000126787	DLG7	Discs large homolog 7 (Hepatoma up-regulated protein) (HURP). [Source:Uniprot/SWISSPROT;Acc:Q15398]	GO:0051301	cell division	biological_process
ENSG00000116455	WDR77	Methylosome protein 50 (MEP50 protein) (WD repeat protein 77). [Source:Uniprot/SWISSPROT;Acc:Q9BQA1]	GO:0005840	ribosome	cellular_component
ENSG00000180065	-	-	GO:0004984	olfactory receptor activity	molecular_function
ENSG00000180065	-	-	GO:0007608	sensory perception of smell	biological_process
ENSG00000166192	SENP8	Sentrin-specific protease 8 (EC 3.4.22.-) (Sentrin/SUMO-specific protease SENP8) (Protease, cysteine 2) (NEDD8-specific protease 1) (Deneddylase-1). [Source:Uniprot/SWISSPROT;Acc:Q96LD8]	GO:0002526	acute inflammatory response	biological_process
ENSG00000175166	PSMD2	26S proteasome non-ATPase regulatory subunit 2 (26S proteasome regulatory subunit RPN1) (26S proteasome regulatory subunit S2) (26S proteasome subunit p97) (Tumor necrosis factor type 1 receptor- associated protein 2) (55.11 protein). [Source:Uniprot/SWISSPROT;Acc:Q13200]	GO:0006412	translation	biological_process
ENSG00000175166	PSMD2	26S proteasome non-ATPase regulatory subunit 2 (26S proteasome regulatory subunit RPN1) (26S proteasome regulatory subunit S2) (26S proteasome subunit p97) (Tumor necrosis factor type 1 receptor- associated protein 2) (55.11 protein). [Source:Uniprot/SWISSPROT;Acc:Q13200]	GO:0006520	amino acid metabolic process	biological_process
ENSG00000099624	ATP5D	ATP synthase delta chain, mitochondrial precursor (EC 3.6.3.14). [Source:Uniprot/SWISSPROT;Acc:P30049]	GO:0005746	mitochondrial respiratory chain	cellular_component
ENSG00000124399	-	-	GO:0005743	mitochondrial inner membrane	cellular_component
ENSG00000146410	FAM54A	Protein FAM54A (DUF729 domain-containing protein 1). [Source:Uniprot/SWISSPROT;Acc:Q6P444]	GO:0000279	M phase	biological_process
ENSG00000147316	MCPH1	Microcephalin. [Source:Uniprot/SWISSPROT;Acc:Q8NEM0]	GO:0000278	mitotic cell cycle	biological_process
ENSG00000198901	PRC1	Protein regulator of cytokinesis 1. [Source:Uniprot/SWISSPROT;Acc:O43663]	GO:0000279	M phase	biological_process
ENSG00000154723	ATP5J	ATP synthase coupling factor 6, mitochondrial precursor (EC 3.6.3.14) (ATPase subunit F6). [Source:Uniprot/SWISSPROT;Acc:P18859]	GO:0005746	mitochondrial respiratory chain	cellular_component
ENSG00000154723	ATP5J	ATP synthase coupling factor 6, mitochondrial precursor (EC 3.6.3.14) (ATPase subunit F6). [Source:Uniprot/SWISSPROT;Acc:P18859]	GO:0042775	organelle ATP synthesis coupled electron transport	biological_process
ENSG00000025039	RRAGD	Ras-related GTP-binding protein D (Rag D). [Source:Uniprot/SWISSPROT;Acc:Q9NQL2]	GO:0005746	mitochondrial respiratory chain	cellular_component
ENSG00000198899	MT-ATP6	ATP synthase a chain (EC 3.6.3.14) (ATPase protein 6). [Source:Uniprot/SWISSPROT;Acc:P00846]	GO:0005746	mitochondrial respiratory chain	cellular_component
ENSG00000198899	MT-ATP6	ATP synthase a chain (EC 3.6.3.14) (ATPase protein 6). [Source:Uniprot/SWISSPROT;Acc:P00846]	GO:0042775	organelle ATP synthesis coupled electron transport	biological_process
ENSG00000175886	-	-	GO:0003735	structural constituent of ribosome	molecular_function
ENSG00000175886	-	-	GO:0005840	ribosome	cellular_component
ENSG00000173145	NOC3L	Nucleolar complex protein 3 homolog (NOC3 protein homolog) (NOC3-like protein) (Nucleolar complex-associated protein 3-like protein) (Factor for adipocyte differentiation 24). [Source:Uniprot/SWISSPROT;Acc:Q8WTT2]	GO:0003735	structural constituent of ribosome	molecular_function
ENSG00000173145	NOC3L	Nucleolar complex protein 3 homolog (NOC3 protein homolog) (NOC3-like protein) (Nucleolar complex-associated protein 3-like protein) (Factor for adipocyte differentiation 24). [Source:Uniprot/SWISSPROT;Acc:Q8WTT2]	GO:0005840	ribosome	cellular_component
ENSG00000091140	DLD	Dihydrolipoyl dehydrogenase, mitochondrial precursor (EC 1.8.1.4) (Dihydrolipoamide dehydrogenase) (Glycine cleavage system L protein). [Source:Uniprot/SWISSPROT;Acc:P09622]	GO:0005743	mitochondrial inner membrane	cellular_component
ENSG00000203569	-	-	GO:0004984	olfactory receptor activity	molecular_function
ENSG00000203569	-	-	GO:0007608	sensory perception of smell	biological_process
ENSG00000177350	-	-	GO:0005830	cytosolic ribosome (sensu Eukaryota)	cellular_component
ENSG00000077312	SNRPA	U1 small nuclear ribonucleoprotein A (U1 snRNP protein A) (U1A protein) (U1-A). [Source:Uniprot/SWISSPROT;Acc:P09012]	GO:0003735	structural constituent of ribosome	molecular_function
ENSG00000077312	SNRPA	U1 small nuclear ribonucleoprotein A (U1 snRNP protein A) (U1A protein) (U1-A). [Source:Uniprot/SWISSPROT;Acc:P09012]	GO:0005840	ribosome	cellular_component
ENSG00000204632	HLA-G	HLA class I histocompatibility antigen, alpha chain G precursor (HLA G antigen). [Source:Uniprot/SWISSPROT;Acc:P17693]	GO:0003735	structural constituent of ribosome	molecular_function
ENSG00000204632	HLA-G	HLA class I histocompatibility antigen, alpha chain G precursor (HLA G antigen). [Source:Uniprot/SWISSPROT;Acc:P17693]	GO:0005840	ribosome	cellular_component
ENSG00000069122	GPR116	Probable G-protein coupled receptor 116 precursor. [Source:Uniprot/SWISSPROT;Acc:Q8IZF2]	GO:0001525	angiogenesis	biological_process
ENSG00000075624	ACTB	Actin, cytoplasmic 1 (Beta-actin). [Source:Uniprot/SWISSPROT;Acc:P60709]	GO:0003735	structural constituent of ribosome	molecular_function
ENSG00000075624	ACTB	Actin, cytoplasmic 1 (Beta-actin). [Source:Uniprot/SWISSPROT;Acc:P60709]	GO:0005840	ribosome	cellular_component
ENSG00000090104	RGS1	Regulator of G-protein signaling 1 (RGS1) (Early response protein 1R20) (B-cell activation protein BL34). [Source:Uniprot/SWISSPROT;Acc:Q08116]	GO:0002504	antigen processing and presentation of peptide or polysaccharide antigen via MHC class II	biological_process
ENSG00000090104	RGS1	Regulator of G-protein signaling 1 (RGS1) (Early response protein 1R20) (B-cell activation protein BL34). [Source:Uniprot/SWISSPROT;Acc:Q08116]	GO:0042613	MHC class II protein complex	cellular_component
ENSG00000111786	SFRS9	Splicing factor, arginine/serine-rich 9 (Pre-mRNA-splicing factor SRp30C). [Source:Uniprot/SWISSPROT;Acc:Q13242]	GO:0003735	structural constituent of ribosome	molecular_function
ENSG00000111786	SFRS9	Splicing factor, arginine/serine-rich 9 (Pre-mRNA-splicing factor SRp30C). [Source:Uniprot/SWISSPROT;Acc:Q13242]	GO:0005840	ribosome	cellular_component
ENSG00000198751	-	-	GO:0005743	mitochondrial inner membrane	cellular_component
ENSG00000198751	-	-	GO:0044455	mitochondrial membrane part	cellular_component
ENSG00000063046	EIF4B	Eukaryotic translation initiation factor 4B (eIF-4B). [Source:Uniprot/SWISSPROT;Acc:P23588]	GO:0003735	structural constituent of ribosome	molecular_function
ENSG00000063046	EIF4B	Eukaryotic translation initiation factor 4B (eIF-4B). [Source:Uniprot/SWISSPROT;Acc:P23588]	GO:0005830	cytosolic ribosome (sensu Eukaryota)	cellular_component
ENSG00000142507	PSMB6	Proteasome subunit beta type 6 precursor (EC 3.4.25.1) (Proteasome delta chain) (Macropain delta chain) (Multicatalytic endopeptidase complex delta chain) (Proteasome subunit Y). [Source:Uniprot/SWISSPROT;Acc:P28072]	GO:0003735	structural constituent of ribosome	molecular_function
ENSG00000142507	PSMB6	Proteasome subunit beta type 6 precursor (EC 3.4.25.1) (Proteasome delta chain) (Macropain delta chain) (Multicatalytic endopeptidase complex delta chain) (Proteasome subunit Y). [Source:Uniprot/SWISSPROT;Acc:P28072]	GO:0005840	ribosome	cellular_component
ENSG00000201212	-	Small nucleolar RNA U70 [Source:RFAM;Acc:RF00156]	GO:0003735	structural constituent of ribosome	molecular_function
ENSG00000201212	-	Small nucleolar RNA U70 [Source:RFAM;Acc:RF00156]	GO:0005840	ribosome	cellular_component
ENSG00000110435	PDHX	Pyruvate dehydrogenase protein X component, mitochondrial precursor (Dihydrolipoamide dehydrogenase-binding protein of pyruvate dehydrogenase complex) (Lipoyl-containing pyruvate dehydrogenase complex component X) (E3-binding protein) (E3BP) (proX). [Source:Uniprot/SWISSPROT;Acc:O00330]	GO:0005743	mitochondrial inner membrane	cellular_component
ENSG00000135451	TROAP	Trophinin-associated protein (Tastin) (Trophinin-assisting protein). [Source:Uniprot/SWISSPROT;Acc:Q12815]	GO:0000279	M phase	biological_process
ENSG00000143184	XCL1	Lymphotactin precursor (XCL1) (Cytokine SCM-1) (ATAC) (Lymphotaxin) (SCM-1-alpha) (Small inducible cytokine C1) (XC chemokine ligand 1). [Source:Uniprot/SWISSPROT;Acc:P47992]	GO:0004984	olfactory receptor activity	molecular_function
ENSG00000143184	XCL1	Lymphotactin precursor (XCL1) (Cytokine SCM-1) (ATAC) (Lymphotaxin) (SCM-1-alpha) (Small inducible cytokine C1) (XC chemokine ligand 1). [Source:Uniprot/SWISSPROT;Acc:P47992]	GO:0007608	sensory perception of smell	biological_process
ENSG00000115592	PRKAG3	5'-AMP-activated protein kinase subunit gamma-3 (AMPK gamma-3 chain) (AMPK gamma3). [Source:Uniprot/SWISSPROT;Acc:Q9UGI9]	GO:0002526	acute inflammatory response	biological_process
ENSG00000115592	PRKAG3	5'-AMP-activated protein kinase subunit gamma-3 (AMPK gamma-3 chain) (AMPK gamma3). [Source:Uniprot/SWISSPROT;Acc:Q9UGI9]	GO:0051239	regulation of multicellular organismal process	biological_process
ENSG00000167658	EEF2	Elongation factor 2 (EF-2). [Source:Uniprot/SWISSPROT;Acc:P13639]	GO:0003735	structural constituent of ribosome	molecular_function
ENSG00000167658	EEF2	Elongation factor 2 (EF-2). [Source:Uniprot/SWISSPROT;Acc:P13639]	GO:0005840	ribosome	cellular_component
ENSG00000065534	MYLK	Myosin light chain kinase, smooth muscle (EC 2.7.11.18) (MLCK) (Telokin) (Kinase-related protein) (KRP). [Source:Uniprot/SWISSPROT;Acc:Q15746]	GO:0008092	cytoskeletal protein binding	molecular_function
ENSG00000115317	HTRA2	Serine protease HTRA2, mitochondrial precursor (EC 3.4.21.108) (High temperature requirement protein A2) (HtrA2) (Omi stress-regulated endoprotease) (Serine proteinase OMI) (Serine protease 25). [Source:Uniprot/SWISSPROT;Acc:O43464]	GO:0003735	structural constituent of ribosome	molecular_function
ENSG00000115317	HTRA2	Serine protease HTRA2, mitochondrial precursor (EC 3.4.21.108) (High temperature requirement protein A2) (HtrA2) (Omi stress-regulated endoprotease) (Serine proteinase OMI) (Serine protease 25). [Source:Uniprot/SWISSPROT;Acc:O43464]	GO:0005840	ribosome	cellular_component
ENSG00000185834	-	similar to 60S ribosomal protein L12 (LOC644202), mRNA [Source:RefSeq_dna;Acc:XR_016588]	GO:0005830	cytosolic ribosome (sensu Eukaryota)	cellular_component
ENSG00000164708	PGAM2	Phosphoglycerate mutase 2 (EC 5.4.2.1) (EC 5.4.2.4) (EC 3.1.3.13) (Phosphoglycerate mutase isozyme M) (PGAM-M) (BPG-dependent PGAM 2) (Muscle-specific phosphoglycerate mutase). [Source:Uniprot/SWISSPROT;Acc:P15259]	GO:0008092	cytoskeletal protein binding	molecular_function
ENSG00000189403	HMGB1	High mobility group protein B1 (High mobility group protein 1) (HMG- 1). [Source:Uniprot/SWISSPROT;Acc:P09429]	GO:0006397	mRNA processing	biological_process
ENSG00000171241	SHCBP1	SHC SH2 domain-binding protein 1. [Source:Uniprot/SWISSPROT;Acc:Q8NEM2]	GO:0000279	M phase	biological_process
ENSG00000123485	-	CDNA FLJ90328 fis, clone NT2RP2001921 (Fetal liver expressing gene 1) (Hypothetical protein DKFZp762E1312). [Source:Uniprot/SPTREMBL;Acc:Q8NCD3]	GO:0000279	M phase	biological_process
ENSG00000122367	LDB3	LIM domain-binding protein 3 (Z-band alternatively spliced PDZ-motif protein) (Protein cypher). [Source:Uniprot/SWISSPROT;Acc:O75112]	GO:0008092	cytoskeletal protein binding	molecular_function
ENSG00000070814	TCOF1	Treacher Collins-Franceschetti syndrome 1 isoform b [Source:RefSeq_peptide;Acc:NP_000347]	GO:0002504	antigen processing and presentation of peptide or polysaccharide antigen via MHC class II	biological_process
ENSG00000070814	TCOF1	Treacher Collins-Franceschetti syndrome 1 isoform b [Source:RefSeq_peptide;Acc:NP_000347]	GO:0042613	MHC class II protein complex	cellular_component
ENSG00000180210	F2	Prothrombin precursor (EC 3.4.21.5) (Coagulation factor II) [Contains: Activation peptide fragment 1; Activation peptide fragment 2; Thrombin light chain; Thrombin heavy chain]. [Source:Uniprot/SWISSPROT;Acc:P00734]	GO:0051239	regulation of multicellular organismal process	biological_process
ENSG00000079385	CEACAM1	Carcinoembryonic antigen-related cell adhesion molecule 1 precursor (Biliary glycoprotein 1) (BGP-1) (CD66 antigen) (CD66a antigen). [Source:Uniprot/SWISSPROT;Acc:P13688]	GO:0008544	epidermis development	biological_process
ENSG00000130312	MRPL34	39S ribosomal protein L34, mitochondrial precursor (L34mt) (MRP-L34). [Source:Uniprot/SWISSPROT;Acc:Q9BQ48]	GO:0005743	mitochondrial inner membrane	cellular_component
ENSG00000164089	AGXT2L1	alanine-glyoxylate aminotransferase 2-like 1 [Source:RefSeq_peptide;Acc:NP_112569]	GO:0005743	mitochondrial inner membrane	cellular_component
ENSG00000186676	EEF1G	Elongation factor 1-gamma (EF-1-gamma) (eEF-1B gamma). [Source:Uniprot/SWISSPROT;Acc:P26641]	GO:0003735	structural constituent of ribosome	molecular_function
ENSG00000186676	EEF1G	Elongation factor 1-gamma (EF-1-gamma) (eEF-1B gamma). [Source:Uniprot/SWISSPROT;Acc:P26641]	GO:0005840	ribosome	cellular_component
ENSG00000169807	PRY	PTPN13-like protein, Y-linked (Testis-specific PTP-BL-related Y protein). [Source:Uniprot/SWISSPROT;Acc:O14603]	GO:0004984	olfactory receptor activity	molecular_function
ENSG00000169807	PRY	PTPN13-like protein, Y-linked (Testis-specific PTP-BL-related Y protein). [Source:Uniprot/SWISSPROT;Acc:O14603]	GO:0007608	sensory perception of smell	biological_process
ENSG00000130005	GAMT	Guanidinoacetate N-methyltransferase (EC 2.1.1.2). [Source:Uniprot/SWISSPROT;Acc:Q14353]	GO:0005743	mitochondrial inner membrane	cellular_component
ENSG00000130005	GAMT	Guanidinoacetate N-methyltransferase (EC 2.1.1.2). [Source:Uniprot/SWISSPROT;Acc:Q14353]	GO:0044455	mitochondrial membrane part	cellular_component
ENSG00000181340	-	LSM12 homolog [Source:RefSeq_peptide;Acc:NP_689557]	GO:0005840	ribosome	cellular_component
ENSG00000138778	CENPE	centromere protein E [Source:RefSeq_peptide;Acc:NP_001804]	GO:0000279	M phase	biological_process
ENSG00000197498	BXDC1	Brix domain-containing protein 1. [Source:Uniprot/SWISSPROT;Acc:Q9H7B2]	GO:0005840	ribosome	cellular_component
ENSG00000146425	DYNLT1	Dynein light chain Tctex-type 1 (T-complex testis-specific protein 1 homolog) (Protein CW-1). [Source:Uniprot/SWISSPROT;Acc:P63172]	GO:0005840	ribosome	cellular_component
ENSG00000101278	-	Ribosomal protein S10-like pseudogene. [Source:Uniprot/SPTREMBL;Acc:Q9NQ39]	GO:0003735	structural constituent of ribosome	molecular_function
ENSG00000101278	-	Ribosomal protein S10-like pseudogene. [Source:Uniprot/SPTREMBL;Acc:Q9NQ39]	GO:0005830	cytosolic ribosome (sensu Eukaryota)	cellular_component
ENSG00000137710	RDX	Radixin. [Source:Uniprot/SWISSPROT;Acc:P35241]	GO:0005604	basement membrane	cellular_component
ENSG00000136492	BRIP1	Fanconi anemia group J protein (EC 3.6.1.-) (ATP-dependent RNA helicase BRIP1) (Protein FACJ) (BRCA1-interacting protein C-terminal helicase 1) (BRCA1-interacting protein 1) (BRCA1-associated C-terminal helicase 1). [Source:Uniprot/SWISSPROT;Acc:Q9BX63]	GO:0000279	M phase	biological_process
ENSG00000162409	PRKAA2	5'-AMP-activated protein kinase catalytic subunit alpha-2 (EC 2.7.11.1) (AMPK alpha-2 chain). [Source:Uniprot/SWISSPROT;Acc:P54646]	GO:0005743	mitochondrial inner membrane	cellular_component
ENSG00000146701	MDH2	Malate dehydrogenase, mitochondrial precursor (EC 1.1.1.37). [Source:Uniprot/SWISSPROT;Acc:P40926]	GO:0005743	mitochondrial inner membrane	cellular_component
ENSG00000146701	MDH2	Malate dehydrogenase, mitochondrial precursor (EC 1.1.1.37). [Source:Uniprot/SWISSPROT;Acc:P40926]	GO:0044455	mitochondrial membrane part	cellular_component
ENSG00000156709	AIFM1	Apoptosis-inducing factor 1, mitochondrial precursor (EC 1.-.-.-) (Programmed cell death protein 8). [Source:Uniprot/SWISSPROT;Acc:O95831]	GO:0005840	ribosome	cellular_component
ENSG00000205033	-	CDNA FLJ25310 fis, clone SYN00991. [Source:Uniprot/SPTREMBL;Acc:Q96DJ9]	GO:0008544	epidermis development	biological_process
ENSG00000174946	GPR171	Probable G-protein coupled receptor 171 (G-protein coupled receptor H963). [Source:Uniprot/SWISSPROT;Acc:O14626]	GO:0030217	T cell differentiation	biological_process
ENSG00000167193	CRK	Proto-oncogene C-crk (p38) (Adapter molecule crk). [Source:Uniprot/SWISSPROT;Acc:P46108]	GO:0003735	structural constituent of ribosome	molecular_function
ENSG00000167193	CRK	Proto-oncogene C-crk (p38) (Adapter molecule crk). [Source:Uniprot/SWISSPROT;Acc:P46108]	GO:0005840	ribosome	cellular_component
ENSG00000167193	CRK	Proto-oncogene C-crk (p38) (Adapter molecule crk). [Source:Uniprot/SWISSPROT;Acc:P46108]	GO:0006412	translation	biological_process
ENSG00000140853	NLRC5	nucleotide-binding oligomerization domains 27 [Source:RefSeq_peptide;Acc:NP_115582]	GO:0019882	antigen processing and presentation	biological_process
ENSG00000206942	SNORA9	Small nucleolar RNA ACA9 [Source:RFAM;Acc:RF00411]	GO:0003735	structural constituent of ribosome	molecular_function
ENSG00000206942	SNORA9	Small nucleolar RNA ACA9 [Source:RFAM;Acc:RF00411]	GO:0005840	ribosome	cellular_component
ENSG00000154518	ATP5G3	ATP synthase lipid-binding protein, mitochondrial precursor (EC 3.6.3.14) (ATP synthase proteolipid P3) (ATPase protein 9) (ATPase subunit C). [Source:Uniprot/SWISSPROT;Acc:P48201]	GO:0005746	mitochondrial respiratory chain	cellular_component
ENSG00000138078	PREPL	prolyl endopeptidase-like isoform E [Source:RefSeq_peptide;Acc:NP_001035844]	GO:0006334	nucleosome assembly	biological_process
ENSG00000169976	SF3B5	Splicing factor 3B subunit 5 (SF3b5) (Pre-mRNA-splicing factor SF3b 10 kDa subunit). [Source:Uniprot/SWISSPROT;Acc:Q9BWJ5]	GO:0006412	translation	biological_process
ENSG00000104879	CKM	Creatine kinase M-type (EC 2.7.3.2) (Creatine kinase M chain) (M-CK). [Source:Uniprot/SWISSPROT;Acc:P06732]	GO:0008092	cytoskeletal protein binding	molecular_function
ENSG00000126247	CAPNS1	Calpain small subunit 1 (CSS1) (Calcium-dependent protease small subunit 1) (Calcium-dependent protease small subunit) (CDPS) (Calpain regulatory subunit) (Calcium-activated neutral proteinase small subunit) (CANP small subunit). [Source:Uniprot/SWISSPROT;Acc:P04632]	GO:0005743	mitochondrial inner membrane	cellular_component
ENSG00000110955	ATP5B	ATP synthase subunit beta, mitochondrial precursor (EC 3.6.3.14). [Source:Uniprot/SWISSPROT;Acc:P06576]	GO:0005746	mitochondrial respiratory chain	cellular_component
ENSG00000159166	LAD1	Ladinin 1 (Lad-1) (120 kDa linear IgA bullous dermatosis antigen) (97 kDa linear IgA bullous dermatosis antigen) (Linear IgA disease antigen homolog) (LadA). [Source:Uniprot/SWISSPROT;Acc:O00515]	GO:0008544	epidermis development	biological_process
ENSG00000162840	MT1P2	metallothionein 1H-like protein [Source:RefSeq_peptide;Acc:NP_001035043]	GO:0005507	copper ion binding	molecular_function
ENSG00000162840	MT1P2	metallothionein 1H-like protein [Source:RefSeq_peptide;Acc:NP_001035043]	GO:0046870	cadmium ion binding	molecular_function
ENSG00000156885	COX6A2	Cytochrome c oxidase polypeptide VIa-heart, mitochondrial precursor (EC 1.9.3.1) (COXVIAH). [Source:Uniprot/SWISSPROT;Acc:Q02221]	GO:0008092	cytoskeletal protein binding	molecular_function
ENSG00000116459	ATP5F1	ATP synthase B chain, mitochondrial precursor (EC 3.6.3.14). [Source:Uniprot/SWISSPROT;Acc:P24539]	GO:0005746	mitochondrial respiratory chain	cellular_component
ENSG00000116459	ATP5F1	ATP synthase B chain, mitochondrial precursor (EC 3.6.3.14). [Source:Uniprot/SWISSPROT;Acc:P24539]	GO:0042775	organelle ATP synthesis coupled electron transport	biological_process
ENSG00000166800	LDHAL6A	L-lactate dehydrogenase A-like 6A (EC 1.1.1.27). [Source:Uniprot/SWISSPROT;Acc:Q6ZMR3]	GO:0005840	ribosome	cellular_component
ENSG00000163684	RPP14	Ribonuclease P protein subunit p14 (EC 3.1.26.5). [Source:Uniprot/SWISSPROT;Acc:O95059]	GO:0005840	ribosome	cellular_component
ENSG00000119826	-	-	GO:0005830	cytosolic ribosome (sensu Eukaryota)	cellular_component
ENSG00000196972	-	-	GO:0006334	nucleosome assembly	biological_process
ENSG00000184306	-	-	GO:0003735	structural constituent of ribosome	molecular_function
ENSG00000184306	-	-	GO:0005840	ribosome	cellular_component
ENSG00000163636	PSMD6	26S proteasome non-ATPase regulatory subunit 6 (26S proteasome regulatory subunit S10) (p42A) (Proteasome regulatory particle subunit p44S10) (Phosphonoformate immuno-associated protein 4) (Breast cancer- associated protein SGA-113M). [Source:Uniprot/SWISSPROT;Acc:Q15008]	GO:0005840	ribosome	cellular_component
ENSG00000077549	CAPZB	F-actin capping protein subunit beta (CapZ beta). [Source:Uniprot/SWISSPROT;Acc:P47756]	GO:0003735	structural constituent of ribosome	molecular_function
ENSG00000077549	CAPZB	F-actin capping protein subunit beta (CapZ beta). [Source:Uniprot/SWISSPROT;Acc:P47756]	GO:0005840	ribosome	cellular_component
ENSG00000118680	-	myosin regulatory light chain MRCL2 [Source:RefSeq_peptide;Acc:NP_291024]	GO:0003735	structural constituent of ribosome	molecular_function
ENSG00000118680	-	myosin regulatory light chain MRCL2 [Source:RefSeq_peptide;Acc:NP_291024]	GO:0005840	ribosome	cellular_component
ENSG00000164543	STK17A	Serine/threonine-protein kinase 17A (EC 2.7.11.1) (DAP kinase-related apoptosis-inducing protein kinase 1). [Source:Uniprot/SWISSPROT;Acc:Q9UEE5]	GO:0008544	epidermis development	biological_process
ENSG00000181481	RNF135	RING finger protein 135. [Source:Uniprot/SWISSPROT;Acc:Q8IUD6]	GO:0003735	structural constituent of ribosome	molecular_function
ENSG00000181481	RNF135	RING finger protein 135. [Source:Uniprot/SWISSPROT;Acc:Q8IUD6]	GO:0005840	ribosome	cellular_component
ENSG00000198853	RUSC2	RUN and SH3 domain-containing protein 2. [Source:Uniprot/SWISSPROT;Acc:Q8N2Y8]	GO:0003735	structural constituent of ribosome	molecular_function
ENSG00000198853	RUSC2	RUN and SH3 domain-containing protein 2. [Source:Uniprot/SWISSPROT;Acc:Q8N2Y8]	GO:0005840	ribosome	cellular_component
ENSG00000186611	-	OVOS2 protein. [Source:Uniprot/SPTREMBL;Acc:Q86X61]	GO:0000775	chromosome, pericentric region	cellular_component
ENSG00000135390	ATP5G2	ATP synthase lipid-binding protein, mitochondrial precursor (EC 3.6.3.14) (ATP synthase proteolipid P2) (ATPase protein 9) (ATPase subunit C). [Source:Uniprot/SWISSPROT;Acc:Q06055]	GO:0006412	translation	biological_process
ENSG00000211889	TRAV20	T-cell receptor alpha C gene segment [Source:IMGT/GENE_DB;Acc:TRAC]	GO:0030217	T cell differentiation	biological_process
ENSG00000182281	-	-	GO:0003735	structural constituent of ribosome	molecular_function
ENSG00000182281	-	-	GO:0005840	ribosome	cellular_component
ENSG00000173321	-	-	GO:0003735	structural constituent of ribosome	molecular_function
ENSG00000173321	-	-	GO:0005830	cytosolic ribosome (sensu Eukaryota)	cellular_component
ENSG00000119705	C14orf156	SRA stem-loop-interacting RNA-binding protein, mitochondrial precursor. [Source:Uniprot/SWISSPROT;Acc:Q9GZT3]	GO:0006397	mRNA processing	biological_process
ENSG00000131828	PDHA1	Pyruvate dehydrogenase E1 component alpha subunit, somatic form, mitochondrial precursor (EC 1.2.4.1) (PDHE1-A type I). [Source:Uniprot/SWISSPROT;Acc:P08559]	GO:0005746	mitochondrial respiratory chain	cellular_component
ENSG00000205420	KRT6A	Keratin, type II cytoskeletal 6A (Cytokeratin-6A) (CK 6A) (K6a keratin). [Source:Uniprot/SWISSPROT;Acc:P02538]	GO:0008544	epidermis development	biological_process
ENSG00000186185	-	-	GO:0000279	M phase	biological_process
ENSG00000196632	WNK3	Serine/threonine-protein kinase WNK3 (EC 2.7.11.1) (Protein kinase with no lysine 3) (Protein kinase, lysine-deficient 3). [Source:Uniprot/SWISSPROT;Acc:Q9BYP7]	GO:0003735	structural constituent of ribosome	molecular_function
ENSG00000196632	WNK3	Serine/threonine-protein kinase WNK3 (EC 2.7.11.1) (Protein kinase with no lysine 3) (Protein kinase, lysine-deficient 3). [Source:Uniprot/SWISSPROT;Acc:Q9BYP7]	GO:0005840	ribosome	cellular_component
ENSG00000084623	EIF3S2	Eukaryotic translation initiation factor 3 subunit 2 (eIF-3 beta) (eIF3 p36) (eIF3i) (TGF-beta receptor-interacting protein 1) (TRIP-1). [Source:Uniprot/SWISSPROT;Acc:Q13347]	GO:0003735	structural constituent of ribosome	molecular_function
ENSG00000084623	EIF3S2	Eukaryotic translation initiation factor 3 subunit 2 (eIF-3 beta) (eIF3 p36) (eIF3i) (TGF-beta receptor-interacting protein 1) (TRIP-1). [Source:Uniprot/SWISSPROT;Acc:Q13347]	GO:0005830	cytosolic ribosome (sensu Eukaryota)	cellular_component
ENSG00000173394	-	-	GO:0003735	structural constituent of ribosome	molecular_function
ENSG00000173394	-	-	GO:0005840	ribosome	cellular_component
ENSG00000204114	USMG5P1	-	GO:0005746	mitochondrial respiratory chain	cellular_component
ENSG00000204114	USMG5P1	-	GO:0042775	organelle ATP synthesis coupled electron transport	biological_process
ENSG00000111665	CDCA3	trigger of mitotic entry 1 [Source:RefSeq_peptide;Acc:NP_112589]	GO:0000279	M phase	biological_process
ENSG00000185591	SP1	Transcription factor Sp1. [Source:Uniprot/SWISSPROT;Acc:P08047]	GO:0003735	structural constituent of ribosome	molecular_function
ENSG00000185591	SP1	Transcription factor Sp1. [Source:Uniprot/SWISSPROT;Acc:P08047]	GO:0005840	ribosome	cellular_component
ENSG00000205208	-	LOC201725 protein (Hypothetical protein LOC201725). [Source:Uniprot/SPTREMBL;Acc:Q504U0]	GO:0000775	chromosome, pericentric region	cellular_component
ENSG00000143294	PRCC	Proline-rich protein PRCC (Papillary renal cell carcinoma translocation-associated gene protein). [Source:Uniprot/SWISSPROT;Acc:Q92733]	GO:0044455	mitochondrial membrane part	cellular_component
ENSG00000131469	RPL27	60S ribosomal protein L27. [Source:Uniprot/SWISSPROT;Acc:P61353]	GO:0005830	cytosolic ribosome (sensu Eukaryota)	cellular_component
ENSG00000209384	SCARNA12	small Cajal body-specific RNA 12 (SCARNA12) on chromosome 12 [Source:RefSeq_dna;Acc:NR_003010]	GO:0003735	structural constituent of ribosome	molecular_function
ENSG00000209384	SCARNA12	small Cajal body-specific RNA 12 (SCARNA12) on chromosome 12 [Source:RefSeq_dna;Acc:NR_003010]	GO:0005830	cytosolic ribosome (sensu Eukaryota)	cellular_component
ENSG00000091483	FH	Fumarate hydratase, mitochondrial precursor (EC 4.2.1.2) (Fumarase). [Source:Uniprot/SWISSPROT;Acc:P07954]	GO:0005743	mitochondrial inner membrane	cellular_component
ENSG00000130725	UBE2M	NEDD8-conjugating enzyme Ubc12 (EC 6.3.2.-) (Ubiquitin-conjugating enzyme E2 M) (NEDD8 protein ligase) (NEDD8 carrier protein). [Source:Uniprot/SWISSPROT;Acc:P61081]	GO:0006096	glycolysis	biological_process
ENSG00000138442	WDR12	WD repeat protein 12 (YTM1 homolog). [Source:Uniprot/SWISSPROT;Acc:Q9GZL7]	GO:0005840	ribosome	cellular_component
ENSG00000081479	LRP2	Low-density lipoprotein receptor-related protein 2 precursor (Megalin) (Glycoprotein 330) (gp330). [Source:Uniprot/SWISSPROT;Acc:P98164]	GO:0005507	copper ion binding	molecular_function
ENSG00000081479	LRP2	Low-density lipoprotein receptor-related protein 2 precursor (Megalin) (Glycoprotein 330) (gp330). [Source:Uniprot/SWISSPROT;Acc:P98164]	GO:0046870	cadmium ion binding	molecular_function
ENSG00000196756	-	-	GO:0003735	structural constituent of ribosome	molecular_function
ENSG00000196756	-	-	GO:0005840	ribosome	cellular_component
ENSG00000183898	-	-	GO:0003735	structural constituent of ribosome	molecular_function
ENSG00000183898	-	-	GO:0005830	cytosolic ribosome (sensu Eukaryota)	cellular_component
ENSG00000134871	COL4A2	Collagen alpha-2(IV) chain precursor [Contains: Canstatin]. [Source:Uniprot/SWISSPROT;Acc:P08572]	GO:0008092	cytoskeletal protein binding	molecular_function
ENSG00000168803	ADAL	adenosine deaminase-like [Source:RefSeq_peptide;Acc:NP_001012987]	GO:0005746	mitochondrial respiratory chain	cellular_component
ENSG00000168803	ADAL	adenosine deaminase-like [Source:RefSeq_peptide;Acc:NP_001012987]	GO:0042775	organelle ATP synthesis coupled electron transport	biological_process
ENSG00000196084	-	Ubiquitin. [Source:Uniprot/SWISSPROT;Acc:P62988]	GO:0005830	cytosolic ribosome (sensu Eukaryota)	cellular_component
ENSG00000132305	IMMT	Mitochondrial inner membrane protein (Mitofilin) (p87/89) (Proliferation-inducing gene 4 protein). [Source:Uniprot/SWISSPROT;Acc:Q16891]	GO:0005743	mitochondrial inner membrane	cellular_component
ENSG00000089289	IGBP1	Immunoglobulin-binding protein 1 (CD79a-binding protein 1) (B cell signal transduction molecule alpha 4) (Alpha 4 protein) (Renal carcinoma antigen NY-REN-16). [Source:Uniprot/SWISSPROT;Acc:P78318]	GO:0003735	structural constituent of ribosome	molecular_function
ENSG00000089289	IGBP1	Immunoglobulin-binding protein 1 (CD79a-binding protein 1) (B cell signal transduction molecule alpha 4) (Alpha 4 protein) (Renal carcinoma antigen NY-REN-16). [Source:Uniprot/SWISSPROT;Acc:P78318]	GO:0005830	cytosolic ribosome (sensu Eukaryota)	cellular_component
ENSG00000203698	-	Calpain 8 (NCL-2) (Fragment). [Source:Uniprot/SPTREMBL;Acc:A3QK37]	GO:0007586	digestion	biological_process
ENSG00000161649	CD300LG	triggering receptor expressed on myeloid cells 4 [Source:RefSeq_peptide;Acc:NP_660316]	GO:0044427	chromosomal part	cellular_component
ENSG00000204628	GNB2L1	Guanine nucleotide-binding protein subunit beta 2-like 1 (Guanine nucleotide-binding protein subunit beta-like protein 12.3) (Receptor of activated protein kinase C 1) (RACK1) (Receptor for activated C kinase). [Source:Uniprot/SWISSPROT;Acc:P63244]	GO:0003735	structural constituent of ribosome	molecular_function
ENSG00000204628	GNB2L1	Guanine nucleotide-binding protein subunit beta 2-like 1 (Guanine nucleotide-binding protein subunit beta-like protein 12.3) (Receptor of activated protein kinase C 1) (RACK1) (Receptor for activated C kinase). [Source:Uniprot/SWISSPROT;Acc:P63244]	GO:0005830	cytosolic ribosome (sensu Eukaryota)	cellular_component
ENSG00000143486	LGTN	Ligatin (Hepatocellular carcinoma-associated antigen 56). [Source:Uniprot/SWISSPROT;Acc:P41214]	GO:0003735	structural constituent of ribosome	molecular_function
ENSG00000143486	LGTN	Ligatin (Hepatocellular carcinoma-associated antigen 56). [Source:Uniprot/SWISSPROT;Acc:P41214]	GO:0005830	cytosolic ribosome (sensu Eukaryota)	cellular_component
ENSG00000138293	NCOA4	Nuclear receptor coactivator 4 (NCoA-4) (70 kDa androgen receptor coactivator) (70 kDa AR-activator) (Ret-activating protein ELE1). [Source:Uniprot/SWISSPROT;Acc:Q13772]	GO:0005840	ribosome	cellular_component
ENSG00000117724	CENPF	centromere protein F (350/400kD) [Source:RefSeq_peptide;Acc:NP_057427]	GO:0000278	mitotic cell cycle	biological_process
ENSG00000117724	CENPF	centromere protein F (350/400kD) [Source:RefSeq_peptide;Acc:NP_057427]	GO:0000279	M phase	biological_process
ENSG00000090520	DNAJB11	DnaJ homolog subfamily B member 11 precursor (ER-associated dnaJ protein 3) (ErJ3) (ER-associated Hsp40 co-chaperone) (hDj9) (PWP1- interacting protein 4). [Source:Uniprot/SWISSPROT;Acc:Q9UBS4]	GO:0044432	endoplasmic reticulum part	cellular_component
ENSG00000119616	FCF1	rRNA-processing protein FCF1 homolog. [Source:Uniprot/SWISSPROT;Acc:Q9Y324]	GO:0003735	structural constituent of ribosome	molecular_function
ENSG00000119616	FCF1	rRNA-processing protein FCF1 homolog. [Source:Uniprot/SWISSPROT;Acc:Q9Y324]	GO:0005840	ribosome	cellular_component
ENSG00000158769	F11R	Junctional adhesion molecule A precursor (JAM-A) (Junctional adhesion molecule 1) (JAM-1) (Platelet adhesion molecule 1) (PAM-1) (Platelet F11 receptor) (CD321 antigen). [Source:Uniprot/SWISSPROT;Acc:Q9Y624]	GO:0003735	structural constituent of ribosome	molecular_function
ENSG00000158769	F11R	Junctional adhesion molecule A precursor (JAM-A) (Junctional adhesion molecule 1) (JAM-1) (Platelet adhesion molecule 1) (PAM-1) (Platelet F11 receptor) (CD321 antigen). [Source:Uniprot/SWISSPROT;Acc:Q9Y624]	GO:0005840	ribosome	cellular_component
ENSG00000158769	F11R	Junctional adhesion molecule A precursor (JAM-A) (Junctional adhesion molecule 1) (JAM-1) (Platelet adhesion molecule 1) (PAM-1) (Platelet F11 receptor) (CD321 antigen). [Source:Uniprot/SWISSPROT;Acc:Q9Y624]	GO:0006412	translation	biological_process
ENSG00000173153	ESRRA	Steroid hormone receptor ERR1 (Estrogen-related receptor, alpha) (ERR- alpha) (Estrogen receptor-like 1). [Source:Uniprot/SWISSPROT;Acc:P11474]	GO:0005840	ribosome	cellular_component
ENSG00000108515	ENO3	Beta-enolase (EC 4.2.1.11) (2-phospho-D-glycerate hydro-lyase) (Muscle-specific enolase) (MSE) (Skeletal muscle enolase) (Enolase 3). [Source:Uniprot/SWISSPROT;Acc:P13929]	GO:0008092	cytoskeletal protein binding	molecular_function
ENSG00000172449	UQCRFSL1	Ubiquinol-cytochrome c reductase iron-sulfur subunit-like protein 1 (Fragment). [Source:Uniprot/SPTREMBL;Acc:Q5H9F8]	GO:0005746	mitochondrial respiratory chain	cellular_component
ENSG00000173658	-	-	GO:0003735	structural constituent of ribosome	molecular_function
ENSG00000173658	-	-	GO:0005830	cytosolic ribosome (sensu Eukaryota)	cellular_component
ENSG00000127184	COX7C	Cytochrome c oxidase subunit 7C, mitochondrial precursor (EC 1.9.3.1) (Cytochrome c oxidase polypeptide VIIc). [Source:Uniprot/SWISSPROT;Acc:P15954]	GO:0005743	mitochondrial inner membrane	cellular_component
ENSG00000127184	COX7C	Cytochrome c oxidase subunit 7C, mitochondrial precursor (EC 1.9.3.1) (Cytochrome c oxidase polypeptide VIIc). [Source:Uniprot/SWISSPROT;Acc:P15954]	GO:0044455	mitochondrial membrane part	cellular_component
ENSG00000167088	SNRPD1	Small nuclear ribonucleoprotein Sm D1 (snRNP core protein D1) (Sm-D1) (Sm-D autoantigen). [Source:Uniprot/SWISSPROT;Acc:P62314]	GO:0000278	mitotic cell cycle	biological_process
ENSG00000100650	SFRS5	Splicing factor, arginine/serine-rich 5 (Pre-mRNA-splicing factor SRP40) (Delayed-early protein HRS). [Source:Uniprot/SWISSPROT;Acc:Q13243]	GO:0003735	structural constituent of ribosome	molecular_function
ENSG00000100650	SFRS5	Splicing factor, arginine/serine-rich 5 (Pre-mRNA-splicing factor SRP40) (Delayed-early protein HRS). [Source:Uniprot/SWISSPROT;Acc:Q13243]	GO:0005840	ribosome	cellular_component
ENSG00000173212	C1orf161	Uncharacterized protein C1orf161. [Source:Uniprot/SPTREMBL;Acc:Q5TDL7]	GO:0004984	olfactory receptor activity	molecular_function
ENSG00000173212	C1orf161	Uncharacterized protein C1orf161. [Source:Uniprot/SPTREMBL;Acc:Q5TDL7]	GO:0007608	sensory perception of smell	biological_process
ENSG00000165650	PDZD8	PDZ domain-containing protein 8 (Sarcoma antigen NY-SAR-84/NY-SAR- 104). [Source:Uniprot/SWISSPROT;Acc:Q8NEN9]	GO:0000278	mitotic cell cycle	biological_process
ENSG00000165650	PDZD8	PDZ domain-containing protein 8 (Sarcoma antigen NY-SAR-84/NY-SAR- 104). [Source:Uniprot/SWISSPROT;Acc:Q8NEN9]	GO:0051301	cell division	biological_process
ENSG00000150768	DLAT	Dihydrolipoyllysine-residue acetyltransferase component of pyruvate dehydrogenase complex, mitochondrial precursor (EC 2.3.1.12) (Pyruvate dehydrogenase complex E2 subunit) (PDCE2) (E2) (Dihydrolipoamide S- acetyltransferase component of pyruvate dehydrog [Source:Uniprot/SWISSPROT;Acc:P10515]	GO:0005743	mitochondrial inner membrane	cellular_component
ENSG00000150768	DLAT	Dihydrolipoyllysine-residue acetyltransferase component of pyruvate dehydrogenase complex, mitochondrial precursor (EC 2.3.1.12) (Pyruvate dehydrogenase complex E2 subunit) (PDCE2) (E2) (Dihydrolipoamide S- acetyltransferase component of pyruvate dehydrog [Source:Uniprot/SWISSPROT;Acc:P10515]	GO:0044455	mitochondrial membrane part	cellular_component
ENSG00000167513	CDT1	DNA replication factor Cdt1 (Double parked homolog) (DUP). [Source:Uniprot/SWISSPROT;Acc:Q9H211]	GO:0005819	spindle	cellular_component
ENSG00000005961	ITGA2B	Integrin alpha-IIb precursor (Platelet membrane glycoprotein IIb) (GPalpha IIb) (GPIIb) (CD41 antigen) [Contains: Integrin alpha-IIb heavy chain; Integrin alpha-IIb light chain]. [Source:Uniprot/SWISSPROT;Acc:P08514]	GO:0000786	nucleosome	cellular_component
ENSG00000005961	ITGA2B	Integrin alpha-IIb precursor (Platelet membrane glycoprotein IIb) (GPalpha IIb) (GPIIb) (CD41 antigen) [Contains: Integrin alpha-IIb heavy chain; Integrin alpha-IIb light chain]. [Source:Uniprot/SWISSPROT;Acc:P08514]	GO:0006334	nucleosome assembly	biological_process
ENSG00000119655	NPC2	Epididymal secretory protein E1 precursor (Niemann-Pick disease type C2 protein) (hE1). [Source:Uniprot/SWISSPROT;Acc:P61916]	GO:0019882	antigen processing and presentation	biological_process
ENSG00000119655	NPC2	Epididymal secretory protein E1 precursor (Niemann-Pick disease type C2 protein) (hE1). [Source:Uniprot/SWISSPROT;Acc:P61916]	GO:0042611	MHC protein complex	cellular_component
ENSG00000044574	HSPA5	78 kDa glucose-regulated protein precursor (GRP 78) (Heat shock 70 kDa protein 5) (Immunoglobulin heavy chain-binding protein) (BiP) (Endoplasmic reticulum lumenal Ca(2+)-binding protein grp78). [Source:Uniprot/SWISSPROT;Acc:P11021]	GO:0003735	structural constituent of ribosome	molecular_function
ENSG00000044574	HSPA5	78 kDa glucose-regulated protein precursor (GRP 78) (Heat shock 70 kDa protein 5) (Immunoglobulin heavy chain-binding protein) (BiP) (Endoplasmic reticulum lumenal Ca(2+)-binding protein grp78). [Source:Uniprot/SWISSPROT;Acc:P11021]	GO:0005840	ribosome	cellular_component
ENSG00000044574	HSPA5	78 kDa glucose-regulated protein precursor (GRP 78) (Heat shock 70 kDa protein 5) (Immunoglobulin heavy chain-binding protein) (BiP) (Endoplasmic reticulum lumenal Ca(2+)-binding protein grp78). [Source:Uniprot/SWISSPROT;Acc:P11021]	GO:0006412	translation	biological_process
ENSG00000168028	RPSAP15	40S ribosomal protein SA (p40) (34/67 kDa laminin receptor) (Colon carcinoma laminin-binding protein) (NEM/1CHD4) (Multidrug resistance- associated protein MGr1-Ag). [Source:Uniprot/SWISSPROT;Acc:P08865]	GO:0006520	amino acid metabolic process	biological_process
ENSG00000125656	CLPP	Putative ATP-dependent Clp protease proteolytic subunit, mitochondrial precursor (EC 3.4.21.92) (Endopeptidase Clp). [Source:Uniprot/SWISSPROT;Acc:Q16740]	GO:0003735	structural constituent of ribosome	molecular_function
ENSG00000125656	CLPP	Putative ATP-dependent Clp protease proteolytic subunit, mitochondrial precursor (EC 3.4.21.92) (Endopeptidase Clp). [Source:Uniprot/SWISSPROT;Acc:Q16740]	GO:0005840	ribosome	cellular_component
ENSG00000132475	H3F3B	Histone H3.3. [Source:Uniprot/SWISSPROT;Acc:P84243]	GO:0003735	structural constituent of ribosome	molecular_function
ENSG00000132475	H3F3B	Histone H3.3. [Source:Uniprot/SWISSPROT;Acc:P84243]	GO:0005840	ribosome	cellular_component
ENSG00000184752	NDUFA12	NADH dehydrogenase [ubiquinone] 1 alpha subcomplex subunit 12 (EC 1.6.5.3) (EC 1.6.99.3) (NADH-ubiquinone oxidoreductase subunit B17.2) (Complex I-B17.2) (CI-B17.2) (CIB17.2) (13 kDa differentiation- associated protein). [Source:Uniprot/SWISSPROT;Acc:Q9UI09]	GO:0005746	mitochondrial respiratory chain	cellular_component
ENSG00000184752	NDUFA12	NADH dehydrogenase [ubiquinone] 1 alpha subcomplex subunit 12 (EC 1.6.5.3) (EC 1.6.99.3) (NADH-ubiquinone oxidoreductase subunit B17.2) (Complex I-B17.2) (CI-B17.2) (CIB17.2) (13 kDa differentiation- associated protein). [Source:Uniprot/SWISSPROT;Acc:Q9UI09]	GO:0042775	organelle ATP synthesis coupled electron transport	biological_process
ENSG00000055732	MCOLN3	Mucolipin-3. [Source:Uniprot/SWISSPROT;Acc:Q8TDD5]	GO:0008202	steroid metabolic process	biological_process
ENSG00000146677	-	similar to 60S ribosomal protein L32 (LOC391595), mRNA [Source:RefSeq_dna;Acc:XR_017658]	GO:0003735	structural constituent of ribosome	molecular_function
ENSG00000146677	-	similar to 60S ribosomal protein L32 (LOC391595), mRNA [Source:RefSeq_dna;Acc:XR_017658]	GO:0005830	cytosolic ribosome (sensu Eukaryota)	cellular_component
ENSG00000160888	IER2	Immediate early response gene 2 protein (Protein ETR101). [Source:Uniprot/SWISSPROT;Acc:Q9BTL4]	GO:0019882	antigen processing and presentation	biological_process
ENSG00000160888	IER2	Immediate early response gene 2 protein (Protein ETR101). [Source:Uniprot/SWISSPROT;Acc:Q9BTL4]	GO:0042611	MHC protein complex	cellular_component
ENSG00000115524	SF3B1	Splicing factor 3B subunit 1 (Spliceosome-associated protein 155) (SAP 155) (SF3b155) (Pre-mRNA-splicing factor SF3b 155 kDa subunit). [Source:Uniprot/SWISSPROT;Acc:O75533]	GO:0003735	structural constituent of ribosome	molecular_function
ENSG00000115524	SF3B1	Splicing factor 3B subunit 1 (Spliceosome-associated protein 155) (SAP 155) (SF3b155) (Pre-mRNA-splicing factor SF3b 155 kDa subunit). [Source:Uniprot/SWISSPROT;Acc:O75533]	GO:0005840	ribosome	cellular_component
ENSG00000178772	CPN2	Carboxypeptidase N subunit 2 precursor (Carboxypeptidase N polypeptide 2) (Carboxypeptidase N 83 kDa chain) (Carboxypeptidase N regulatory subunit) (Carboxypeptidase N large subunit). [Source:Uniprot/SWISSPROT;Acc:P22792]	GO:0051239	regulation of multicellular organismal process	biological_process
ENSG00000106608	-	up-regulated gene 4 isoform 1 [Source:RefSeq_peptide;Acc:NP_060390]	GO:0006397	mRNA processing	biological_process
ENSG00000161618	ALDH16A1	aldehyde dehydrogenase 16 family, member A1 [Source:RefSeq_peptide;Acc:NP_699160]	GO:0000278	mitotic cell cycle	biological_process
ENSG00000168826	ZNF509	Zinc finger protein 509. [Source:Uniprot/SWISSPROT;Acc:Q6ZSB9]	GO:0003735	structural constituent of ribosome	molecular_function
ENSG00000168826	ZNF509	Zinc finger protein 509. [Source:Uniprot/SWISSPROT;Acc:Q6ZSB9]	GO:0005840	ribosome	cellular_component
ENSG00000165410	CFL2	Cofilin-2 (Cofilin, muscle isoform). [Source:Uniprot/SWISSPROT;Acc:Q9Y281]	GO:0005743	mitochondrial inner membrane	cellular_component
ENSG00000204625	HCG9	HLA complex group 9 [Source:RefSeq_peptide;Acc:NP_005835]	GO:0008544	epidermis development	biological_process
ENSG00000196992	-	Pol protein (Fragment). [Source:Uniprot/SPTREMBL;Acc:Q9Y641]	GO:0005746	mitochondrial respiratory chain	cellular_component
ENSG00000196992	-	Pol protein (Fragment). [Source:Uniprot/SPTREMBL;Acc:Q9Y641]	GO:0042775	organelle ATP synthesis coupled electron transport	biological_process
ENSG00000105373	GLTSCR2	Glioma tumor suppressor candidate region gene 2 protein (p60). [Source:Uniprot/SWISSPROT;Acc:Q9NZM5]	GO:0003735	structural constituent of ribosome	molecular_function
ENSG00000105373	GLTSCR2	Glioma tumor suppressor candidate region gene 2 protein (p60). [Source:Uniprot/SWISSPROT;Acc:Q9NZM5]	GO:0005840	ribosome	cellular_component
ENSG00000123349	PFDN5	Prefoldin subunit 5 (C-myc-binding protein Mm-1) (Myc modulator 1). [Source:Uniprot/SWISSPROT;Acc:Q99471]	GO:0003735	structural constituent of ribosome	molecular_function
ENSG00000123349	PFDN5	Prefoldin subunit 5 (C-myc-binding protein Mm-1) (Myc modulator 1). [Source:Uniprot/SWISSPROT;Acc:Q99471]	GO:0005840	ribosome	cellular_component
ENSG00000165547	-	-	GO:0003735	structural constituent of ribosome	molecular_function
ENSG00000165547	-	-	GO:0005840	ribosome	cellular_component
ENSG00000112039	FANCE	Fanconi anemia group E protein (Protein FACE). [Source:Uniprot/SWISSPROT;Acc:Q9HB96]	GO:0000785	chromatin	cellular_component
ENSG00000109805	NCAPG	Condensin complex subunit 3 (Non-SMC condensin I complex subunit G) (Chromosome-associated protein G) (Condensin subunit CAP-G) (hCAP-G) (XCAP-G homolog) (Antigen NY-MEL-3). [Source:Uniprot/SWISSPROT;Acc:Q9BPX3]	GO:0000775	chromosome, pericentric region	cellular_component
ENSG00000154474	KBTBD10	Kelch repeat and BTB domain-containing protein 10 (Kelch-related protein 1) (Kel-like protein 23) (Sarcosin). [Source:Uniprot/SWISSPROT;Acc:O60662]	GO:0008092	cytoskeletal protein binding	molecular_function
ENSG00000104408	EIF3S6	Eukaryotic translation initiation factor 3 subunit 6 (eIF-3 p48) (eIF3e) (Viral integration site protein INT-6 homolog). [Source:Uniprot/SWISSPROT;Acc:P60228]	GO:0003735	structural constituent of ribosome	molecular_function
ENSG00000104408	EIF3S6	Eukaryotic translation initiation factor 3 subunit 6 (eIF-3 p48) (eIF3e) (Viral integration site protein INT-6 homolog). [Source:Uniprot/SWISSPROT;Acc:P60228]	GO:0005840	ribosome	cellular_component
ENSG00000123219	CENPK	Centromere protein K (CENP-K) (Interphase centromere complex protein 37) (Protein AF-5alpha) (p33). [Source:Uniprot/SWISSPROT;Acc:Q9BS16]	GO:0000279	M phase	biological_process
ENSG00000142208	AKT1	RAC-alpha serine/threonine-protein kinase (EC 2.7.11.1) (RAC-PK-alpha) (Protein kinase B) (PKB) (C-AKT). [Source:Uniprot/SWISSPROT;Acc:P31749]	GO:0003735	structural constituent of ribosome	molecular_function
ENSG00000142208	AKT1	RAC-alpha serine/threonine-protein kinase (EC 2.7.11.1) (RAC-PK-alpha) (Protein kinase B) (PKB) (C-AKT). [Source:Uniprot/SWISSPROT;Acc:P31749]	GO:0005840	ribosome	cellular_component
ENSG00000100129	EIF3S6IP	Eukaryotic translation initiation factor 3 subunit 6-interacting protein. [Source:Uniprot/SWISSPROT;Acc:Q9Y262]	GO:0003735	structural constituent of ribosome	molecular_function
ENSG00000100129	EIF3S6IP	Eukaryotic translation initiation factor 3 subunit 6-interacting protein. [Source:Uniprot/SWISSPROT;Acc:Q9Y262]	GO:0005840	ribosome	cellular_component
ENSG00000162378	ZYG11B	zyg-11 homolog B [Source:RefSeq_peptide;Acc:NP_078922]	GO:0005743	mitochondrial inner membrane	cellular_component
ENSG00000115128	-	Pre-mRNA branch site protein p14 (SF3B 14 kDa subunit). [Source:Uniprot/SWISSPROT;Acc:Q9Y3B4]	GO:0003735	structural constituent of ribosome	molecular_function
ENSG00000115128	-	Pre-mRNA branch site protein p14 (SF3B 14 kDa subunit). [Source:Uniprot/SWISSPROT;Acc:Q9Y3B4]	GO:0005840	ribosome	cellular_component
ENSG00000104892	KLC3	Kinesin light chain 3 (kinesin light chain 2) (KLC2-like). [Source:Uniprot/SWISSPROT;Acc:Q6P597]	GO:0008544	epidermis development	biological_process
ENSG00000179218	CALR	Calreticulin precursor (CRP55) (Calregulin) (HACBP) (ERp60) (grp60). [Source:Uniprot/SWISSPROT;Acc:P27797]	GO:0003735	structural constituent of ribosome	molecular_function
ENSG00000179218	CALR	Calreticulin precursor (CRP55) (Calregulin) (HACBP) (ERp60) (grp60). [Source:Uniprot/SWISSPROT;Acc:P27797]	GO:0005840	ribosome	cellular_component
ENSG00000173322	-	ribosomal protein S6 pseudogene 1 (RPS6P1), mRNA [Source:RefSeq_dna;Acc:XR_016837]	GO:0003735	structural constituent of ribosome	molecular_function
ENSG00000173322	-	ribosomal protein S6 pseudogene 1 (RPS6P1), mRNA [Source:RefSeq_dna;Acc:XR_016837]	GO:0005840	ribosome	cellular_component
ENSG00000159352	PSMD4	26S proteasome non-ATPase regulatory subunit 4 (26S proteasome regulatory subunit S5A) (Rpn10) (Multiubiquitin chain-binding protein) (Antisecretory factor 1) (AF) (ASF). [Source:Uniprot/SWISSPROT;Acc:P55036]	GO:0005746	mitochondrial respiratory chain	cellular_component
ENSG00000184085	-	-	GO:0005604	basement membrane	cellular_component
ENSG00000128310	GALR3	Galanin receptor type 3 (GAL3-R) (GALR3). [Source:Uniprot/SWISSPROT;Acc:O60755]	GO:0007606	sensory perception of chemical stimulus	biological_process
ENSG00000006634	DBF4	Protein DBF4 homolog (Activator of S phase Kinase). [Source:Uniprot/SWISSPROT;Acc:Q9UBU7]	GO:0000775	chromosome, pericentric region	cellular_component
ENSG00000117242	DDOST	Dolichyl-diphosphooligosaccharide--protein glycosyltransferase 48 kDa subunit precursor (EC 2.4.1.119) (Oligosaccharyl transferase 48 kDa subunit) (DDOST 48 kDa subunit). [Source:Uniprot/SWISSPROT;Acc:P39656]	GO:0006412	translation	biological_process
ENSG00000126528	-	Similar to 60S ribosomal protein L35. [Source:Uniprot/SPTREMBL;Acc:A4D2M5]	GO:0005830	cytosolic ribosome (sensu Eukaryota)	cellular_component
ENSG00000108828	VAT1	Synaptic vesicle membrane protein VAT-1 homolog (EC 1.-.-.-). [Source:Uniprot/SWISSPROT;Acc:Q99536]	GO:0006520	amino acid metabolic process	biological_process
ENSG00000174442	ZWILCH	Zwilch [Source:RefSeq_peptide;Acc:NP_060445]	GO:0000279	M phase	biological_process
ENSG00000138376	BARD1	BRCA1-associated RING domain protein 1 (BARD-1). [Source:Uniprot/SWISSPROT;Acc:Q99728]	GO:0000278	mitotic cell cycle	biological_process
ENSG00000138376	BARD1	BRCA1-associated RING domain protein 1 (BARD-1). [Source:Uniprot/SWISSPROT;Acc:Q99728]	GO:0051301	cell division	biological_process
ENSG00000203875	SNHG5	small nucleolar RNA host gene (non-protein coding) 5 (SNHG5) on chromosome 6 [Source:RefSeq_dna;Acc:NR_003038]	GO:0003735	structural constituent of ribosome	molecular_function
ENSG00000203875	SNHG5	small nucleolar RNA host gene (non-protein coding) 5 (SNHG5) on chromosome 6 [Source:RefSeq_dna;Acc:NR_003038]	GO:0005840	ribosome	cellular_component
ENSG00000203875	SNHG5	small nucleolar RNA host gene (non-protein coding) 5 (SNHG5) on chromosome 6 [Source:RefSeq_dna;Acc:NR_003038]	GO:0006412	translation	biological_process
ENSG00000123999	INHA	Inhibin alpha chain precursor. [Source:Uniprot/SWISSPROT;Acc:P05111]	GO:0008202	steroid metabolic process	biological_process
ENSG00000131355	EMR3	EGF-like module-containing mucin-like hormone receptor-like 3 precursor (EGF-like module-containing mucin-like receptor EMR3). [Source:Uniprot/SWISSPROT;Acc:Q9BY15]	GO:0004984	olfactory receptor activity	molecular_function
ENSG00000131355	EMR3	EGF-like module-containing mucin-like hormone receptor-like 3 precursor (EGF-like module-containing mucin-like receptor EMR3). [Source:Uniprot/SWISSPROT;Acc:Q9BY15]	GO:0007608	sensory perception of smell	biological_process
ENSG00000182520	-	-	GO:0003735	structural constituent of ribosome	molecular_function
ENSG00000182520	-	-	GO:0005840	ribosome	cellular_component
ENSG00000121621	KIF18A	Kinesin-like protein KIF18A. [Source:Uniprot/SWISSPROT;Acc:Q8NI77]	GO:0000279	M phase	biological_process
ENSG00000170454	KRT75	cytokeratin type II [Source:RefSeq_peptide;Acc:NP_004684]	GO:0008544	epidermis development	biological_process
ENSG00000065427	KARS	Lysyl-tRNA synthetase (EC 6.1.1.6) (Lysine--tRNA ligase) (LysRS). [Source:Uniprot/SWISSPROT;Acc:Q15046]	GO:0003735	structural constituent of ribosome	molecular_function
ENSG00000065427	KARS	Lysyl-tRNA synthetase (EC 6.1.1.6) (Lysine--tRNA ligase) (LysRS). [Source:Uniprot/SWISSPROT;Acc:Q15046]	GO:0005840	ribosome	cellular_component
ENSG00000185650	ZFP36L1	Butyrate response factor 1 (TIS11B protein) (EGF-response factor 1) (ERF-1). [Source:Uniprot/SWISSPROT;Acc:Q07352]	GO:0003735	structural constituent of ribosome	molecular_function
ENSG00000185650	ZFP36L1	Butyrate response factor 1 (TIS11B protein) (EGF-response factor 1) (ERF-1). [Source:Uniprot/SWISSPROT;Acc:Q07352]	GO:0005840	ribosome	cellular_component
ENSG00000207168	SNORA15	Small nucleolar RNA ACA15 [Source:RFAM;Acc:RF00398]	GO:0004984	olfactory receptor activity	molecular_function
ENSG00000207168	SNORA15	Small nucleolar RNA ACA15 [Source:RFAM;Acc:RF00398]	GO:0007608	sensory perception of smell	biological_process
ENSG00000156577	-	-	GO:0003735	structural constituent of ribosome	molecular_function
ENSG00000156577	-	-	GO:0005840	ribosome	cellular_component
ENSG00000110169	HPX	Hemopexin precursor (Beta-1B-glycoprotein). [Source:Uniprot/SWISSPROT;Acc:P02790]	GO:0006953	acute-phase response	biological_process
ENSG00000108523	RNF167	E3 ubiquitin-protein ligase RNF167 precursor (EC 6.3.2.-) (RING finger protein 167) (RING105). [Source:Uniprot/SWISSPROT;Acc:Q9H6Y7]	GO:0003735	structural constituent of ribosome	molecular_function
ENSG00000108523	RNF167	E3 ubiquitin-protein ligase RNF167 precursor (EC 6.3.2.-) (RING finger protein 167) (RING105). [Source:Uniprot/SWISSPROT;Acc:Q9H6Y7]	GO:0005840	ribosome	cellular_component
ENSG00000122026	RPL21	60S ribosomal protein L21. [Source:Uniprot/SWISSPROT;Acc:P46778]	GO:0004984	olfactory receptor activity	molecular_function
ENSG00000122026	RPL21	60S ribosomal protein L21. [Source:Uniprot/SWISSPROT;Acc:P46778]	GO:0007608	sensory perception of smell	biological_process
ENSG00000204098	-	CDNA FLJ43686 fis, clone TBAES2001751. [Source:Uniprot/SPTREMBL;Acc:Q6ZUI5]	GO:0004984	olfactory receptor activity	molecular_function
ENSG00000204098	-	CDNA FLJ43686 fis, clone TBAES2001751. [Source:Uniprot/SPTREMBL;Acc:Q6ZUI5]	GO:0007608	sensory perception of smell	biological_process
ENSG00000205800	-	OTTHUMP00000018144 (Fragment). [Source:Uniprot/SPTREMBL;Acc:Q5VX57]	GO:0004984	olfactory receptor activity	molecular_function
ENSG00000205800	-	OTTHUMP00000018144 (Fragment). [Source:Uniprot/SPTREMBL;Acc:Q5VX57]	GO:0007608	sensory perception of smell	biological_process
ENSG00000164309	CMYA5	cardiomyopathy associated 5 [Source:RefSeq_peptide;Acc:NP_705838]	GO:0008092	cytoskeletal protein binding	molecular_function
ENSG00000160401	C9orf117	Uncharacterized protein C9orf117. [Source:Uniprot/SPTREMBL;Acc:Q5JU67]	GO:0004984	olfactory receptor activity	molecular_function
ENSG00000160401	C9orf117	Uncharacterized protein C9orf117. [Source:Uniprot/SPTREMBL;Acc:Q5JU67]	GO:0007608	sensory perception of smell	biological_process
ENSG00000153002	CPB1	Carboxypeptidase B precursor (EC 3.4.17.2) (Pancreas-specific protein) (PASP). [Source:Uniprot/SWISSPROT;Acc:P15086]	GO:0008202	steroid metabolic process	biological_process
ENSG00000151725	MLF1IP	Centromere protein U (CENP-U) (CENP-U(50)) (CENP-50) (Interphase centromere complex protein 24) (MLF1-interacting protein) (KSHV latent nuclear antigen-interacting protein 1). [Source:Uniprot/SWISSPROT;Acc:Q71F23]	GO:0000279	M phase	biological_process
ENSG00000121769	FABP3	Fatty acid-binding protein, heart (H-FABP) (Heart-type fatty acid- binding protein) (Muscle fatty acid-binding protein) (M-FABP) (Mammary-derived growth inhibitor) (MDGI). [Source:Uniprot/SWISSPROT;Acc:P05413]	GO:0005743	mitochondrial inner membrane	cellular_component
ENSG00000205980	-	CDNA FLJ44077 fis, clone TESTI4038818. [Source:Uniprot/SPTREMBL;Acc:Q6ZU05]	GO:0004984	olfactory receptor activity	molecular_function
ENSG00000205980	-	CDNA FLJ44077 fis, clone TESTI4038818. [Source:Uniprot/SPTREMBL;Acc:Q6ZU05]	GO:0007608	sensory perception of smell	biological_process
ENSG00000101003	GINS1	DNA replication complex GINS protein PSF1. [Source:Uniprot/SWISSPROT;Acc:Q14691]	GO:0000279	M phase	biological_process
ENSG00000156521	TYSND1	trypsin domain containing 1 isoform b [Source:RefSeq_peptide;Acc:NP_001035363]	GO:0000785	chromatin	cellular_component
ENSG00000183674	C6orf218	Uncharacterized protein C6orf218. [Source:Uniprot/SPTREMBL;Acc:Q8N0U6]	GO:0004984	olfactory receptor activity	molecular_function
ENSG00000183674	C6orf218	Uncharacterized protein C6orf218. [Source:Uniprot/SPTREMBL;Acc:Q8N0U6]	GO:0007608	sensory perception of smell	biological_process
ENSG00000169100	SLC25A6	ADP/ATP translocase 3 (Adenine nucleotide translocator 2) (ANT 3) (ADP,ATP carrier protein 3) (Solute carrier family 25 member 6) (ADP,ATP carrier protein, isoform T2). [Source:Uniprot/SWISSPROT;Acc:P12236]	GO:0003735	structural constituent of ribosome	molecular_function
ENSG00000169100	SLC25A6	ADP/ATP translocase 3 (Adenine nucleotide translocator 2) (ANT 3) (ADP,ATP carrier protein 3) (Solute carrier family 25 member 6) (ADP,ATP carrier protein, isoform T2). [Source:Uniprot/SWISSPROT;Acc:P12236]	GO:0005840	ribosome	cellular_component
ENSG00000143476	DTL	Denticleless protein homolog (Lethal(2) denticleless protein homolog) (Ddb1- and Cul4-associated factor 2) (Retinoic-acid regulated nuclear matrix-associated protein). [Source:Uniprot/SWISSPROT;Acc:Q9NZJ0]	GO:0000279	M phase	biological_process
ENSG00000100902	PSMA6	Proteasome subunit alpha type 6 (EC 3.4.25.1) (Proteasome iota chain) (Macropain iota chain) (Multicatalytic endopeptidase complex iota chain) (27 kDa prosomal protein) (PROS-27) (p27K). [Source:Uniprot/SWISSPROT;Acc:P60900]	GO:0005840	ribosome	cellular_component
ENSG00000085433	WDR47	WD repeat protein 47. [Source:Uniprot/SWISSPROT;Acc:O94967]	GO:0005874	microtubule	cellular_component
ENSG00000085433	WDR47	WD repeat protein 47. [Source:Uniprot/SWISSPROT;Acc:O94967]	GO:0005875	microtubule associated complex	cellular_component
ENSG00000184076	-	ubiquinol-cytochrome c reductase complex 7.2kDa protein isoform b [Source:RefSeq_peptide;Acc:NP_001003684]	GO:0005746	mitochondrial respiratory chain	cellular_component
ENSG00000117118	SDHB	Succinate dehydrogenase [ubiquinone] iron-sulfur subunit, mitochondrial precursor (EC 1.3.5.1) (Ip) (Iron-sulfur subunit of complex II). [Source:Uniprot/SWISSPROT;Acc:P21912]	GO:0044455	mitochondrial membrane part	cellular_component
ENSG00000034063	UHRF1	E3 ubiquitin-protein ligase UHRF1 (EC 6.3.2.-) (Ubiquitin-like PHD and RING finger domain-containing protein 1) (Ubiquitin-like-containing PHD and RING finger domains protein 1) (Inverted CCAAT box-binding protein of 90 kDa) (Transcription factor ICBP90) [Source:Uniprot/SWISSPROT;Acc:Q96T88]	GO:0000278	mitotic cell cycle	biological_process
ENSG00000100526	CDKN3	Cyclin-dependent kinase inhibitor 3 (EC 3.1.3.48) (EC 3.1.3.16) (CDK2- associated dual-specificity phosphatase) (Kinase-associated phosphatase) (Cyclin-dependent kinase-interacting protein 2) (Cyclin- dependent kinase interactor 1). [Source:Uniprot/SWISSPROT;Acc:Q16667]	GO:0000279	M phase	biological_process
ENSG00000173110	HSPA6	Heat shock 70 kDa protein 6 (Heat shock 70 kDa protein B'). [Source:Uniprot/SWISSPROT;Acc:P17066]	GO:0043066	negative regulation of apoptosis	biological_process
ENSG00000169607	CKAP2L	cytoskeleton associated protein 2-like [Source:RefSeq_peptide;Acc:NP_689728]	GO:0000279	M phase	biological_process
ENSG00000162643	WDR63	WD repeat protein 63 (Testis development protein NYD-SP29). [Source:Uniprot/SWISSPROT;Acc:Q8IWG1]	GO:0004984	olfactory receptor activity	molecular_function
ENSG00000162643	WDR63	WD repeat protein 63 (Testis development protein NYD-SP29). [Source:Uniprot/SWISSPROT;Acc:Q8IWG1]	GO:0007608	sensory perception of smell	biological_process
ENSG00000160516	-	-	GO:0005830	cytosolic ribosome (sensu Eukaryota)	cellular_component
ENSG00000151917	C6orf65	CDNA FLJ30162 fis, clone BRACE2000565. [Source:Uniprot/SPTREMBL;Acc:Q96NS6]	GO:0005874	microtubule	cellular_component
ENSG00000151917	C6orf65	CDNA FLJ30162 fis, clone BRACE2000565. [Source:Uniprot/SPTREMBL;Acc:Q96NS6]	GO:0005875	microtubule associated complex	cellular_component
ENSG00000179674	ARL14	ADP-ribosylation factor-like protein 14 (ADP-ribosylation factor 7). [Source:Uniprot/SWISSPROT;Acc:Q8N4G2]	GO:0007586	digestion	biological_process
ENSG00000185504	C17orf70	Uncharacterized protein C17orf70. [Source:Uniprot/SPTREMBL;Acc:Q0VG06]	GO:0005819	spindle	cellular_component
ENSG00000071539	TRIP13	Thyroid receptor-interacting protein 13 (TRIP-13) (Thyroid hormone receptor interactor 13) (Human papillomavirus type 16 E1 protein- binding protein) (HPV16 E1 protein-binding protein) (16E1-BP). [Source:Uniprot/SWISSPROT;Acc:Q15645]	GO:0000279	M phase	biological_process
ENSG00000197359	C15orf34	Uncharacterized protein C15orf34. [Source:Uniprot/SWISSPROT;Acc:Q9H8Q6]	GO:0003735	structural constituent of ribosome	molecular_function
ENSG00000197359	C15orf34	Uncharacterized protein C15orf34. [Source:Uniprot/SWISSPROT;Acc:Q9H8Q6]	GO:0005830	cytosolic ribosome (sensu Eukaryota)	cellular_component
ENSG00000175390	EIF3S5	Eukaryotic translation initiation factor 3 subunit 5 (eIF-3 epsilon) (eIF3 p47 subunit) (eIF3f). [Source:Uniprot/SWISSPROT;Acc:O00303]	GO:0003735	structural constituent of ribosome	molecular_function
ENSG00000175390	EIF3S5	Eukaryotic translation initiation factor 3 subunit 5 (eIF-3 epsilon) (eIF3 p47 subunit) (eIF3f). [Source:Uniprot/SWISSPROT;Acc:O00303]	GO:0005840	ribosome	cellular_component
ENSG00000196531	NACA	Nascent polypeptide-associated complex subunit alpha (NAC-alpha) (Alpha-NAC) (Hom s 2.02). [Source:Uniprot/SWISSPROT;Acc:Q13765]	GO:0003735	structural constituent of ribosome	molecular_function
ENSG00000196531	NACA	Nascent polypeptide-associated complex subunit alpha (NAC-alpha) (Alpha-NAC) (Hom s 2.02). [Source:Uniprot/SWISSPROT;Acc:Q13765]	GO:0005840	ribosome	cellular_component
ENSG00000180211	-	similar to ribosomal protein L23 (LOC222901), misc RNA [Source:RefSeq_dna;Acc:XR_017736]	GO:0005830	cytosolic ribosome (sensu Eukaryota)	cellular_component
ENSG00000117091	CD48	CD48 antigen precursor (B-lymphocyte activation marker BLAST-1) (BCM1 surface antigen) (Leukocyte antigen MEM-102) (TCT.1). [Source:Uniprot/SWISSPROT;Acc:P09326]	GO:0030217	T cell differentiation	biological_process
ENSG00000206550	-	-	GO:0004984	olfactory receptor activity	molecular_function
ENSG00000206550	-	-	GO:0007608	sensory perception of smell	biological_process
ENSG00000165490	-	CDNA FLJ13936 fis, clone Y79AA1000802. (Fragment). [Source:Uniprot/SPTREMBL;Acc:Q9H856]	GO:0000279	M phase	biological_process
ENSG00000108379	WNT3	Proto-oncogene protein Wnt-3 precursor. [Source:Uniprot/SWISSPROT;Acc:P56703]	GO:0005179	hormone activity	molecular_function
ENSG00000131747	-	TOP2A_HUMAN Isoform 2 of P11388 - Homo sapiens (Human) [Source:Uniprot/Varsplic;Acc:P11388-2]	GO:0000279	M phase	biological_process
ENSG00000142273	CBLC	Signal transduction protein CBL-C (SH3-binding protein CBL-C) (CBL-3) (RING finger protein 57). [Source:Uniprot/SWISSPROT;Acc:Q9ULV8]	GO:0007398	ectoderm development	biological_process
ENSG00000178464	-	similar to ribosomal protein L10 (LOC442086), mRNA [Source:RefSeq_dna;Acc:XR_019038]	GO:0003735	structural constituent of ribosome	molecular_function
ENSG00000178464	-	similar to ribosomal protein L10 (LOC442086), mRNA [Source:RefSeq_dna;Acc:XR_019038]	GO:0005840	ribosome	cellular_component
ENSG00000188624	IGFL3	Insulin growth factor-like family member 3 precursor. [Source:Uniprot/SWISSPROT;Acc:Q6UXB1]	GO:0000786	nucleosome	cellular_component
ENSG00000188624	IGFL3	Insulin growth factor-like family member 3 precursor. [Source:Uniprot/SWISSPROT;Acc:Q6UXB1]	GO:0006334	nucleosome assembly	biological_process
ENSG00000165244	ZNF367	zinc finger protein 367 [Source:RefSeq_peptide;Acc:NP_710162]	GO:0000279	M phase	biological_process
ENSG00000076067	RBMS2	RNA-binding motif, single-stranded-interacting protein 2 (Suppressor of CDC2 with RNA-binding motif 3). [Source:Uniprot/SWISSPROT;Acc:Q15434]	GO:0001568	blood vessel development	biological_process
ENSG00000123560	PLP1	Myelin proteolipid protein (PLP) (Lipophilin). [Source:Uniprot/SWISSPROT;Acc:P60201]	GO:0005874	microtubule	cellular_component
ENSG00000137713	PPP2R1B	Serine/threonine-protein phosphatase 2A 65 kDa regulatory subunit A beta isoform (PP2A, subunit A, PR65-beta isoform) (PP2A, subunit A, R1-beta isoform). [Source:Uniprot/SWISSPROT;Acc:P30154]	GO:0008544	epidermis development	biological_process
ENSG00000119013	NDUFB3	NADH dehydrogenase [ubiquinone] 1 beta subcomplex subunit 3 (EC 1.6.5.3) (EC 1.6.99.3) (NADH-ubiquinone oxidoreductase B12 subunit) (Complex I-B12) (CI-B12). [Source:Uniprot/SWISSPROT;Acc:O43676]	GO:0003735	structural constituent of ribosome	molecular_function
ENSG00000119013	NDUFB3	NADH dehydrogenase [ubiquinone] 1 beta subcomplex subunit 3 (EC 1.6.5.3) (EC 1.6.99.3) (NADH-ubiquinone oxidoreductase B12 subunit) (Complex I-B12) (CI-B12). [Source:Uniprot/SWISSPROT;Acc:O43676]	GO:0005840	ribosome	cellular_component
ENSG00000104738	MCM4	DNA replication licensing factor MCM4 (CDC21 homolog) (P1-CDC21). [Source:Uniprot/SWISSPROT;Acc:P33991]	GO:0000279	M phase	biological_process
