# Supplementary material for: Functional Annotation and Identification of Candidate Disease Genes by Computational Analysis of Normal Tissue Gene Expression Data
Source: PLoS One. 2008 Jun 18;3(6):e2439. doi: 10.1371/journal.pone.0002439 (PMC2409962; doi:10.1371/journal.pone.0002439)
Supplement: Text S3 — High-confidence non-redundant functional predictions for mouse genes based on the data of Ref.[4] (0.20 MB TXT) [file pone.0002439.s003.txt]

Clone	Gene_symbol	Ensembl_ids	Refseq_ids	GO_id	GO_term	GO_branch
XM_126346.1	NA	ENSMUSG00000066357	XM_484030.3	GO:0015853	adenine transport	biological_process
XM_131221.1	Ssx2ip	ENSMUSG00000036825	NM_138744.1	GO:0015853	adenine transport	biological_process
XM_124799.1	NA	NA	NA	GO:0015853	adenine transport	biological_process
XM_129974.1	NA	NA	XM_484899.3,NM_011151.1,XM_908584.1	GO:0015853	adenine transport	biological_process
XM_128627.1	2310061I04Rik	ENSMUSG00000050705	XM_922877.1,XM_913752.1,XM_922864.1,XM_902038.1,XM_902037.1,XM_902034.1,XM_902033.1,XM_128627.8,XM_902029.1,XM_902027.1	GO:0015853	adenine transport	biological_process
XM_136910.1	NA	NA	NA	GO:0015853	adenine transport	biological_process
XM_134935.1	NA	NA	NA	GO:0015853	adenine transport	biological_process
XM_122373.1	Rdh14	ENSMUSG00000020621	NM_023697.1	GO:0015853	adenine transport	biological_process
XM_136805.1	NA	ENSMUSG00000067128	NM_133358.1,XM_905664.1	GO:0015853	adenine transport	biological_process
XM_123699.1	Cab39	ENSMUSG00000036707	NM_133781.2	GO:0015853	adenine transport	biological_process
XM_122205.1	D11Wsu99e	ENSMUSG00000041629	XM_618864.2	GO:0015853	adenine transport	biological_process
XM_127873.1	D14Ertd581e	ENSMUSG00000022064	NM_029320.2	GO:0015853	adenine transport	biological_process
XM_145350.1	NA	ENSMUSG00000061120	XM_893358.1	GO:0015853	adenine transport	biological_process
XM_123085.1	Csnk2b	ENSMUSG00000024387	NA	GO:0006066	alcohol metabolic process	biological_process
XM_143915.1	NA	NA	NA	GO:0006066	alcohol metabolic process	biological_process
XM_145942.1	NA	NA	NA	GO:0006066	alcohol metabolic process	biological_process
XM_140634.1	NA	ENSMUSG00000041696	NM_001013762.1	GO:0006066	alcohol metabolic process	biological_process
XM_149826.1	NA	NA	NA	GO:0006066	alcohol metabolic process	biological_process
XM_158367.1	NA	NA	NA	GO:0006066	alcohol metabolic process	biological_process
XM_123805.1	NA	NA	NA	GO:0006066	alcohol metabolic process	biological_process
XM_122087.1	NA	ENSMUSG00000058401	XM_618801.2	GO:0006066	alcohol metabolic process	biological_process
XM_152700.1	NA	NA	NA	GO:0006066	alcohol metabolic process	biological_process
XM_150273.1	NA	NA	NA	GO:0006066	alcohol metabolic process	biological_process
XM_127514.1	NA	NA	NM_001013789.1	GO:0006066	alcohol metabolic process	biological_process
XM_129886.1	NA	NA	NA	GO:0006066	alcohol metabolic process	biological_process
XM_150564.1	NA	NA	XM_923091.1,XM_923084.1,XM_897207.1,XM_923052.1,XM_923049.1,XM_923040.1,XM_897145.1	GO:0006066	alcohol metabolic process	biological_process
XM_125326.1	Pb1	ENSMUSG00000042323	XM_922700.1,XM_922693.1	GO:0008652	amino acid biosynthetic process	biological_process
XM_123640.1	Pecr	ENSMUSG00000026189	NM_023523.3	GO:0008652	amino acid biosynthetic process	biological_process
XM_122351.1	Gcgr	ENSMUSG00000025127	NM_008101.1	GO:0008652	amino acid biosynthetic process	biological_process
XM_147229.1	Hgd	ENSMUSG00000022821	NA	GO:0008652	amino acid biosynthetic process	biological_process
XM_143427.1	NA	ENSMUSG00000068836	XM_921482.1,XM_909898.1,XM_619939.2,XM_898594.1,XM_889639.1	GO:0008652	amino acid biosynthetic process	biological_process
XM_133673.1	NA	NA	NA	GO:0008652	amino acid biosynthetic process	biological_process
XM_134564.1	Gcdh	ENSMUSG00000003809	NA	GO:0008652	amino acid biosynthetic process	biological_process
XM_135540.1	4833421E05Rik	ENSMUSG00000062054	NM_026347.3	GO:0008652	amino acid biosynthetic process	biological_process
XM_130127.1	NA	NA	NA	GO:0008652	amino acid biosynthetic process	biological_process
XM_135223.1	Xylb	ENSMUSG00000035769	NM_001033209.1	GO:0008652	amino acid biosynthetic process	biological_process
XM_132892.1	Pzp	ENSMUSG00000030359	NM_007376.2	GO:0008652	amino acid biosynthetic process	biological_process
XM_127939.1	Ugt3a2	ENSMUSG00000049152	NM_144845.1	GO:0008652	amino acid biosynthetic process	biological_process
XM_140703.1	Slc16a12	ENSMUSG00000009378	NM_172838.1	GO:0008652	amino acid biosynthetic process	biological_process
XM_134833.1	BC021608	ENSMUSG00000039438	NM_138951.1	GO:0008652	amino acid biosynthetic process	biological_process
XM_122671.1	Mat1a	ENSMUSG00000037798	NM_133653.1	GO:0008652	amino acid biosynthetic process	biological_process
XM_132161.1	Ugt2b1	ENSMUSG00000035836	NA	GO:0008652	amino acid biosynthetic process	biological_process
XM_126692.1	NA	ENSMUSG00000042988	NA	GO:0008652	amino acid biosynthetic process	biological_process
XM_132170.1	Gc	ENSMUSG00000035540	NM_008096.1	GO:0008652	amino acid biosynthetic process	biological_process
XM_134737.1	BC010787	ENSMUSG00000040883	NM_178577.3	GO:0008652	amino acid biosynthetic process	biological_process
XM_126099.1	Timd2	ENSMUSG00000040413	NM_134249.3	GO:0008652	amino acid biosynthetic process	biological_process
XM_149460.1	C8b	ENSMUSG00000029656	NM_133882.1	GO:0008652	amino acid biosynthetic process	biological_process
XM_128655.1	NA	NA	NA	GO:0006520	amino acid metabolic process	biological_process
XM_132628.1	BC014699	ENSMUSG00000035104	NM_145570.1	GO:0006520	amino acid metabolic process	biological_process
XM_124489.1	Ppid	ENSMUSG00000027804	NM_026352.2	GO:0006520	amino acid metabolic process	biological_process
XM_129663.1	Mosc1	ENSMUSG00000039365	XM_907929.1	GO:0006520	amino acid metabolic process	biological_process
XM_127492.1	Btf3l4	ENSMUSG00000028568	NM_027453.1	GO:0006520	amino acid metabolic process	biological_process
XM_148483.1	NA	NA	NA	GO:0006520	amino acid metabolic process	biological_process
XM_131353.1	Mobkl2b	NA	NM_178061.3	GO:0006520	amino acid metabolic process	biological_process
XM_122048.1	Upb1	ENSMUSG00000033427	NM_133995.1	GO:0006520	amino acid metabolic process	biological_process
XM_142090.1	NA	ENSMUSG00000067446	XM_887950.1	GO:0006520	amino acid metabolic process	biological_process
XM_125923.1	BC089597,Rdh16	ENSMUSG00000069456	NM_145424.1	GO:0006520	amino acid metabolic process	biological_process
XM_124835.1	Tfpi2	ENSMUSG00000029664	NM_009364.2	GO:0006520	amino acid metabolic process	biological_process
XM_159719.1	Kng2,Kng1	ENSMUSG00000022875	NM_201375.1	GO:0006520	amino acid metabolic process	biological_process
XM_123230.1	NA	NA	XM_910781.1,XM_901374.1,XM_894199.1	GO:0006520	amino acid metabolic process	biological_process
XM_131452.1	Mtap	ENSMUSG00000062937	NM_024433.1	GO:0006520	amino acid metabolic process	biological_process
XM_135142.1	Apeh	ENSMUSG00000032590	NM_146226.1	GO:0006520	amino acid metabolic process	biological_process
XM_124975.1	NA	NA	NA	GO:0006520	amino acid metabolic process	biological_process
XM_138654.1	NA	NA	XM_917007.1,XM_884282.1,XM_888661.1,XM_888004.1	GO:0006520	amino acid metabolic process	biological_process
XM_154504.1	NA	NA	NA	GO:0006520	amino acid metabolic process	biological_process
XM_137283.1	NA	ENSMUSG00000019985	XM_892404.1,XM_913795.1	GO:0006520	amino acid metabolic process	biological_process
XM_150496.1	NA	NA	NA	GO:0006865	amino acid transport	biological_process
XM_151583.1	NA	NA	NA	GO:0006865	amino acid transport	biological_process
XM_127839.1	NA	NA	NA	GO:0006865	amino acid transport	biological_process
XM_135304.1	NA	NA	NM_001013789.1	GO:0006865	amino acid transport	biological_process
XM_125667.1	NA	NA	NA	GO:0006865	amino acid transport	biological_process
XM_127423.1	NA	NA	NA	GO:0006865	amino acid transport	biological_process
XM_149308.1	NA	NA	NA	GO:0006865	amino acid transport	biological_process
XM_139285.1	NA	NA	NA	GO:0006865	amino acid transport	biological_process
XM_123805.1	NA	NA	NA	GO:0006865	amino acid transport	biological_process
XM_135199.1	NA	NA	NA	GO:0006865	amino acid transport	biological_process
XM_150254.1	NA	NA	NA	GO:0006865	amino acid transport	biological_process
XM_146672.1	NA	NA	NA	GO:0006865	amino acid transport	biological_process
XM_152375.1	NA	ENSMUSG00000067936	NA	GO:0006865	amino acid transport	biological_process
XM_152700.1	NA	NA	NA	GO:0006865	amino acid transport	biological_process
XM_149826.1	NA	NA	NA	GO:0006865	amino acid transport	biological_process
XM_142424.1	NA	NA	NA	GO:0006865	amino acid transport	biological_process
XM_145101.1	NA	NA	NA	GO:0006865	amino acid transport	biological_process
XM_158367.1	NA	NA	NA	GO:0006865	amino acid transport	biological_process
XM_135282.1	NA	NA	NA	GO:0006865	amino acid transport	biological_process
XM_131748.1	NA	NA	NA	GO:0006865	amino acid transport	biological_process
XM_124799.1	NA	NA	NA	GO:0006820	anion transport	biological_process
XM_127873.1	D14Ertd581e	ENSMUSG00000022064	NM_029320.2	GO:0006820	anion transport	biological_process
XM_129974.1	NA	NA	XM_484899.3,NM_011151.1,XM_908584.1	GO:0006820	anion transport	biological_process
XM_122205.1	D11Wsu99e	ENSMUSG00000041629	XM_618864.2	GO:0006820	anion transport	biological_process
XM_131221.1	Ssx2ip	ENSMUSG00000036825	NM_138744.1	GO:0006820	anion transport	biological_process
XM_123699.1	Cab39	ENSMUSG00000036707	NM_133781.2	GO:0006820	anion transport	biological_process
XM_136910.1	NA	NA	NA	GO:0006820	anion transport	biological_process
XM_128627.1	2310061I04Rik	ENSMUSG00000050705	XM_922877.1,XM_913752.1,XM_922864.1,XM_902038.1,XM_902037.1,XM_902034.1,XM_902033.1,XM_128627.8,XM_902029.1,XM_902027.1	GO:0006820	anion transport	biological_process
XM_126346.1	NA	ENSMUSG00000066357	XM_484030.3	GO:0006820	anion transport	biological_process
XM_122373.1	Rdh14	ENSMUSG00000020621	NM_023697.1	GO:0006820	anion transport	biological_process
XM_145350.1	NA	ENSMUSG00000061120	XM_893358.1	GO:0006820	anion transport	biological_process
XM_134935.1	NA	NA	NA	GO:0006820	anion transport	biological_process
XM_136805.1	NA	ENSMUSG00000067128	NM_133358.1,XM_905664.1	GO:0006820	anion transport	biological_process
XM_122359.1	Ccr7	ENSMUSG00000037944	NM_007719.1	GO:0048002	antigen processing and presentation of peptide antigen	biological_process
XM_128875.1	Cd74	NA	NM_010545.2	GO:0048002	antigen processing and presentation of peptide antigen	biological_process
XM_122227.1	Ccl5	ENSMUSG00000035042	NM_013653.1	GO:0048002	antigen processing and presentation of peptide antigen	biological_process
XM_124570.1	Cxcl9	ENSMUSG00000029417	NA	GO:0048002	antigen processing and presentation of peptide antigen	biological_process
XM_130895.1	Gpr171	ENSMUSG00000050075	NM_173398.1	GO:0048002	antigen processing and presentation of peptide antigen	biological_process
XM_136274.1	NA	NA	NA	GO:0019730	antimicrobial humoral response	biological_process
XM_128450.1	NA	NA	NA	GO:0019730	antimicrobial humoral response	biological_process
XM_132592.1	NA	NA	NA	GO:0019730	antimicrobial humoral response	biological_process
XM_138654.1	NA	NA	XM_917007.1,XM_884282.1,XM_888661.1,XM_888004.1	GO:0019730	antimicrobial humoral response	biological_process
XM_122131.1	Naca	ENSMUSG00000061315	XM_893013.1,XM_908347.1	GO:0019730	antimicrobial humoral response	biological_process
XM_124975.1	NA	NA	NA	GO:0019730	antimicrobial humoral response	biological_process
XM_144931.1	NA	NA	NA	GO:0019730	antimicrobial humoral response	biological_process
XM_143216.1	NA	NA	NA	GO:0019730	antimicrobial humoral response	biological_process
XM_143870.1	NA	ENSMUSG00000000487	XM_906175.1	GO:0019730	antimicrobial humoral response	biological_process
XM_124789.1	NA	NA	NA	GO:0019730	antimicrobial humoral response	biological_process
XM_125800.1	NA	ENSMUSG00000063527,ENSMUSG00000068749	XM_620109.2,XM_900987.1,XM_924289.1,XM_924284.1,NM_011967.1	GO:0019730	antimicrobial humoral response	biological_process
XM_130376.1	NA	NA	NA	GO:0019730	antimicrobial humoral response	biological_process
XM_137883.1	NA	NA	NA	GO:0019730	antimicrobial humoral response	biological_process
XM_125496.1	NA	NA	NA	GO:0019730	antimicrobial humoral response	biological_process
XM_147637.1	Wbp2	ENSMUSG00000034341	NM_016852.1	GO:0006754	ATP biosynthetic process	biological_process
XM_130338.1	NA	NA	NA	GO:0006754	ATP biosynthetic process	biological_process
XM_122488.1	Asb13	ENSMUSG00000033781	NM_080857.1	GO:0006754	ATP biosynthetic process	biological_process
XM_123791.1	Ap2m1	ENSMUSG00000022841	NM_009679.1	GO:0006754	ATP biosynthetic process	biological_process
XM_133917.1	NA	NA	NA	GO:0006754	ATP biosynthetic process	biological_process
XM_145350.1	NA	ENSMUSG00000061120	XM_893358.1	GO:0001662	behavioral fear response	biological_process
XM_134935.1	NA	NA	NA	GO:0001662	behavioral fear response	biological_process
XM_129974.1	NA	NA	XM_484899.3,NM_011151.1,XM_908584.1	GO:0001662	behavioral fear response	biological_process
XM_136805.1	NA	ENSMUSG00000067128	NM_133358.1,XM_905664.1	GO:0001662	behavioral fear response	biological_process
XM_128627.1	2310061I04Rik	ENSMUSG00000050705	XM_922877.1,XM_913752.1,XM_922864.1,XM_902038.1,XM_902037.1,XM_902034.1,XM_902033.1,XM_128627.8,XM_902029.1,XM_902027.1	GO:0001662	behavioral fear response	biological_process
XM_136910.1	NA	NA	NA	GO:0001662	behavioral fear response	biological_process
XM_126346.1	NA	ENSMUSG00000066357	XM_484030.3	GO:0001662	behavioral fear response	biological_process
XM_127873.1	D14Ertd581e	ENSMUSG00000022064	NM_029320.2	GO:0001662	behavioral fear response	biological_process
XM_124799.1	NA	NA	NA	GO:0001662	behavioral fear response	biological_process
XM_131221.1	Ssx2ip	ENSMUSG00000036825	NM_138744.1	GO:0001662	behavioral fear response	biological_process
XM_123699.1	Cab39	ENSMUSG00000036707	NM_133781.2	GO:0001662	behavioral fear response	biological_process
XM_122373.1	Rdh14	ENSMUSG00000020621	NM_023697.1	GO:0001662	behavioral fear response	biological_process
XM_122205.1	D11Wsu99e	ENSMUSG00000041629	XM_618864.2	GO:0001662	behavioral fear response	biological_process
XM_134287.1	Rad23a	ENSMUSG00000003813	NM_009010.2	GO:0007596	blood coagulation	biological_process
XM_129663.1	Mosc1	ENSMUSG00000039365	XM_907929.1	GO:0007596	blood coagulation	biological_process
XM_123743.1	Ubadc1	ENSMUSG00000036352	NM_133835.1	GO:0007596	blood coagulation	biological_process
XM_132170.1	Gc	ENSMUSG00000035540	NM_008096.1	GO:0007596	blood coagulation	biological_process
XM_123991.1	Rnpc1	ENSMUSG00000027510	NM_019547.1	GO:0007596	blood coagulation	biological_process
XM_147049.1	NA	NA	NA	GO:0007596	blood coagulation	biological_process
XM_123551.1	NA	NA	NA	GO:0007596	blood coagulation	biological_process
XM_127096.1	Serpina10	ENSMUSG00000061947	NM_144834.2	GO:0007596	blood coagulation	biological_process
XM_124181.1	Cfi	ENSMUSG00000058952	NA	GO:0007596	blood coagulation	biological_process
XM_144420.1	NA	NA	NA	GO:0007420	brain development	biological_process
XM_129213.1	NA	NA	NA	GO:0007420	brain development	biological_process
XM_124457.1	Srm	ENSMUSG00000006442	NM_009272.2	GO:0007420	brain development	biological_process
XM_126635.1	Dysfip1	ENSMUSG00000025129	XM_912346.1,XM_126635.2	GO:0044275	cellular carbohydrate catabolic process	biological_process
XM_138963.1	NA	ENSMUSG00000009073,ENSMUSG00000067006	XM_910136.1,XM_484361.2	GO:0044275	cellular carbohydrate catabolic process	biological_process
XM_132381.1	NA	NA	XM_913991.1,XM_620250.2	GO:0044275	cellular carbohydrate catabolic process	biological_process
XM_128288.1	Abra	ENSMUSG00000042895	NM_175456.2	GO:0044275	cellular carbohydrate catabolic process	biological_process
XM_145659.1	Fsd2	ENSMUSG00000038663	NM_172904.1	GO:0044275	cellular carbohydrate catabolic process	biological_process
XM_129154.1	Cycs	ENSMUSG00000063694	NM_007808.3	GO:0044262	cellular carbohydrate metabolic process	biological_process
XM_138854.1	NA	NA	NA	GO:0044262	cellular carbohydrate metabolic process	biological_process
XM_131207.1	NA	NA	XM_904771.1	GO:0044262	cellular carbohydrate metabolic process	biological_process
XM_124208.1	Decr1	ENSMUSG00000028223	NA	GO:0044262	cellular carbohydrate metabolic process	biological_process
XM_143461.1	Hsd3b1	ENSMUSG00000027871	NM_008293.1	GO:0044262	cellular carbohydrate metabolic process	biological_process
XM_125745.1	Itgb1bp3	ENSMUSG00000004939	NA	GO:0044262	cellular carbohydrate metabolic process	biological_process
XM_122803.1	Ghr	ENSMUSG00000055737	NM_010284.1	GO:0044262	cellular carbohydrate metabolic process	biological_process
XM_123967.1	Nfs1	ENSMUSG00000027618	NM_010911.1	GO:0044262	cellular carbohydrate metabolic process	biological_process
XM_128212.1	NA	NA	NA	GO:0044262	cellular carbohydrate metabolic process	biological_process
XM_133768.1	NA	NA	NA	GO:0044262	cellular carbohydrate metabolic process	biological_process
XM_137418.1	NA	NA	NA	GO:0044262	cellular carbohydrate metabolic process	biological_process
XM_126122.1	Tlcd1	ENSMUSG00000019437	NM_026708.1	GO:0044262	cellular carbohydrate metabolic process	biological_process
XM_145350.1	NA	ENSMUSG00000061120	XM_893358.1	GO:0044262	cellular carbohydrate metabolic process	biological_process
XM_145152.1	NA	NA	NA	GO:0006968	cellular defense response	biological_process
XM_123667.1	NA	NA	NA	GO:0006968	cellular defense response	biological_process
XM_145275.1	NA	ENSMUSG00000063044	NA	GO:0006968	cellular defense response	biological_process
XM_149912.1	NA	NA	NA	GO:0006968	cellular defense response	biological_process
XM_132380.1	Yeats2	ENSMUSG00000041215	NA	GO:0006968	cellular defense response	biological_process
XM_158301.1	NA	NA	NA	GO:0006968	cellular defense response	biological_process
XM_139071.1	NA	ENSMUSG00000053263	NA	GO:0006968	cellular defense response	biological_process
XM_132105.1	Txk	ENSMUSG00000054892	NM_013698.1	GO:0006968	cellular defense response	biological_process
XM_135339.1	NA	ENSMUSG00000061606	XM_489754.2	GO:0006968	cellular defense response	biological_process
XM_125570.1	E430004N04Rik	ENSMUSG00000049109	NM_178666.3	GO:0006968	cellular defense response	biological_process
XM_132890.1	Tnfrsf7	NA	NM_001033126.1	GO:0006968	cellular defense response	biological_process
XM_164597.1	NA	NA	NA	GO:0006968	cellular defense response	biological_process
XM_134436.1	NA	ENSMUSG00000056925	NM_001024621.1,XM_134436.3,XM_903611.1,XM_622795.2,XM_908491.1	GO:0006968	cellular defense response	biological_process
XM_142502.1	NA	NA	NA	GO:0006968	cellular defense response	biological_process
XM_149363.1	A930002I21Rik	ENSMUSG00000050179	NM_175410.3	GO:0006968	cellular defense response	biological_process
XM_125108.1	Ccl22	ENSMUSG00000031779	NM_009137.1	GO:0006968	cellular defense response	biological_process
XM_129215.1	Cd6	ENSMUSG00000024670	NM_001037801.1	GO:0006968	cellular defense response	biological_process
XM_131734.1	NA	NA	NA	GO:0006695	cholesterol biosynthetic process	biological_process
XM_136117.1	Gimap1	ENSMUSG00000044867	NM_001013789.1	GO:0006695	cholesterol biosynthetic process	biological_process
XM_134116.1	NA	NA	NA	GO:0006695	cholesterol biosynthetic process	biological_process
XM_124168.1	Elovl6	ENSMUSG00000041220	NM_130450.1	GO:0006695	cholesterol biosynthetic process	biological_process
XM_135282.1	NA	NA	NA	GO:0006695	cholesterol biosynthetic process	biological_process
XM_135653.1	NA	NA	NA	GO:0006695	cholesterol biosynthetic process	biological_process
XM_135334.1	NA	NA	NA	GO:0006695	cholesterol biosynthetic process	biological_process
XM_149308.1	NA	NA	NA	GO:0006695	cholesterol biosynthetic process	biological_process
XM_142424.1	NA	NA	NA	GO:0006695	cholesterol biosynthetic process	biological_process
XM_150496.1	NA	NA	NA	GO:0006695	cholesterol biosynthetic process	biological_process
XM_152375.1	NA	ENSMUSG00000067936	NA	GO:0006695	cholesterol biosynthetic process	biological_process
XM_135647.1	NA	NA	NM_001013789.1	GO:0006695	cholesterol biosynthetic process	biological_process
XM_125667.1	NA	NA	NA	GO:0006695	cholesterol biosynthetic process	biological_process
XM_122940.1	Sqle	ENSMUSG00000022351	NM_009270.2	GO:0006695	cholesterol biosynthetic process	biological_process
XM_146672.1	NA	NA	NA	GO:0006695	cholesterol biosynthetic process	biological_process
XM_128991.1	NA	NA	NA	GO:0006695	cholesterol biosynthetic process	biological_process
XM_135725.1	NA	NA	NA	GO:0006695	cholesterol biosynthetic process	biological_process
XM_125397.1	NA	NA	NA	GO:0006695	cholesterol biosynthetic process	biological_process
XM_149062.1	NA	ENSMUSG00000067411	NA	GO:0006695	cholesterol biosynthetic process	biological_process
XM_150254.1	NA	NA	NA	GO:0006695	cholesterol biosynthetic process	biological_process
XM_147394.1	Lss	ENSMUSG00000033105	NM_146006.1	GO:0006695	cholesterol biosynthetic process	biological_process
XM_143610.1	NA	ENSMUSG00000063964	XM_916651.1,XM_618855.2	GO:0006695	cholesterol biosynthetic process	biological_process
XM_151583.1	NA	NA	NA	GO:0006695	cholesterol biosynthetic process	biological_process
XM_132244.1	NA	NA	NA	GO:0006695	cholesterol biosynthetic process	biological_process
XM_131538.1	Dhcr24	ENSMUSG00000034926	NA	GO:0008203	cholesterol metabolic process	biological_process
XM_131727.1	NA	NA	NA	GO:0006333	chromatin assembly or disassembly	biological_process
XM_129936.1	NA	NA	NA	GO:0006333	chromatin assembly or disassembly	biological_process
XM_148662.1	5330426P16Rik	ENSMUSG00000022639	XM_893859.1,XM_916400.1	GO:0006333	chromatin assembly or disassembly	biological_process
XM_147756.1	Klhl3,Znrf2	ENSMUSG00000058446	XM_891442.1	GO:0006333	chromatin assembly or disassembly	biological_process
XM_129286.1	Pdcd11	ENSMUSG00000025047	NA	GO:0006333	chromatin assembly or disassembly	biological_process
XM_123387.1	NA	NA	XM_891627.1	GO:0006333	chromatin assembly or disassembly	biological_process
XM_127452.1	Hnrpk	ENSMUSG00000021546	XM_888825.1,XM_911923.1	GO:0006333	chromatin assembly or disassembly	biological_process
XM_127262.1	Zfp322a	ENSMUSG00000046351	NM_172586.2	GO:0006333	chromatin assembly or disassembly	biological_process
XM_136800.1	NA	NA	NA	GO:0006333	chromatin assembly or disassembly	biological_process
XM_135386.1	NA	NA	NA	GO:0006333	chromatin assembly or disassembly	biological_process
XM_136420.1	NA	NA	NA	GO:0006333	chromatin assembly or disassembly	biological_process
XM_141567.1	NA	ENSMUSG00000062231	XM_485172.2,XM_906947.1	GO:0006333	chromatin assembly or disassembly	biological_process
XM_122761.1	NA	NA	XM_911970.1	GO:0006333	chromatin assembly or disassembly	biological_process
XM_127628.1	Bap1	ENSMUSG00000021901	NA	GO:0006333	chromatin assembly or disassembly	biological_process
XM_135286.1	NA	NA	NA	GO:0006333	chromatin assembly or disassembly	biological_process
XM_141812.1	NA	ENSMUSG00000038099,ENSMUSG00000039643	XM_897444.1,XM_621017.2,XM_907197.1,XM_919957.1	GO:0006333	chromatin assembly or disassembly	biological_process
XM_140236.1	NA	ENSMUSG00000069414	NA	GO:0006333	chromatin assembly or disassembly	biological_process
XM_136606.1	NA	NA	XM_906216.1,XM_892293.1	GO:0006333	chromatin assembly or disassembly	biological_process
XM_126167.1	Mett10d	ENSMUSG00000010554	NM_026197.1	GO:0006333	chromatin assembly or disassembly	biological_process
XM_127979.1	Pop1	ENSMUSG00000022325	NM_026340.1	GO:0006333	chromatin assembly or disassembly	biological_process
XM_126300.1	NA	NA	XM_909001.1,XM_109683.7	GO:0006333	chromatin assembly or disassembly	biological_process
XM_125257.1	Tera	ENSMUSG00000039985,ENSMUSG00000063701	NM_019643.2	GO:0006333	chromatin assembly or disassembly	biological_process
XM_130557.1	NA	NA	NA	GO:0006333	chromatin assembly or disassembly	biological_process
XM_122812.1	NA	ENSMUSG00000039922	XM_888002.1,XM_920457.1,XM_907494.1	GO:0006333	chromatin assembly or disassembly	biological_process
XM_140535.1	NA	NA	NA	GO:0006333	chromatin assembly or disassembly	biological_process
XM_147247.1	NA	NA	NA	GO:0006333	chromatin assembly or disassembly	biological_process
XM_139574.1	NA	ENSMUSG00000057863,ENSMUSG00000064081,ENSMUSG00000066771,ENSMUSG00000069000	XM_886968.1,XM_925731.1,XM_914989.1,XM_486208.2	GO:0006333	chromatin assembly or disassembly	biological_process
XM_138676.1	NA	NA	XM_619106.2	GO:0006333	chromatin assembly or disassembly	biological_process
XM_126550.1	Hmga1	NA	NM_016660.1	GO:0006333	chromatin assembly or disassembly	biological_process
XM_144899.1	NA	NA	NA	GO:0006333	chromatin assembly or disassembly	biological_process
XM_128451.1	NA	ENSMUSG00000043801	NA	GO:0006333	chromatin assembly or disassembly	biological_process
XM_139870.1	BC052046	ENSMUSG00000055202	NA	GO:0006333	chromatin assembly or disassembly	biological_process
XM_136701.1	NA	ENSMUSG00000060683,ENSMUSG00000067721	XM_888789.1,XM_920785.1,XM_890392.1,XM_888710.1,XM_915291.1,XM_915246.1,XM_487586.1,XM_897758.1	GO:0006333	chromatin assembly or disassembly	biological_process
XM_145485.1	NA	NA	NA	GO:0006333	chromatin assembly or disassembly	biological_process
XM_124178.1	NA	NA	NA	GO:0007001	chromosome organization and biogenesis (sensu Eukaryota)	biological_process
XM_123158.1	Uhrf1	ENSMUSG00000001228	XM_486849.3	GO:0007001	chromosome organization and biogenesis (sensu Eukaryota)	biological_process
XM_129178.1	NA	NA	XM_484795.2,XM_924504.1,XM_916819.1	GO:0007001	chromosome organization and biogenesis (sensu Eukaryota)	biological_process
XM_131036.1	NA	NA	XM_899736.1	GO:0007001	chromosome organization and biogenesis (sensu Eukaryota)	biological_process
XM_139555.1	NA	ENSMUSG00000057024,ENSMUSG00000060128,ENSMUSG00000064003,ENSMUSG00000066226,ENSMUSG00000066337,ENSMUSG00000066355,ENSMUSG00000066530,ENSMUSG00000066551,ENSMUSG00000066681,ENSMUSG00000066927,ENSMUSG00000069082,ENSMUSG00000069088,ENSMUSG00000069100	XM_916961.1,XM_900354.1,XM_916797.1,XM_888125.1,XM_890042.1,XM_884320.1,XM_906554.1,XM_485920.2,XM_916795.1,XM_914398.1,XM_913492.1,XM_902778.1,XM_895100.1,XM_908789.1	GO:0007001	chromosome organization and biogenesis (sensu Eukaryota)	biological_process
XM_141817.1	NA	ENSMUSG00000067821	NA	GO:0007001	chromosome organization and biogenesis (sensu Eukaryota)	biological_process
XM_128982.1	NA	NA	XM_914525.1,XM_894372.1	GO:0007001	chromosome organization and biogenesis (sensu Eukaryota)	biological_process
XM_140756.1	Ccnj	ENSMUSG00000025010	NM_172839.1	GO:0007001	chromosome organization and biogenesis (sensu Eukaryota)	biological_process
XM_142126.1	NA	ENSMUSG00000044757	NA	GO:0007001	chromosome organization and biogenesis (sensu Eukaryota)	biological_process
XM_142462.1	NA	NA	NA	GO:0007001	chromosome organization and biogenesis (sensu Eukaryota)	biological_process
XM_132866.1	NA	NA	NA	GO:0007001	chromosome organization and biogenesis (sensu Eukaryota)	biological_process
XM_146695.1	NA	ENSMUSG00000061932	XM_892171.1	GO:0007001	chromosome organization and biogenesis (sensu Eukaryota)	biological_process
XM_131550.1	D2Ertd750e	ENSMUSG00000027331	NM_026412.1	GO:0007001	chromosome organization and biogenesis (sensu Eukaryota)	biological_process
XM_129198.1	2500003M10Rik	ENSMUSG00000001017	XM_890379.1,XM_898955.1,XM_908936.1	GO:0007001	chromosome organization and biogenesis (sensu Eukaryota)	biological_process
XM_139514.1	NA	ENSMUSG00000063548	XM_907189.1,XM_139514.2	GO:0007001	chromosome organization and biogenesis (sensu Eukaryota)	biological_process
XM_147256.1	Htf9c	ENSMUSG00000022721	NM_008307.1	GO:0007001	chromosome organization and biogenesis (sensu Eukaryota)	biological_process
XM_142078.1	NA	ENSMUSG00000066275	XM_888427.1	GO:0007001	chromosome organization and biogenesis (sensu Eukaryota)	biological_process
XM_128261.1	NA	NA	NA	GO:0007001	chromosome organization and biogenesis (sensu Eukaryota)	biological_process
XM_145046.1	NA	ENSMUSG00000062477	XM_890347.1,XM_914658.1,XM_145046.5	GO:0007001	chromosome organization and biogenesis (sensu Eukaryota)	biological_process
XM_138858.1	NA	NA	XM_884923.1,XM_884910.1	GO:0007001	chromosome organization and biogenesis (sensu Eukaryota)	biological_process
XM_139110.1	NA	ENSMUSG00000062872	XM_901259.1	GO:0007001	chromosome organization and biogenesis (sensu Eukaryota)	biological_process
XM_137704.1	NA	ENSMUSG00000066431,ENSMUSG00000068466,ENSMUSG00000068656,ENSMUSG00000070058	XM_907057.1,XM_909483.1,XM_484474.2,XM_906871.1,XM_885426.1,XM_911251.1,XM_914254.1,XM_884010.1	GO:0007001	chromosome organization and biogenesis (sensu Eukaryota)	biological_process
XM_141530.1	NA	ENSMUSG00000067902	XM_910070.1,XM_905331.1,XM_894009.1	GO:0007001	chromosome organization and biogenesis (sensu Eukaryota)	biological_process
XM_146073.1	NA	NA	NA	GO:0007001	chromosome organization and biogenesis (sensu Eukaryota)	biological_process
XM_142378.1	Mtmr2	ENSMUSG00000031918	XM_904641.1	GO:0007001	chromosome organization and biogenesis (sensu Eukaryota)	biological_process
XM_145195.1	NA	ENSMUSG00000068768	XM_907057.1,XM_484474.2,XM_903605.1	GO:0007001	chromosome organization and biogenesis (sensu Eukaryota)	biological_process
XM_146670.1	NA	ENSMUSG00000065984,ENSMUSG00000066322,ENSMUSG00000066486,ENSMUSG00000066661,ENSMUSG00000066681,ENSMUSG00000066806,ENSMUSG00000067690,ENSMUSG00000069100,ENSMUSG00000069162,ENSMUSG00000069347,ENSMUSG00000069912	XM_916961.1,XM_888125.1,XM_621042.2,XM_916795.1,XM_908789.1	GO:0007001	chromosome organization and biogenesis (sensu Eukaryota)	biological_process
XM_124080.1	NA	NA	NA	GO:0007001	chromosome organization and biogenesis (sensu Eukaryota)	biological_process
XM_125419.1	Nono	ENSMUSG00000031311	NM_023144.1,XM_911586.1	GO:0007001	chromosome organization and biogenesis (sensu Eukaryota)	biological_process
XM_148419.1	NA	NA	NA	GO:0007001	chromosome organization and biogenesis (sensu Eukaryota)	biological_process
XM_127182.1	Luzp5	ENSMUSG00000042029	NM_133762.2	GO:0007001	chromosome organization and biogenesis (sensu Eukaryota)	biological_process
XM_143833.1	NA	NA	NA	GO:0007001	chromosome organization and biogenesis (sensu Eukaryota)	biological_process
XM_133213.1	NA	NA	NA	GO:0007001	chromosome organization and biogenesis (sensu Eukaryota)	biological_process
XM_130088.1	NA	NA	NA	GO:0007001	chromosome organization and biogenesis (sensu Eukaryota)	biological_process
XM_150072.1	BC035537	ENSMUSG00000070044	NM_153535.1	GO:0007001	chromosome organization and biogenesis (sensu Eukaryota)	biological_process
XM_137927.1	NA	ENSMUSG00000064154,ENSMUSG00000067214,ENSMUSG00000067875	NA	GO:0007001	chromosome organization and biogenesis (sensu Eukaryota)	biological_process
XM_122096.1	Tmpo	ENSMUSG00000019961	NM_011605.1	GO:0007001	chromosome organization and biogenesis (sensu Eukaryota)	biological_process
XM_137286.1	NA	ENSMUSG00000061995	XM_892518.1,XM_913985.1	GO:0007001	chromosome organization and biogenesis (sensu Eukaryota)	biological_process
XM_124999.1	Snapc2	ENSMUSG00000011837	NA	GO:0007001	chromosome organization and biogenesis (sensu Eukaryota)	biological_process
XM_122623.1	Foxd1	ENSMUSG00000050789	NA	GO:0007001	chromosome organization and biogenesis (sensu Eukaryota)	biological_process
XM_140561.1	NA	NA	XM_484761.3	GO:0007001	chromosome organization and biogenesis (sensu Eukaryota)	biological_process
XM_131614.1	NA	NA	XM_923575.1,XM_923568.1,XM_915080.1,XM_886359.1,XM_895777.1,XM_620086.2,XM_884692.1	GO:0007001	chromosome organization and biogenesis (sensu Eukaryota)	biological_process
XM_123660.1	NA	NA	NA	GO:0007001	chromosome organization and biogenesis (sensu Eukaryota)	biological_process
XM_130568.1	NA	NA	NA	GO:0007001	chromosome organization and biogenesis (sensu Eukaryota)	biological_process
XM_130818.1	Armc1	ENSMUSG00000027599	NM_028840.2,XM_909095.1	GO:0007001	chromosome organization and biogenesis (sensu Eukaryota)	biological_process
XM_132800.1	Zfp422	ENSMUSG00000059878	NM_026057.1	GO:0007001	chromosome organization and biogenesis (sensu Eukaryota)	biological_process
XM_122997.1	NA	ENSMUSG00000046865,ENSMUSG00000051639	NM_007991.2,XM_925727.1,XM_909071.1	GO:0007001	chromosome organization and biogenesis (sensu Eukaryota)	biological_process
XM_124429.1	D4Wsu114e	ENSMUSG00000029022	NM_133873.2	GO:0007001	chromosome organization and biogenesis (sensu Eukaryota)	biological_process
XM_145079.1	NA	NA	NA	GO:0007001	chromosome organization and biogenesis (sensu Eukaryota)	biological_process
XM_127633.1	Pb1	ENSMUSG00000021912	XM_898509.1,XM_889384.1,XM_921905.1,XM_921896.1,XM_921889.1,XM_921881.1,XM_921875.1,XM_921867.1,XM_921856.1,XM_921851.1,XM_921845.1,XM_921840.1,XM_921827.1,XM_910948.1,XM_898555.1,XM_898551.1,XM_898547.1,XM_898542.1,XM_898533.1,XM_898530.1,XM_619217.2	GO:0007001	chromosome organization and biogenesis (sensu Eukaryota)	biological_process
XM_126419.1	NA	NA	NA	GO:0007001	chromosome organization and biogenesis (sensu Eukaryota)	biological_process
XM_144052.1	E2f2	ENSMUSG00000018983	NM_177733.2	GO:0007001	chromosome organization and biogenesis (sensu Eukaryota)	biological_process
XM_134591.1	Ddx19b	ENSMUSG00000033658	NM_172284.2	GO:0007001	chromosome organization and biogenesis (sensu Eukaryota)	biological_process
XM_136541.1	NA	NA	NA	GO:0007001	chromosome organization and biogenesis (sensu Eukaryota)	biological_process
XM_143499.1	Wibg	ENSMUSG00000064030	NM_030100.2	GO:0007001	chromosome organization and biogenesis (sensu Eukaryota)	biological_process
XM_131163.1	NA	ENSMUSG00000045786	NA	GO:0007001	chromosome organization and biogenesis (sensu Eukaryota)	biological_process
XM_137158.1	NA	ENSMUSG00000066431	XM_903605.1	GO:0007001	chromosome organization and biogenesis (sensu Eukaryota)	biological_process
XM_128568.1	NA	NA	NA	GO:0007001	chromosome organization and biogenesis (sensu Eukaryota)	biological_process
XM_138718.1	NA	NA	NA	GO:0007001	chromosome organization and biogenesis (sensu Eukaryota)	biological_process
XM_123147.1	Ccnd3	ENSMUSG00000034165	NM_007632.1	GO:0007001	chromosome organization and biogenesis (sensu Eukaryota)	biological_process
XM_122181.1	Pold2	ENSMUSG00000020471	NM_008894.1	GO:0007001	chromosome organization and biogenesis (sensu Eukaryota)	biological_process
XM_129423.1	NA	NA	NA	GO:0007001	chromosome organization and biogenesis (sensu Eukaryota)	biological_process
XM_122346.1	Kpnb1	ENSMUSG00000001440	NM_008379.2	GO:0007001	chromosome organization and biogenesis (sensu Eukaryota)	biological_process
XM_133149.1	Ube2s	ENSMUSG00000060860	NA	GO:0007001	chromosome organization and biogenesis (sensu Eukaryota)	biological_process
XM_135932.1	NA	NA	XM_920600.1,XM_925053.1,XM_892153.1,XM_917600.1,XM_485356.3,XM_889736.1	GO:0007001	chromosome organization and biogenesis (sensu Eukaryota)	biological_process
XM_123662.1	NA	NA	NA	GO:0007001	chromosome organization and biogenesis (sensu Eukaryota)	biological_process
XM_149277.1	NA	NA	XM_898720.1,XM_622575.2	GO:0007001	chromosome organization and biogenesis (sensu Eukaryota)	biological_process
XM_122598.1	NA	NA	XM_619124.2,XM_898344.1,XM_898333.1,XM_888940.1	GO:0007001	chromosome organization and biogenesis (sensu Eukaryota)	biological_process
XM_134407.1	Foxc2	ENSMUSG00000046714	NM_013519.1	GO:0007001	chromosome organization and biogenesis (sensu Eukaryota)	biological_process
XM_128856.1	NA	NA	NA	GO:0007001	chromosome organization and biogenesis (sensu Eukaryota)	biological_process
XM_125228.1	9330133O14Rik,Cdc25a	ENSMUSG00000044794	NM_007658.1	GO:0007001	chromosome organization and biogenesis (sensu Eukaryota)	biological_process
XM_148129.1	NA	NA	NA	GO:0007001	chromosome organization and biogenesis (sensu Eukaryota)	biological_process
XM_133879.1	NA	NA	NA	GO:0007001	chromosome organization and biogenesis (sensu Eukaryota)	biological_process
XM_136173.1	4933406M09Rik	ENSMUSG00000050526	NM_173771.2	GO:0006956	complement activation	biological_process
XM_144501.1	NA	NA	NA	GO:0006956	complement activation	biological_process
XM_152361.1	NA	NA	NA	GO:0006956	complement activation	biological_process
XM_133216.1	Ercc2	ENSMUSG00000030400	NM_007949.2	GO:0006956	complement activation	biological_process
XM_142169.1	NA	NA	NA	GO:0006956	complement activation	biological_process
XM_132265.1	Ep400	ENSMUSG00000029505	NA	GO:0006956	complement activation	biological_process
XM_131527.1	NA	NA	NA	GO:0006956	complement activation	biological_process
XM_147364.1	NA	NA	NA	GO:0006956	complement activation	biological_process
XM_139449.1	NA	ENSMUSG00000063971,ENSMUSG00000067642	NA	GO:0006956	complement activation	biological_process
XM_148068.1	NA	NA	NA	GO:0006956	complement activation	biological_process
XM_158989.1	NA	NA	NA	GO:0006956	complement activation	biological_process
XM_144744.1	NA	ENSMUSG00000067472	XM_914872.1,XM_885432.1	GO:0006956	complement activation	biological_process
XM_137557.1	NA	NA	NA	GO:0006956	complement activation	biological_process
XM_133958.1	NA	NA	NA	GO:0006956	complement activation	biological_process
XM_128477.1	NA	NA	NM_001005916.2	GO:0006956	complement activation	biological_process
XM_132235.1	NA	NA	NA	GO:0006956	complement activation	biological_process
XM_149727.1	NA	NA	XM_903360.1,XM_886851.1,XM_906043.1	GO:0006956	complement activation	biological_process
XM_136909.1	NA	NA	NA	GO:0006956	complement activation	biological_process
XM_157412.1	NA	NA	NA	GO:0006956	complement activation	biological_process
XM_139328.1	NA	ENSMUSG00000069092	NA	GO:0006956	complement activation	biological_process
XM_135426.1	NA	ENSMUSG00000058899,ENSMUSG00000066160,ENSMUSG00000066161	XM_885434.1,XM_885377.1,XM_885290.1	GO:0006956	complement activation	biological_process
XM_150209.1	NA	NA	NA	GO:0006956	complement activation	biological_process
XM_145011.1	NA	NA	NA	GO:0006956	complement activation	biological_process
XM_152030.1	NA	NA	XM_895284.1	GO:0006956	complement activation	biological_process
XM_135345.1	Mup2	ENSMUSG00000059184,ENSMUSG00000062216,ENSMUSG00000062625,ENSMUSG00000066163,ENSMUSG00000066166	NM_008647.2	GO:0006956	complement activation	biological_process
XM_129230.1	NA	NA	NA	GO:0006956	complement activation	biological_process
XM_146737.1	Olfr906	ENSMUSG00000039962	NM_146803.1	GO:0006956	complement activation	biological_process
XM_130476.1	NA	NA	NA	GO:0006956	complement activation	biological_process
XM_143395.1	NA	NA	XM_907854.1,XM_885712.1	GO:0006956	complement activation	biological_process
XM_146570.1	NA	NA	XM_917835.1,XM_902816.1,XM_146570.4	GO:0006956	complement activation	biological_process
XM_148978.1	4930523C07Rik	ENSMUSG00000054006	NM_001024470.1	GO:0006956	complement activation	biological_process
XM_137285.1	NA	NA	XM_913932.1	GO:0006956	complement activation	biological_process
XM_152511.1	NA	NA	NA	GO:0006956	complement activation	biological_process
XM_124268.1	Abca1	ENSMUSG00000015243	NM_013454.2	GO:0006956	complement activation	biological_process
XM_163467.1	NA	NA	NA	GO:0006956	complement activation	biological_process
XM_133656.1	NA	NA	NA	GO:0006956	complement activation	biological_process
XM_122124.1	Mmp19	ENSMUSG00000025355	NM_021412.1	GO:0006956	complement activation	biological_process
XM_128757.1	1110018J12Rik	ENSMUSG00000034709	NM_028658.2	GO:0006956	complement activation	biological_process
XM_130551.1	Cep152	ENSMUSG00000068394	XM_901426.1,XM_901422.1,XM_130551.7,XM_901416.1,XM_925422.1,XM_917990.1,XM_925421.1	GO:0006956	complement activation	biological_process
XM_137897.1	Gpr142	ENSMUSG00000034677	NA	GO:0006956	complement activation	biological_process
XM_132744.1	Mug1	ENSMUSG00000059908	XM_485821.3	GO:0006956	complement activation	biological_process
XM_127302.1	NA	NA	XM_898115.1,XM_898106.1,XM_898099.1,XM_484255.3,XM_888495.1,XM_898085.1,XM_923000.1,XM_922990.1,XM_922975.1,XM_922970.1,XM_913907.1,XM_922955.1	GO:0006956	complement activation	biological_process
XM_154147.1	NA	NA	NA	GO:0006956	complement activation	biological_process
XM_144806.1	NA	NA	NA	GO:0006956	complement activation	biological_process
XM_127635.1	Glt8d1	ENSMUSG00000021916	NM_029626.1	GO:0006956	complement activation	biological_process
XM_122056.1	NA	NA	XM_902457.1	GO:0006956	complement activation	biological_process
XM_134566.1	Taf1c	ENSMUSG00000031832	NA	GO:0006956	complement activation	biological_process
XM_126415.1	Polr2a	ENSMUSG00000005198	NA	GO:0006956	complement activation	biological_process
XM_150205.1	Slc24a1	ENSMUSG00000034452	NM_144813.1	GO:0006956	complement activation	biological_process
XM_134831.1	Ttc12	ENSMUSG00000040219	NM_172770.1	GO:0006956	complement activation	biological_process
XM_124790.1	NA	NA	NA	GO:0006956	complement activation	biological_process
XM_132740.1	NA	ENSMUSG00000030059	XM_916318.1,XM_132740.5	GO:0006956	complement activation	biological_process
XM_162382.1	NA	NA	NA	GO:0006956	complement activation	biological_process
XM_123262.1	Gykl1	ENSMUSG00000053624	NM_010293.2	GO:0006956	complement activation	biological_process
XM_125055.1	Ccdc50	ENSMUSG00000038127	NA	GO:0006956	complement activation	biological_process
XM_150254.1	NA	NA	NA	GO:0000910	cytokinesis	biological_process
XM_135334.1	NA	NA	NA	GO:0000910	cytokinesis	biological_process
XM_126192.1	Aurkb	ENSMUSG00000020897	NA	GO:0000910	cytokinesis	biological_process
XM_132244.1	NA	NA	NA	GO:0000910	cytokinesis	biological_process
XM_151583.1	NA	NA	NA	GO:0000910	cytokinesis	biological_process
XM_135647.1	NA	NA	NM_001013789.1	GO:0000910	cytokinesis	biological_process
XM_128991.1	NA	NA	NA	GO:0000910	cytokinesis	biological_process
XM_137270.1	NA	NA	XM_916602.1,XM_137270.6	GO:0000910	cytokinesis	biological_process
XM_149308.1	NA	NA	NA	GO:0000910	cytokinesis	biological_process
XM_135653.1	NA	NA	NA	GO:0000910	cytokinesis	biological_process
XM_134701.1	Chek1	ENSMUSG00000032113	NM_007691.2	GO:0000910	cytokinesis	biological_process
XM_124326.1	Rad54l	ENSMUSG00000028702	NM_009015.2	GO:0000910	cytokinesis	biological_process
XM_123399.1	Fen1	ENSMUSG00000024742	NA	GO:0000910	cytokinesis	biological_process
XM_147346.1	Dut	ENSMUSG00000027203	NM_023595.3	GO:0000910	cytokinesis	biological_process
XM_123509.1	Aspm	ENSMUSG00000033952	NM_009791.2	GO:0000910	cytokinesis	biological_process
XM_136117.1	Gimap1	ENSMUSG00000044867	NM_001013789.1	GO:0000910	cytokinesis	biological_process
XM_152375.1	NA	ENSMUSG00000067936	NA	GO:0000910	cytokinesis	biological_process
XM_123905.1	Bub1b	ENSMUSG00000040084	NM_009773.1	GO:0000910	cytokinesis	biological_process
XM_133825.1	Kif22	ENSMUSG00000030677	NM_145588.1	GO:0000910	cytokinesis	biological_process
XM_146672.1	NA	NA	NA	GO:0000910	cytokinesis	biological_process
XM_122396.1	Rrm2	ENSMUSG00000020649	NM_009104.1	GO:0000910	cytokinesis	biological_process
XM_127710.1	H2-Bf	ENSMUSG00000024371	NA	GO:0000910	cytokinesis	biological_process
XM_149062.1	NA	ENSMUSG00000067411	NA	GO:0000910	cytokinesis	biological_process
XM_138433.1	NA	ENSMUSG00000049072	XM_904319.1,XM_138433.4	GO:0000910	cytokinesis	biological_process
XM_143610.1	NA	ENSMUSG00000063964	XM_916651.1,XM_618855.2	GO:0000910	cytokinesis	biological_process
XM_123126.1	Sgol1	ENSMUSG00000023940	NM_028232.1	GO:0000910	cytokinesis	biological_process
XM_144274.1	NA	NA	NA	GO:0000910	cytokinesis	biological_process
XM_135725.1	NA	NA	NA	GO:0000910	cytokinesis	biological_process
XM_131734.1	NA	NA	NA	GO:0000910	cytokinesis	biological_process
XM_150273.1	NA	NA	NA	GO:0000910	cytokinesis	biological_process
XM_130820.1	Ect2	ENSMUSG00000027699	NA	GO:0000910	cytokinesis	biological_process
XM_129713.1	Zbtb10,Mcm3	ENSMUSG00000069114	NM_008563.1	GO:0000910	cytokinesis	biological_process
XM_134116.1	NA	NA	NA	GO:0000910	cytokinesis	biological_process
XM_135282.1	NA	NA	NA	GO:0000910	cytokinesis	biological_process
XM_149826.1	NA	NA	NA	GO:0000910	cytokinesis	biological_process
XM_129679.1	Dtl	ENSMUSG00000037474	NM_029766.2	GO:0000910	cytokinesis	biological_process
XM_150496.1	NA	NA	NA	GO:0000910	cytokinesis	biological_process
XM_147250.1	NA	NA	XM_484549.2,XM_916546.1	GO:0000910	cytokinesis	biological_process
XM_125667.1	NA	NA	NA	GO:0000910	cytokinesis	biological_process
XM_127711.1	Dlg7	ENSMUSG00000037544	NM_144553.1	GO:0000910	cytokinesis	biological_process
XM_142424.1	NA	NA	NA	GO:0000910	cytokinesis	biological_process
XM_124678.1	NA	NA	NA	GO:0000910	cytokinesis	biological_process
XM_149451.1	NA	ENSMUSG00000067894	NM_001013789.1	GO:0000910	cytokinesis	biological_process
XM_135014.1	Ttk	ENSMUSG00000038379	NM_009445.1	GO:0000910	cytokinesis	biological_process
XM_122997.1	NA	ENSMUSG00000046865,ENSMUSG00000051639	NM_007991.2,XM_925727.1,XM_909071.1	GO:0016482	cytoplasmic transport	biological_process
XM_130813.1	NA	ENSMUSG00000031754	XM_887852.1,NM_026623.2	GO:0016482	cytoplasmic transport	biological_process
XM_145007.1	NA	NA	NA	GO:0016482	cytoplasmic transport	biological_process
XM_144101.1	NA	ENSMUSG00000037894,ENSMUSG00000059506,ENSMUSG00000063864	NM_016750.1,XM_913448.1,XM_891573.1,XM_905794.1	GO:0016482	cytoplasmic transport	biological_process
XM_130778.1	NA	NA	XM_907458.1,XM_619869.2	GO:0016482	cytoplasmic transport	biological_process
XM_140019.1	NA	ENSMUSG00000067093	XM_913617.1,XM_893860.1	GO:0016482	cytoplasmic transport	biological_process
XM_123387.1	NA	NA	XM_891627.1	GO:0016482	cytoplasmic transport	biological_process
XM_139798.1	NA	ENSMUSG00000062520	XM_913544.1,XM_354985.4	GO:0016482	cytoplasmic transport	biological_process
XM_122508.1	NA	ENSMUSG00000059309,ENSMUSG00000062417,ENSMUSG00000069265,ENSMUSG00000069267,ENSMUSG00000069269,ENSMUSG00000069273,ENSMUSG00000069310,ENSMUSG00000069312	NM_013548.2,NM_178206.2,NM_178205.1,NM_013550.3,NM_145073.2,NM_175653.1,NM_178203.1	GO:0016482	cytoplasmic transport	biological_process
XM_146176.1	NA	ENSMUSG00000065967	NA	GO:0016482	cytoplasmic transport	biological_process
XM_125826.1	Rnf146	ENSMUSG00000038876	NM_028334.1,NM_027191.1	GO:0016482	cytoplasmic transport	biological_process
XM_130053.1	NA	NA	XM_923043.1,XM_923037.1,XM_923032.1,XM_923027.1,XM_913996.1,XM_923013.1,XM_897023.1,XM_897012.1,XM_897004.1,XM_130053.5,XM_896988.1,XM_886691.1	GO:0016482	cytoplasmic transport	biological_process
XM_139216.1	6720463M24Rik	ENSMUSG00000022070	NM_175265.2	GO:0016482	cytoplasmic transport	biological_process
XM_128329.1	Chaf1b	ENSMUSG00000022945	NM_028083.1	GO:0016482	cytoplasmic transport	biological_process
XM_138624.1	NA	ENSMUSG00000063166	XM_484260.2,XM_915862.1	GO:0016482	cytoplasmic transport	biological_process
XM_129006.1	Cdc25c	ENSMUSG00000044201	NM_009860.1	GO:0016482	cytoplasmic transport	biological_process
XM_141354.1	NA	NA	NA	GO:0016482	cytoplasmic transport	biological_process
XM_125025.1	Erh	ENSMUSG00000021131,ENSMUSG00000063412	NM_007951.1	GO:0016482	cytoplasmic transport	biological_process
XM_122453.1	NA	NA	NA	GO:0016482	cytoplasmic transport	biological_process
XM_134344.1	Lyl1	ENSMUSG00000034041	NM_008535.1	GO:0006952	defense response	biological_process
XM_124559.1	Cxcl4	ENSMUSG00000029373	NA	GO:0006952	defense response	biological_process
XM_129754.1	NA	ENSMUSG00000018775,ENSMUSG00000064241	XM_899435.1,XM_484782.2,XM_899423.1,NM_144958.2,XM_924139.1,XM_924133.1,XM_924129.1,XM_916144.1,XM_924123.1	GO:0006952	defense response	biological_process
XM_125132.1	Mmp8	ENSMUSG00000005800	NM_008611.2	GO:0006952	defense response	biological_process
XM_132439.1	Pilra	ENSMUSG00000046245	XM_916809.1,NM_153510.1	GO:0006952	defense response	biological_process
XM_122127.1	Dgka	ENSMUSG00000025357	NM_016811.2	GO:0006952	defense response	biological_process
XM_147073.1	NA	ENSMUSG00000061486	XM_897922.1,XM_356179.4,XM_920133.1,XM_920129.1,XM_906891.1	GO:0006952	defense response	biological_process
XM_122319.1	Itga2b	ENSMUSG00000034664	NA	GO:0006952	defense response	biological_process
XM_162853.1	2900005J15Rik	NA	NM_026059.2	GO:0006952	defense response	biological_process
XM_144696.1	Gimap8	ENSMUSG00000064262	NA	GO:0006952	defense response	biological_process
XM_136019.1	P2ry10	ENSMUSG00000050921	NM_172435.2	GO:0006952	defense response	biological_process
XM_149798.1	Clec12a	ENSMUSG00000053063	NM_177686.2	GO:0006952	defense response	biological_process
XM_133573.1	Fes	ENSMUSG00000053158	NM_010194.1	GO:0006952	defense response	biological_process
XM_126381.1	NA	NA	NA	GO:0006952	defense response	biological_process
XM_123133.1	Trem3	ENSMUSG00000041754	NM_021407.1	GO:0006952	defense response	biological_process
XM_152055.1	NA	NA	NA	GO:0006952	defense response	biological_process
XM_130385.1	NA	NA	NM_001024385.1,NM_001024384.1	GO:0016311	dephosphorylation	biological_process
XM_123259.1	Hspa9a	ENSMUSG00000024359	NA	GO:0016311	dephosphorylation	biological_process
XM_128980.1	C330018D20Rik	ENSMUSG00000024592	XM_128980.6,XM_894494.1,XM_923448.1,XM_914864.1	GO:0016311	dephosphorylation	biological_process
XM_139172.1	NA	NA	NA	GO:0009583	detection of light stimulus	biological_process
XM_141430.1	NA	NA	XM_485074.2,XM_918175.1	GO:0009583	detection of light stimulus	biological_process
XM_130275.1	NA	ENSMUSG00000031174	XM_130275.7,XM_892000.1,XM_921266.1	GO:0009583	detection of light stimulus	biological_process
XM_162456.1	NA	NA	NA	GO:0009583	detection of light stimulus	biological_process
XM_147631.1	NA	NA	NA	GO:0009583	detection of light stimulus	biological_process
XM_141834.1	NA	ENSMUSG00000043453	XM_908636.1,XM_141834.4	GO:0009583	detection of light stimulus	biological_process
XM_133413.1	NA	NA	NA	GO:0009583	detection of light stimulus	biological_process
XM_127468.1	Crybb1	ENSMUSG00000029343,ENSMUSG00000069167	NM_023695.1	GO:0009583	detection of light stimulus	biological_process
XM_161100.1	NA	NA	XM_913652.1	GO:0009583	detection of light stimulus	biological_process
XM_156828.1	Gk2	ENSMUSG00000050553	XM_909796.1,XM_488818.2	GO:0009583	detection of light stimulus	biological_process
XM_130494.1	Bfsp1	ENSMUSG00000027420	NM_009751.2	GO:0009583	detection of light stimulus	biological_process
XM_143697.1	NA	NA	NA	GO:0009583	detection of light stimulus	biological_process
XM_143982.1	Slc1a7	ENSMUSG00000008932	NA	GO:0009583	detection of light stimulus	biological_process
XM_122792.1	Dct	ENSMUSG00000022129	NM_010024.1	GO:0009583	detection of light stimulus	biological_process
XM_145013.1	NA	NA	NA	GO:0009583	detection of light stimulus	biological_process
XM_131550.1	D2Ertd750e	ENSMUSG00000027331	NM_026412.1	GO:0006323	DNA packaging	biological_process
XM_148129.1	NA	NA	NA	GO:0006323	DNA packaging	biological_process
XM_125228.1	9330133O14Rik,Cdc25a	ENSMUSG00000044794	NM_007658.1	GO:0006323	DNA packaging	biological_process
XM_138864.1	NA	ENSMUSG00000063721	XM_911973.1,XM_893058.1	GO:0006323	DNA packaging	biological_process
XM_137607.1	NA	ENSMUSG00000069864	NA	GO:0006323	DNA packaging	biological_process
XM_124054.1	NA	NA	NA	GO:0006323	DNA packaging	biological_process
XM_128856.1	NA	NA	NA	GO:0006323	DNA packaging	biological_process
XM_133149.1	Ube2s	ENSMUSG00000060860	NA	GO:0006323	DNA packaging	biological_process
XM_145195.1	NA	ENSMUSG00000068768	XM_907057.1,XM_484474.2,XM_903605.1	GO:0006323	DNA packaging	biological_process
XM_129198.1	2500003M10Rik	ENSMUSG00000001017	XM_890379.1,XM_898955.1,XM_908936.1	GO:0006323	DNA packaging	biological_process
XM_124080.1	NA	NA	NA	GO:0006323	DNA packaging	biological_process
XM_133213.1	NA	NA	NA	GO:0006323	DNA packaging	biological_process
XM_130077.1	Exosc2	ENSMUSG00000039356	NM_144886.1	GO:0006323	DNA packaging	biological_process
XM_136578.1	NA	NA	NA	GO:0006323	DNA packaging	biological_process
XM_124999.1	Snapc2	ENSMUSG00000011837	NA	GO:0006323	DNA packaging	biological_process
XM_144426.1	NA	ENSMUSG00000066405,ENSMUSG00000067105,ENSMUSG00000067965	XM_892165.1,XM_892136.1	GO:0006323	DNA packaging	biological_process
XM_146606.1	D8Ertd738e	ENSMUSG00000019362	NM_001007571.1	GO:0006323	DNA packaging	biological_process
XM_130088.1	NA	NA	NA	GO:0006323	DNA packaging	biological_process
XM_141690.1	NA	NA	NA	GO:0006323	DNA packaging	biological_process
XM_122181.1	Pold2	ENSMUSG00000020471	NM_008894.1	GO:0006323	DNA packaging	biological_process
XM_146076.1	NA	NA	NA	GO:0006323	DNA packaging	biological_process
XM_123158.1	Uhrf1	ENSMUSG00000001228	XM_486849.3	GO:0006323	DNA packaging	biological_process
XM_141817.1	NA	ENSMUSG00000067821	NA	GO:0006323	DNA packaging	biological_process
XM_149277.1	NA	NA	XM_898720.1,XM_622575.2	GO:0006323	DNA packaging	biological_process
XM_131163.1	NA	ENSMUSG00000045786	NA	GO:0006323	DNA packaging	biological_process
XM_134208.1	Lsm4	ENSMUSG00000031848	NM_015816.1	GO:0006323	DNA packaging	biological_process
XM_122997.1	NA	ENSMUSG00000046865,ENSMUSG00000051639	NM_007991.2,XM_925727.1,XM_909071.1	GO:0006323	DNA packaging	biological_process
XM_146670.1	NA	ENSMUSG00000065984,ENSMUSG00000066322,ENSMUSG00000066486,ENSMUSG00000066661,ENSMUSG00000066681,ENSMUSG00000066806,ENSMUSG00000067690,ENSMUSG00000069100,ENSMUSG00000069162,ENSMUSG00000069347,ENSMUSG00000069912	XM_916961.1,XM_888125.1,XM_621042.2,XM_916795.1,XM_908789.1	GO:0006323	DNA packaging	biological_process
XM_122892.1	NA	ENSMUSG00000031303	NA	GO:0006323	DNA packaging	biological_process
XM_142126.1	NA	ENSMUSG00000044757	NA	GO:0006323	DNA packaging	biological_process
XM_123389.1	Dkk1	ENSMUSG00000024868	NA	GO:0006323	DNA packaging	biological_process
XM_140561.1	NA	NA	XM_484761.3	GO:0006323	DNA packaging	biological_process
XM_142378.1	Mtmr2	ENSMUSG00000031918	XM_904641.1	GO:0006323	DNA packaging	biological_process
XM_122346.1	Kpnb1	ENSMUSG00000001440	NM_008379.2	GO:0006323	DNA packaging	biological_process
XM_137927.1	NA	ENSMUSG00000064154,ENSMUSG00000067214,ENSMUSG00000067875	NA	GO:0006323	DNA packaging	biological_process
XM_141785.1	NA	ENSMUSG00000059372	XM_891724.1,XM_905803.1	GO:0006323	DNA packaging	biological_process
XM_143646.1	NA	NA	NA	GO:0006323	DNA packaging	biological_process
XM_144052.1	E2f2	ENSMUSG00000018983	NM_177733.2	GO:0006323	DNA packaging	biological_process
XM_139514.1	NA	ENSMUSG00000063548	XM_907189.1,XM_139514.2	GO:0006323	DNA packaging	biological_process
XM_149952.1	Chsy1	ENSMUSG00000032640	XM_194358.4,XM_907476.1	GO:0006323	DNA packaging	biological_process
XM_140713.1	NA	NA	NA	GO:0006323	DNA packaging	biological_process
XM_137250.1	NA	ENSMUSG00000047445	XM_915903.1	GO:0006323	DNA packaging	biological_process
XM_132866.1	NA	NA	NA	GO:0006323	DNA packaging	biological_process
XM_141530.1	NA	ENSMUSG00000067902	XM_910070.1,XM_905331.1,XM_894009.1	GO:0006323	DNA packaging	biological_process
XM_134591.1	Ddx19b	ENSMUSG00000033658	NM_172284.2	GO:0006323	DNA packaging	biological_process
XM_124429.1	D4Wsu114e	ENSMUSG00000029022	NM_133873.2	GO:0006323	DNA packaging	biological_process
XM_135932.1	NA	NA	XM_920600.1,XM_925053.1,XM_892153.1,XM_917600.1,XM_485356.3,XM_889736.1	GO:0006323	DNA packaging	biological_process
XM_147613.1	Arl5c	ENSMUSG00000038352	NM_207231.1	GO:0006323	DNA packaging	biological_process
XM_130818.1	Armc1	ENSMUSG00000027599	NM_028840.2,XM_909095.1	GO:0006323	DNA packaging	biological_process
XM_146695.1	NA	ENSMUSG00000061932	XM_892171.1	GO:0006323	DNA packaging	biological_process
XM_150072.1	BC035537	ENSMUSG00000070044	NM_153535.1	GO:0006323	DNA packaging	biological_process
XM_139420.1	NA	ENSMUSG00000058591,ENSMUSG00000060230,ENSMUSG00000061044,ENSMUSG00000063043,ENSMUSG00000066826,ENSMUSG00000067007,ENSMUSG00000069996	XM_889102.1	GO:0006323	DNA packaging	biological_process
XM_145046.1	NA	ENSMUSG00000062477	XM_890347.1,XM_914658.1,XM_145046.5	GO:0006323	DNA packaging	biological_process
XM_125094.1	Brd7	ENSMUSG00000031660	XM_909026.1	GO:0006323	DNA packaging	biological_process
XM_128590.1	Hnrpm	ENSMUSG00000054950	NM_029804.1	GO:0006323	DNA packaging	biological_process
XM_123991.1	Rnpc1	ENSMUSG00000027510	NM_019547.1	GO:0006323	DNA packaging	biological_process
XM_125667.1	NA	NA	NA	GO:0006281	DNA repair	biological_process
XM_135282.1	NA	NA	NA	GO:0006281	DNA repair	biological_process
XM_142424.1	NA	NA	NA	GO:0006281	DNA repair	biological_process
XM_149062.1	NA	ENSMUSG00000067411	NA	GO:0006281	DNA repair	biological_process
XM_134618.1	NA	NA	NA	GO:0006281	DNA repair	biological_process
XM_131850.1	NA	NA	NA	GO:0006281	DNA repair	biological_process
XM_135320.1	Tnrc9	ENSMUSG00000043668	NA	GO:0006281	DNA repair	biological_process
XM_152375.1	NA	ENSMUSG00000067936	NA	GO:0006281	DNA repair	biological_process
XM_152700.1	NA	NA	NA	GO:0006281	DNA repair	biological_process
XM_123958.1	Atp9a	ENSMUSG00000027546	NM_015731.2	GO:0006281	DNA repair	biological_process
XM_132923.1	NA	NA	NA	GO:0006281	DNA repair	biological_process
XM_128991.1	NA	NA	NA	GO:0006281	DNA repair	biological_process
XM_131734.1	NA	NA	NA	GO:0006281	DNA repair	biological_process
XM_135647.1	NA	NA	NM_001013789.1	GO:0006281	DNA repair	biological_process
XM_135301.1	NA	NA	NA	GO:0006281	DNA repair	biological_process
XM_149826.1	NA	NA	NA	GO:0006281	DNA repair	biological_process
XM_127514.1	NA	NA	NM_001013789.1	GO:0006281	DNA repair	biological_process
XM_132244.1	NA	NA	NA	GO:0006281	DNA repair	biological_process
XM_150496.1	NA	NA	NA	GO:0006281	DNA repair	biological_process
XM_125916.1	Smarcc2	ENSMUSG00000025369	NM_198160.1	GO:0006281	DNA repair	biological_process
XM_146672.1	NA	NA	NA	GO:0006281	DNA repair	biological_process
XM_134116.1	NA	NA	NA	GO:0006281	DNA repair	biological_process
XM_151583.1	NA	NA	NA	GO:0006281	DNA repair	biological_process
XM_135653.1	NA	NA	NA	GO:0006281	DNA repair	biological_process
XM_122247.1	Supt6h	ENSMUSG00000002052	NA	GO:0006281	DNA repair	biological_process
XM_135319.1	NA	NA	NA	GO:0006281	DNA repair	biological_process
XM_149308.1	NA	NA	NA	GO:0006281	DNA repair	biological_process
XM_123104.1	Ccnf	ENSMUSG00000035996	NA	GO:0006270	DNA replication initiation	biological_process
XM_140171.1	NA	ENSMUSG00000046214	NA	GO:0006270	DNA replication initiation	biological_process
XM_128575.1	Chtf18	ENSMUSG00000019214	NM_145409.1	GO:0006261	DNA-dependent DNA replication	biological_process
XM_123974.1	Snta1	ENSMUSG00000027488	NM_009228.1	GO:0015980	energy derivation by oxidation of organic compounds	biological_process
XM_134271.1	Tmem38a	ENSMUSG00000031791	NM_144534.1	GO:0015980	energy derivation by oxidation of organic compounds	biological_process
XM_141307.1	NA	NA	NA	GO:0015980	energy derivation by oxidation of organic compounds	biological_process
XM_123953.1	2410003P15Rik	ENSMUSG00000005882	NM_018888.1	GO:0015980	energy derivation by oxidation of organic compounds	biological_process
XM_126634.1	1110012N22Rik	ENSMUSG00000025141	XM_924898.1,XM_903146.1	GO:0015980	energy derivation by oxidation of organic compounds	biological_process
XM_144533.1	NA	NA	NA	GO:0015980	energy derivation by oxidation of organic compounds	biological_process
XM_124868.1	Rtn2	ENSMUSG00000030401	NM_001025364.1,NM_013648.4	GO:0015980	energy derivation by oxidation of organic compounds	biological_process
XM_130690.1	NA	NA	XM_622264.2	GO:0015980	energy derivation by oxidation of organic compounds	biological_process
XM_138854.1	NA	NA	NA	GO:0015980	energy derivation by oxidation of organic compounds	biological_process
XM_129979.1	NA	NA	NA	GO:0015980	energy derivation by oxidation of organic compounds	biological_process
XM_131103.1	Ampd1	ENSMUSG00000068823	NM_001033303.1	GO:0015980	energy derivation by oxidation of organic compounds	biological_process
XM_136274.1	NA	NA	NA	GO:0015980	energy derivation by oxidation of organic compounds	biological_process
XM_131207.1	NA	NA	XM_904771.1	GO:0015980	energy derivation by oxidation of organic compounds	biological_process
XM_128212.1	NA	NA	NA	GO:0015980	energy derivation by oxidation of organic compounds	biological_process
XM_130163.1	NA	NA	XM_619735.2,XM_913404.1	GO:0015980	energy derivation by oxidation of organic compounds	biological_process
XM_135993.1	NA	ENSMUSG00000040782,ENSMUSG00000048949	XM_897187.1,XM_886999.1,XM_907198.1,NM_011931.2	GO:0015980	energy derivation by oxidation of organic compounds	biological_process
XM_144918.1	NA	NA	XM_916195.1,XM_890568.1	GO:0015980	energy derivation by oxidation of organic compounds	biological_process
XM_134949.1	NA	ENSMUSG00000024726	XM_918108.1,XM_890668.1,NM_026120.2	GO:0015980	energy derivation by oxidation of organic compounds	biological_process
XM_126824.1	NA	NA	XM_902196.1,XM_919260.1	GO:0015980	energy derivation by oxidation of organic compounds	biological_process
XM_123753.1	Ak1	NA	NM_021515.1	GO:0015980	energy derivation by oxidation of organic compounds	biological_process
XM_129863.1	NA	NA	NA	GO:0015980	energy derivation by oxidation of organic compounds	biological_process
XM_125745.1	Itgb1bp3	ENSMUSG00000004939	NA	GO:0015980	energy derivation by oxidation of organic compounds	biological_process
XM_131300.1	2310030N02Rik	ENSMUSG00000050323	XM_131300.6,XM_905831.1	GO:0015980	energy derivation by oxidation of organic compounds	biological_process
XM_129154.1	Cycs	ENSMUSG00000063694	NM_007808.3	GO:0015980	energy derivation by oxidation of organic compounds	biological_process
XM_122803.1	Ghr	ENSMUSG00000055737	NM_010284.1	GO:0015980	energy derivation by oxidation of organic compounds	biological_process
XM_135214.1	NA	NA	XM_913556.1,XM_620795.2	GO:0015980	energy derivation by oxidation of organic compounds	biological_process
XM_122376.1	Rab10	NA	NM_016676.2	GO:0015980	energy derivation by oxidation of organic compounds	biological_process
XM_135415.1	NA	NA	XM_917428.1	GO:0015980	energy derivation by oxidation of organic compounds	biological_process
XM_135282.1	NA	NA	NA	GO:0015980	energy derivation by oxidation of organic compounds	biological_process
XM_140137.1	NA	NA	NA	GO:0015980	energy derivation by oxidation of organic compounds	biological_process
XM_129279.1	Nolc1	ENSMUSG00000015176	NA	GO:0015980	energy derivation by oxidation of organic compounds	biological_process
XM_156082.1	Fbxo40	ENSMUSG00000047746	NM_001037321.1	GO:0015980	energy derivation by oxidation of organic compounds	biological_process
XM_143461.1	Hsd3b1	ENSMUSG00000027871	NM_008293.1	GO:0015980	energy derivation by oxidation of organic compounds	biological_process
XM_129286.1	Pdcd11	ENSMUSG00000025047	NA	GO:0015980	energy derivation by oxidation of organic compounds	biological_process
XM_132502.1	NA	NA	NA	GO:0015980	energy derivation by oxidation of organic compounds	biological_process
XM_124433.1	Mfn2	ENSMUSG00000029020	NM_133201.1	GO:0015980	energy derivation by oxidation of organic compounds	biological_process
XM_123967.1	Nfs1	ENSMUSG00000027618	NM_010911.1	GO:0015980	energy derivation by oxidation of organic compounds	biological_process
XM_136988.1	Bves	NA	NM_024285.1	GO:0015980	energy derivation by oxidation of organic compounds	biological_process
XM_142678.1	NA	ENSMUSG00000052618	XM_888398.1,XM_488270.2,NM_001018086.2	GO:0015980	energy derivation by oxidation of organic compounds	biological_process
XM_146668.1	NA	NA	XM_917483.1,XM_619503.2	GO:0015980	energy derivation by oxidation of organic compounds	biological_process
XM_140459.1	NA	ENSMUSG00000055795,ENSMUSG00000056954,ENSMUSG00000057990,ENSMUSG00000058134	NA	GO:0015980	energy derivation by oxidation of organic compounds	biological_process
XM_139117.1	NA	ENSMUSG00000068823	NM_144901.2	GO:0015980	energy derivation by oxidation of organic compounds	biological_process
XM_122409.1	Cfl2	ENSMUSG00000062929	NA	GO:0015980	energy derivation by oxidation of organic compounds	biological_process
XM_140226.1	NA	ENSMUSG00000047588	XM_890517.1	GO:0015980	energy derivation by oxidation of organic compounds	biological_process
XM_124208.1	Decr1	ENSMUSG00000028223	NA	GO:0015980	energy derivation by oxidation of organic compounds	biological_process
XM_138963.1	NA	ENSMUSG00000009073,ENSMUSG00000067006	XM_910136.1,XM_484361.2	GO:0015980	energy derivation by oxidation of organic compounds	biological_process
XM_130282.1	NA	NA	XM_888193.1	GO:0015980	energy derivation by oxidation of organic compounds	biological_process
XM_126826.1	NA	ENSMUSG00000068629	NA	GO:0015980	energy derivation by oxidation of organic compounds	biological_process
XM_129834.1	Ndufs1	ENSMUSG00000025968	NM_145518.1	GO:0015980	energy derivation by oxidation of organic compounds	biological_process
XM_132381.1	NA	NA	XM_913991.1,XM_620250.2	GO:0015980	energy derivation by oxidation of organic compounds	biological_process
XM_147889.1	NA	NA	NA	GO:0015980	energy derivation by oxidation of organic compounds	biological_process
XM_136137.1	NA	ENSMUSG00000061386	NA	GO:0015980	energy derivation by oxidation of organic compounds	biological_process
XM_141601.1	NA	ENSMUSG00000050227	NA	GO:0015980	energy derivation by oxidation of organic compounds	biological_process
XM_141605.1	Actc1	NA	NM_009608.1	GO:0015980	energy derivation by oxidation of organic compounds	biological_process
XM_128288.1	Abra	ENSMUSG00000042895	NM_175456.2	GO:0015980	energy derivation by oxidation of organic compounds	biological_process
XM_138458.1	NA	ENSMUSG00000069315	XM_905894.1,XM_890317.1	GO:0015980	energy derivation by oxidation of organic compounds	biological_process
XM_126635.1	Dysfip1	ENSMUSG00000025129	XM_912346.1,XM_126635.2	GO:0015980	energy derivation by oxidation of organic compounds	biological_process
XM_144310.1	NA	NA	NA	GO:0015980	energy derivation by oxidation of organic compounds	biological_process
XM_144961.1	NA	NA	NA	GO:0015980	energy derivation by oxidation of organic compounds	biological_process
XM_144910.1	NA	NA	NA	GO:0015980	energy derivation by oxidation of organic compounds	biological_process
XM_131748.1	NA	NA	NA	GO:0015980	energy derivation by oxidation of organic compounds	biological_process
XM_147132.1	Kbtbd5	NA	XM_147132.4	GO:0015980	energy derivation by oxidation of organic compounds	biological_process
XM_127306.1	Iars	ENSMUSG00000037851	NM_172015.1	GO:0015980	energy derivation by oxidation of organic compounds	biological_process
XM_131038.1	Prkab2	ENSMUSG00000038205	NM_182997.2	GO:0015980	energy derivation by oxidation of organic compounds	biological_process
XM_126122.1	Tlcd1	ENSMUSG00000019437	NM_026708.1	GO:0015980	energy derivation by oxidation of organic compounds	biological_process
XM_129371.1	Mrpl15	ENSMUSG00000033845	NM_025300.2	GO:0015980	energy derivation by oxidation of organic compounds	biological_process
XM_125744.1	NA	NA	NA	GO:0015980	energy derivation by oxidation of organic compounds	biological_process
XM_131094.1	NA	NA	NA	GO:0015980	energy derivation by oxidation of organic compounds	biological_process
XM_126125.1	Vdac1	ENSMUSG00000020402	NM_011694.1	GO:0015980	energy derivation by oxidation of organic compounds	biological_process
XM_144188.1	NA	NA	NA	GO:0015980	energy derivation by oxidation of organic compounds	biological_process
XM_130994.1	NA	NA	NA	GO:0015980	energy derivation by oxidation of organic compounds	biological_process
XM_122002.1	2410016F19Rik,Gpatc2	ENSMUSG00000019837	NM_026367.3	GO:0015980	energy derivation by oxidation of organic compounds	biological_process
XM_129587.1	Ndufs2	ENSMUSG00000013593	NM_153064.3	GO:0015980	energy derivation by oxidation of organic compounds	biological_process
XM_142246.1	NA	NA	NA	GO:0015980	energy derivation by oxidation of organic compounds	biological_process
XM_126364.1	Atp5f1	ENSMUSG00000000563	NM_009725.2	GO:0015980	energy derivation by oxidation of organic compounds	biological_process
XM_145659.1	Fsd2	ENSMUSG00000038663	NM_172904.1	GO:0015980	energy derivation by oxidation of organic compounds	biological_process
XM_148774.1	Rab11fip3	ENSMUSG00000037098	XM_484616.2,XM_899052.1,XM_899020.1,XM_923228.1,XM_923226.1,XM_923185.1	GO:0015980	energy derivation by oxidation of organic compounds	biological_process
XM_124876.1	Lypd3	ENSMUSG00000057454	NM_133743.1	GO:0008544	epidermis development	biological_process
XM_134778.1	Trim29	ENSMUSG00000032013	NA	GO:0008544	epidermis development	biological_process
XM_131867.1	Plekhn1	NA	NM_001008233.1	GO:0008544	epidermis development	biological_process
XM_132688.1	2300003P22Rik	ENSMUSG00000033508	XM_915089.1,XM_888129.1	GO:0008544	epidermis development	biological_process
XM_123718.1	Twist2	ENSMUSG00000007805	NM_007855.1	GO:0008544	epidermis development	biological_process
XM_126231.1	Blmh	ENSMUSG00000020840	NM_178645.1	GO:0008544	epidermis development	biological_process
XM_128353.1	2310061N02Rik	NA	XM_484567.2	GO:0008544	epidermis development	biological_process
XM_132349.1	2610524H06Rik	ENSMUSG00000047756	NA	GO:0008544	epidermis development	biological_process
XM_129247.1	Zfp462,Lipl3	ENSMUSG00000056078	NM_172867.1	GO:0008544	epidermis development	biological_process
XM_136024.1	NA	NA	NA	GO:0008544	epidermis development	biological_process
XM_128352.1	NA	NA	NA	GO:0008544	epidermis development	biological_process
XM_145947.1	NA	NA	NA	GO:0008544	epidermis development	biological_process
XM_126661.1	Eps15	ENSMUSG00000028552	NA	GO:0008544	epidermis development	biological_process
XM_150429.1	Rps6ka6	ENSMUSG00000025665	NM_025949.2	GO:0008544	epidermis development	biological_process
XM_139822.1	NA	ENSMUSG00000059142	NM_177358.2	GO:0006887	exocytosis	biological_process
XM_142448.1	NA	ENSMUSG00000055454	NA	GO:0006887	exocytosis	biological_process
XM_126057.1	NA	NA	NA	GO:0006887	exocytosis	biological_process
XM_130282.1	NA	NA	XM_888193.1	GO:0006887	exocytosis	biological_process
XM_147352.1	Serpinb9e	ENSMUSG00000062342	NM_011456.1	GO:0007565	female pregnancy	biological_process
XM_140823.1	NA	ENSMUSG00000026686,ENSMUSG00000039542	NA	GO:0007565	female pregnancy	biological_process
XM_122558.1	Ctsq	ENSMUSG00000021439	NM_029636.2	GO:0007565	female pregnancy	biological_process
XM_136320.1	NA	NA	NA	GO:0007565	female pregnancy	biological_process
XM_136321.1	NA	NA	NA	GO:0007565	female pregnancy	biological_process
XM_129567.1	NA	NA	NA	GO:0007565	female pregnancy	biological_process
XM_122564.1	Ctsj	ENSMUSG00000055298	NM_012007.1	GO:0007565	female pregnancy	biological_process
XM_135687.1	NA	NA	NA	GO:0007565	female pregnancy	biological_process
XM_145401.1	NA	NA	NM_054064.1	GO:0007565	female pregnancy	biological_process
XM_145400.1	NA	ENSMUSG00000008789	XM_914775.1,XM_357710.4	GO:0007565	female pregnancy	biological_process
XM_162702.1	NA	NA	NA	GO:0007565	female pregnancy	biological_process
XM_150405.1	Ldb3	ENSMUSG00000021798	XM_904687.1	GO:0007565	female pregnancy	biological_process
XM_134896.1	Gcm1	ENSMUSG00000023333	NA	GO:0007565	female pregnancy	biological_process
XM_123969.1	Ghrh	ENSMUSG00000027643	NA	GO:0007565	female pregnancy	biological_process
XM_133209.1	NA	NA	NA	GO:0007565	female pregnancy	biological_process
XM_145409.1	NA	NA	NA	GO:0007565	female pregnancy	biological_process
XM_141752.1	NA	NA	NM_001025083.1,XM_911851.1	GO:0007565	female pregnancy	biological_process
XM_133825.1	Kif22	ENSMUSG00000030677	NM_145588.1	GO:0000086	G2/M transition of mitotic cell cycle	biological_process
XM_123905.1	Bub1b	ENSMUSG00000040084	NM_009773.1	GO:0000086	G2/M transition of mitotic cell cycle	biological_process
XM_129713.1	Zbtb10,Mcm3	ENSMUSG00000069114	NM_008563.1	GO:0000086	G2/M transition of mitotic cell cycle	biological_process
XM_126192.1	Aurkb	ENSMUSG00000020897	NA	GO:0000086	G2/M transition of mitotic cell cycle	biological_process
XM_123126.1	Sgol1	ENSMUSG00000023940	NM_028232.1	GO:0000086	G2/M transition of mitotic cell cycle	biological_process
XM_130820.1	Ect2	ENSMUSG00000027699	NA	GO:0000086	G2/M transition of mitotic cell cycle	biological_process
XM_135014.1	Ttk	ENSMUSG00000038379	NM_009445.1	GO:0000086	G2/M transition of mitotic cell cycle	biological_process
XM_140171.1	NA	ENSMUSG00000046214	NA	GO:0000086	G2/M transition of mitotic cell cycle	biological_process
XM_156302.1	NA	NA	XM_911325.1	GO:0006091	generation of precursor metabolites and energy	biological_process
XM_134816.1	Acat1	ENSMUSG00000032047	NM_144784.2	GO:0006091	generation of precursor metabolites and energy	biological_process
XM_134846.1	Cox7a2	ENSMUSG00000032330	NA	GO:0006091	generation of precursor metabolites and energy	biological_process
XM_135229.1	D9Ertd402e	NA	NM_001013405.1	GO:0006091	generation of precursor metabolites and energy	biological_process
XM_127814.1	NA	ENSMUSG00000022223	NA	GO:0006091	generation of precursor metabolites and energy	biological_process
XM_149845.1	2210408F21Rik	NA	XM_921628.1	GO:0006091	generation of precursor metabolites and energy	biological_process
XM_126850.1	NA	NA	NA	GO:0006091	generation of precursor metabolites and energy	biological_process
XM_131914.1	Pmpcb	ENSMUSG00000029017	XM_905130.1,XM_919178.1,XM_131914.6,XM_901048.1	GO:0006091	generation of precursor metabolites and energy	biological_process
XM_133282.1	NA	NA	XM_908352.1,XM_889276.1	GO:0006091	generation of precursor metabolites and energy	biological_process
XM_137298.1	Ndufa12	ENSMUSG00000020022	NM_025551.1	GO:0006091	generation of precursor metabolites and energy	biological_process
XM_136104.1	Pfkfb1	NA	NM_008824.1	GO:0006091	generation of precursor metabolites and energy	biological_process
XM_123641.1	Mrps9	ENSMUSG00000060679	NM_023514.2	GO:0006091	generation of precursor metabolites and energy	biological_process
XM_130246.1	Ndufa8	NA	NM_026703.1	GO:0006091	generation of precursor metabolites and energy	biological_process
XM_122057.1	D10Ertd322e	ENSMUSG00000062981	XM_903604.1,XM_908234.1	GO:0006091	generation of precursor metabolites and energy	biological_process
XM_127642.1	Oxnad1	ENSMUSG00000021906	NA	GO:0006091	generation of precursor metabolites and energy	biological_process
XM_122783.1	Clybl	ENSMUSG00000025545	NM_029556.2	GO:0006091	generation of precursor metabolites and energy	biological_process
XM_123686.1	Acadl	ENSMUSG00000026003	NM_007381.2	GO:0006091	generation of precursor metabolites and energy	biological_process
XM_138016.1	Ndufa5	ENSMUSG00000023089	XM_894307.1,XM_911810.1	GO:0006091	generation of precursor metabolites and energy	biological_process
XM_124319.1	Cpt2	ENSMUSG00000028607	NA	GO:0006091	generation of precursor metabolites and energy	biological_process
XM_140830.1	NA	ENSMUSG00000046809	XM_912244.1,XM_913223.1,XM_890383.1	GO:0006091	generation of precursor metabolites and energy	biological_process
XM_125579.1	Lace1	ENSMUSG00000038302	NM_145743.1	GO:0006091	generation of precursor metabolites and energy	biological_process
XM_122373.1	Rdh14	ENSMUSG00000020621	NM_023697.1	GO:0006091	generation of precursor metabolites and energy	biological_process
XM_130543.1	Ndufaf1	ENSMUSG00000027305	NM_027175.2	GO:0006091	generation of precursor metabolites and energy	biological_process
XM_131759.1	Pink1	ENSMUSG00000028756	NA	GO:0006091	generation of precursor metabolites and energy	biological_process
XM_128950.1	Afg3l2	ENSMUSG00000024527	XM_128950.6	GO:0006091	generation of precursor metabolites and energy	biological_process
XM_132562.1	2610022G08Rik	ENSMUSG00000043162	NA	GO:0006091	generation of precursor metabolites and energy	biological_process
XM_123536.1	Rgs5	ENSMUSG00000026678	NA	GO:0006091	generation of precursor metabolites and energy	biological_process
XM_131951.1	NA	NA	NA	GO:0006091	generation of precursor metabolites and energy	biological_process
XM_129530.1	Rgs5	ENSMUSG00000026678	NM_009063.2	GO:0006091	generation of precursor metabolites and energy	biological_process
XM_123324.1	Esrra	ENSMUSG00000024955	NM_007953.1	GO:0006091	generation of precursor metabolites and energy	biological_process
XM_149767.1	NA	NA	NA	GO:0006006	glucose metabolic process	biological_process
XM_129834.1	Ndufs1	ENSMUSG00000025968	NM_145518.1	GO:0006006	glucose metabolic process	biological_process
XM_123953.1	2410003P15Rik	ENSMUSG00000005882	NM_018888.1	GO:0006006	glucose metabolic process	biological_process
XM_125950.1	NA	NA	XM_921324.1,XM_921322.1,XM_921309.1,XM_921303.1,XM_909389.1,XM_109592.5,XM_900090.1,XM_900079.1,XM_900075.1,XM_892360.1	GO:0006006	glucose metabolic process	biological_process
XM_123319.1	Vegfb	ENSMUSG00000024962	NM_011697.1	GO:0006006	glucose metabolic process	biological_process
XM_129587.1	Ndufs2	ENSMUSG00000013593	NM_153064.3	GO:0006006	glucose metabolic process	biological_process
XM_124433.1	Mfn2	ENSMUSG00000029020	NM_133201.1	GO:0006006	glucose metabolic process	biological_process
XM_135214.1	NA	NA	XM_913556.1,XM_620795.2	GO:0006096	glycolysis	biological_process
XM_135415.1	NA	NA	XM_917428.1	GO:0006096	glycolysis	biological_process
XM_129279.1	Nolc1	ENSMUSG00000015176	NA	GO:0006096	glycolysis	biological_process
XM_140226.1	NA	ENSMUSG00000047588	XM_890517.1	GO:0006096	glycolysis	biological_process
XM_134949.1	NA	ENSMUSG00000024726	XM_918108.1,XM_890668.1,NM_026120.2	GO:0006096	glycolysis	biological_process
XM_140137.1	NA	NA	NA	GO:0006096	glycolysis	biological_process
XM_129979.1	NA	NA	NA	GO:0006096	glycolysis	biological_process
XM_146668.1	NA	NA	XM_917483.1,XM_619503.2	GO:0006096	glycolysis	biological_process
XM_144310.1	NA	NA	NA	GO:0006096	glycolysis	biological_process
XM_148774.1	Rab11fip3	ENSMUSG00000037098	XM_484616.2,XM_899052.1,XM_899020.1,XM_923228.1,XM_923226.1,XM_923185.1	GO:0006096	glycolysis	biological_process
XM_144961.1	NA	NA	NA	GO:0006096	glycolysis	biological_process
XM_130994.1	NA	NA	NA	GO:0006096	glycolysis	biological_process
XM_140459.1	NA	ENSMUSG00000055795,ENSMUSG00000056954,ENSMUSG00000057990,ENSMUSG00000058134	NA	GO:0006096	glycolysis	biological_process
XM_139117.1	NA	ENSMUSG00000068823	NM_144901.2	GO:0006096	glycolysis	biological_process
XM_141307.1	NA	NA	NA	GO:0006096	glycolysis	biological_process
XM_129371.1	Mrpl15	ENSMUSG00000033845	NM_025300.2	GO:0006096	glycolysis	biological_process
XM_144188.1	NA	NA	NA	GO:0006096	glycolysis	biological_process
XM_126826.1	NA	ENSMUSG00000068629	NA	GO:0006096	glycolysis	biological_process
XM_122002.1	2410016F19Rik,Gpatc2	ENSMUSG00000019837	NM_026367.3	GO:0006096	glycolysis	biological_process
XM_125744.1	NA	NA	NA	GO:0006096	glycolysis	biological_process
XM_144918.1	NA	NA	XM_916195.1,XM_890568.1	GO:0006096	glycolysis	biological_process
XM_129286.1	Pdcd11	ENSMUSG00000025047	NA	GO:0006096	glycolysis	biological_process
XM_123974.1	Snta1	ENSMUSG00000027488	NM_009228.1	GO:0006096	glycolysis	biological_process
XM_126364.1	Atp5f1	ENSMUSG00000000563	NM_009725.2	GO:0006096	glycolysis	biological_process
XM_136012.1	Phka1	ENSMUSG00000034055	NM_173021.1	GO:0006096	glycolysis	biological_process
XM_132502.1	NA	NA	NA	GO:0006096	glycolysis	biological_process
XM_141601.1	NA	ENSMUSG00000050227	NA	GO:0006096	glycolysis	biological_process
XM_141605.1	Actc1	NA	NM_009608.1	GO:0006096	glycolysis	biological_process
XM_130163.1	NA	NA	XM_619735.2,XM_913404.1	GO:0006096	glycolysis	biological_process
XM_130690.1	NA	NA	XM_622264.2	GO:0006096	glycolysis	biological_process
XM_142246.1	NA	NA	NA	GO:0006096	glycolysis	biological_process
XM_136988.1	Bves	NA	NM_024285.1	GO:0006096	glycolysis	biological_process
XM_129863.1	NA	NA	NA	GO:0006096	glycolysis	biological_process
XM_144910.1	NA	NA	NA	GO:0006096	glycolysis	biological_process
XM_135282.1	NA	NA	NA	GO:0006096	glycolysis	biological_process
XM_131103.1	Ampd1	ENSMUSG00000068823	NM_001033303.1	GO:0006096	glycolysis	biological_process
XM_126634.1	1110012N22Rik	ENSMUSG00000025141	XM_924898.1,XM_903146.1	GO:0006096	glycolysis	biological_process
XM_135993.1	NA	ENSMUSG00000040782,ENSMUSG00000048949	XM_897187.1,XM_886999.1,XM_907198.1,NM_011931.2	GO:0006096	glycolysis	biological_process
XM_124868.1	Rtn2	ENSMUSG00000030401	NM_001025364.1,NM_013648.4	GO:0006096	glycolysis	biological_process
XM_122409.1	Cfl2	ENSMUSG00000062929	NA	GO:0006096	glycolysis	biological_process
XM_136137.1	NA	ENSMUSG00000061386	NA	GO:0006096	glycolysis	biological_process
XM_123753.1	Ak1	NA	NM_021515.1	GO:0006096	glycolysis	biological_process
XM_124657.1	NA	NA	NA	GO:0006096	glycolysis	biological_process
XM_131748.1	NA	NA	NA	GO:0006096	glycolysis	biological_process
XM_142678.1	NA	ENSMUSG00000052618	XM_888398.1,XM_488270.2,NM_001018086.2	GO:0006096	glycolysis	biological_process
XM_122376.1	Rab10	NA	NM_016676.2	GO:0006096	glycolysis	biological_process
XM_147132.1	Kbtbd5	NA	XM_147132.4	GO:0006096	glycolysis	biological_process
XM_136274.1	NA	NA	NA	GO:0006096	glycolysis	biological_process
XM_127306.1	Iars	ENSMUSG00000037851	NM_172015.1	GO:0006096	glycolysis	biological_process
XM_134271.1	Tmem38a	ENSMUSG00000031791	NM_144534.1	GO:0006096	glycolysis	biological_process
XM_126824.1	NA	NA	XM_902196.1,XM_919260.1	GO:0006096	glycolysis	biological_process
XM_156082.1	Fbxo40	ENSMUSG00000047746	NM_001037321.1	GO:0006096	glycolysis	biological_process
XM_126125.1	Vdac1	ENSMUSG00000020402	NM_011694.1	GO:0006096	glycolysis	biological_process
XM_131094.1	NA	NA	NA	GO:0006096	glycolysis	biological_process
XM_131038.1	Prkab2	ENSMUSG00000038205	NM_182997.2	GO:0006096	glycolysis	biological_process
XM_144533.1	NA	NA	NA	GO:0006096	glycolysis	biological_process
XM_138458.1	NA	ENSMUSG00000069315	XM_905894.1,XM_890317.1	GO:0006096	glycolysis	biological_process
XM_131300.1	2310030N02Rik	ENSMUSG00000050323	XM_131300.6,XM_905831.1	GO:0006096	glycolysis	biological_process
XM_130282.1	NA	NA	XM_888193.1	GO:0006096	glycolysis	biological_process
XM_147889.1	NA	NA	NA	GO:0006096	glycolysis	biological_process
XM_124093.1	Tlr2	ENSMUSG00000027995	NM_011905.2	GO:0006959	humoral immune response	biological_process
XM_144807.1	NA	NA	NA	GO:0006959	humoral immune response	biological_process
XM_142745.1	NA	ENSMUSG00000057641	XM_894825.1,XM_912586.1	GO:0006959	humoral immune response	biological_process
XM_134574.1	NA	ENSMUSG00000069962	XM_357902.4,XM_909400.1	GO:0006959	humoral immune response	biological_process
XM_129763.1	NA	NA	NA	GO:0006959	humoral immune response	biological_process
XM_129127.1	Unc93b1	ENSMUSG00000036908	NM_019449.1	GO:0006959	humoral immune response	biological_process
XM_132608.1	NA	NA	XM_912500.1,XM_884329.1	GO:0006959	humoral immune response	biological_process
XM_132146.1	NA	NA	NA	GO:0006959	humoral immune response	biological_process
XM_157502.1	NA	NA	NA	GO:0006959	humoral immune response	biological_process
XM_138352.1	NA	NA	XM_917491.1	GO:0006959	humoral immune response	biological_process
XM_148246.1	NA	NA	XM_489538.3,XM_357902.4,NM_011971.2,XM_914911.1	GO:0006959	humoral immune response	biological_process
XM_128875.1	Cd74	NA	NM_010545.2	GO:0006959	humoral immune response	biological_process
XM_128947.1	2010001M09Rik	ENSMUSG00000024353	NM_027222.1	GO:0006959	humoral immune response	biological_process
XM_129468.1	Ptprc	ENSMUSG00000026395	NM_011210.1	GO:0006959	humoral immune response	biological_process
XM_142364.1	NA	NA	XM_620326.2	GO:0006959	humoral immune response	biological_process
XM_138309.1	NA	ENSMUSG00000054125	XM_903476.1,XM_619041.1,XM_894730.1	GO:0006959	humoral immune response	biological_process
XM_134781.1	NA	NA	NA	GO:0006959	humoral immune response	biological_process
XM_144781.1	NA	NA	NA	GO:0006959	humoral immune response	biological_process
XM_133148.1	Lair1	ENSMUSG00000055541	NM_178611.2	GO:0006959	humoral immune response	biological_process
XM_123807.1	NA	NA	NA	GO:0006959	humoral immune response	biological_process
XM_147350.1	NA	NA	NA	GO:0006959	humoral immune response	biological_process
XM_144774.1	NA	NA	NA	GO:0006959	humoral immune response	biological_process
XM_127173.1	Nefh	ENSMUSG00000020396	XM_913858.1,XM_619043.2	GO:0006959	humoral immune response	biological_process
XM_138305.1	NA	ENSMUSG00000054328	XM_894734.1,XM_913981.1	GO:0006959	humoral immune response	biological_process
XM_128504.1	H2-DMb1	NA	NM_010387.2	GO:0006959	humoral immune response	biological_process
XM_125526.1	NA	NA	NA	GO:0006959	humoral immune response	biological_process
XM_132767.1	NA	ENSMUSG00000060393	XM_485817.3	GO:0006959	humoral immune response	biological_process
XM_144780.1	NA	ENSMUSG00000068421	XM_144781.4,XM_911035.1	GO:0006959	humoral immune response	biological_process
XM_138300.1	NA	NA	XM_619040.2,XM_911877.1	GO:0006959	humoral immune response	biological_process
XM_147148.1	NA	NA	NA	GO:0006959	humoral immune response	biological_process
XM_138376.1	NA	NA	XM_884265.1,XM_138376.2	GO:0006959	humoral immune response	biological_process
XM_122515.1	Psma2	ENSMUSG00000015671	NM_008944.1	GO:0006959	humoral immune response	biological_process
XM_129463.1	NA	NA	NA	GO:0006959	humoral immune response	biological_process
XM_148528.1	NA	NA	XM_923046.1,XM_923042.1,XM_923036.1,XM_923031.1,XM_923026.1,XM_923019.1,XM_923011.1,XM_923002.1,XM_922991.1,XM_922976.1,XM_913918.1	GO:0006959	humoral immune response	biological_process
XM_138293.1	NA	ENSMUSG00000054328	XM_903650.1,XM_903432.1,XM_903734.1,XM_903290.1,XM_903363.1	GO:0006959	humoral immune response	biological_process
XM_145215.1	NA	NA	XM_915561.1	GO:0006959	humoral immune response	biological_process
XM_131779.1	NA	NA	NA	GO:0006959	humoral immune response	biological_process
XM_133665.1	NA	NA	NA	GO:0006959	humoral immune response	biological_process
XM_138359.1	NA	NA	XM_909444.1,XM_488239.2,XM_356629.4	GO:0006959	humoral immune response	biological_process
XM_138316.1	NA	NA	XM_907964.1,XM_484182.2	GO:0006959	humoral immune response	biological_process
XM_138373.1	NA	ENSMUSG00000062479	XM_894868.1	GO:0006959	humoral immune response	biological_process
XM_128711.1	Emr1	ENSMUSG00000004730	NM_010130.1	GO:0006959	humoral immune response	biological_process
XM_130237.1	Pscdbp	ENSMUSG00000026832	NM_139200.2	GO:0006959	humoral immune response	biological_process
XM_144415.1	NA	NA	NA	GO:0006959	humoral immune response	biological_process
XM_138362.1	NA	NA	NA	GO:0006959	humoral immune response	biological_process
XM_142579.1	NA	NA	XM_894823.1,XM_912573.1	GO:0006959	humoral immune response	biological_process
XM_128273.1	Tmem71	ENSMUSG00000036944	NM_172514.1	GO:0006959	humoral immune response	biological_process
XM_135415.1	NA	NA	XM_917428.1	GO:0006959	humoral immune response	biological_process
XM_134344.1	Lyl1	ENSMUSG00000034041	NM_008535.1	GO:0006955	immune response	biological_process
XM_131572.1	NA	NA	XM_890706.1,XM_131572.7,XM_899161.1,XM_899154.1,XM_899137.1,XM_899131.1,XM_919888.1,XM_906522.1,XM_919871.1,XM_919866.1,XM_919860.1,XM_919851.1,XM_919845.1	GO:0006955	immune response	biological_process
XM_123167.1	NA	ENSMUSG00000008450	XM_886336.1,NM_026532.2,XM_905860.1	GO:0006955	immune response	biological_process
XM_155568.1	NA	NA	NA	GO:0006955	immune response	biological_process
XM_126381.1	NA	NA	NA	GO:0006955	immune response	biological_process
XM_122319.1	Itga2b	ENSMUSG00000034664	NA	GO:0006955	immune response	biological_process
XM_134290.1	Pes1	ENSMUSG00000020430	NA	GO:0006955	immune response	biological_process
XM_125825.1	Hrb2	ENSMUSG00000063334	NM_178610.2	GO:0006955	immune response	biological_process
XM_129754.1	NA	ENSMUSG00000018775,ENSMUSG00000064241	XM_899435.1,XM_484782.2,XM_899423.1,NM_144958.2,XM_924139.1,XM_924133.1,XM_924129.1,XM_916144.1,XM_924123.1	GO:0006955	immune response	biological_process
XM_122997.1	NA	ENSMUSG00000046865,ENSMUSG00000051639	NM_007991.2,XM_925727.1,XM_909071.1	GO:0006955	immune response	biological_process
XM_148574.1	Lsg1	ENSMUSG00000022538	NM_178069.2	GO:0006955	immune response	biological_process
XM_123730.1	NA	NA	NA	GO:0006955	immune response	biological_process
XM_131776.1	NA	NA	NA	GO:0006955	immune response	biological_process
XM_124559.1	Cxcl4	ENSMUSG00000029373	NA	GO:0006955	immune response	biological_process
XM_147073.1	NA	ENSMUSG00000061486	XM_897922.1,XM_356179.4,XM_920133.1,XM_920129.1,XM_906891.1	GO:0006955	immune response	biological_process
XM_137285.1	NA	NA	XM_913932.1	GO:0016064	immunoglobulin mediated immune response	biological_process
XM_142169.1	NA	NA	NA	GO:0016064	immunoglobulin mediated immune response	biological_process
XM_127635.1	Glt8d1	ENSMUSG00000021916	NM_029626.1	GO:0016064	immunoglobulin mediated immune response	biological_process
XM_150209.1	NA	NA	NA	GO:0016064	immunoglobulin mediated immune response	biological_process
XM_126415.1	Polr2a	ENSMUSG00000005198	NA	GO:0016064	immunoglobulin mediated immune response	biological_process
XM_154147.1	NA	NA	NA	GO:0016064	immunoglobulin mediated immune response	biological_process
XM_148068.1	NA	NA	NA	GO:0016064	immunoglobulin mediated immune response	biological_process
XM_152030.1	NA	NA	XM_895284.1	GO:0016064	immunoglobulin mediated immune response	biological_process
XM_125055.1	Ccdc50	ENSMUSG00000038127	NA	GO:0016064	immunoglobulin mediated immune response	biological_process
XM_157412.1	NA	NA	NA	GO:0016064	immunoglobulin mediated immune response	biological_process
XM_145011.1	NA	NA	NA	GO:0016064	immunoglobulin mediated immune response	biological_process
XM_137897.1	Gpr142	ENSMUSG00000034677	NA	GO:0016064	immunoglobulin mediated immune response	biological_process
XM_131527.1	NA	NA	NA	GO:0016064	immunoglobulin mediated immune response	biological_process
XM_124268.1	Abca1	ENSMUSG00000015243	NM_013454.2	GO:0016064	immunoglobulin mediated immune response	biological_process
XM_128757.1	1110018J12Rik	ENSMUSG00000034709	NM_028658.2	GO:0016064	immunoglobulin mediated immune response	biological_process
XM_122056.1	NA	NA	XM_902457.1	GO:0016064	immunoglobulin mediated immune response	biological_process
XM_128477.1	NA	NA	NM_001005916.2	GO:0016064	immunoglobulin mediated immune response	biological_process
XM_134566.1	Taf1c	ENSMUSG00000031832	NA	GO:0016064	immunoglobulin mediated immune response	biological_process
XM_139328.1	NA	ENSMUSG00000069092	NA	GO:0016064	immunoglobulin mediated immune response	biological_process
XM_136909.1	NA	NA	NA	GO:0016064	immunoglobulin mediated immune response	biological_process
XM_163467.1	NA	NA	NA	GO:0016064	immunoglobulin mediated immune response	biological_process
XM_144744.1	NA	ENSMUSG00000067472	XM_914872.1,XM_885432.1	GO:0016064	immunoglobulin mediated immune response	biological_process
XM_135345.1	Mup2	ENSMUSG00000059184,ENSMUSG00000062216,ENSMUSG00000062625,ENSMUSG00000066163,ENSMUSG00000066166	NM_008647.2	GO:0016064	immunoglobulin mediated immune response	biological_process
XM_144501.1	NA	NA	NA	GO:0016064	immunoglobulin mediated immune response	biological_process
XM_130476.1	NA	NA	NA	GO:0016064	immunoglobulin mediated immune response	biological_process
XM_133958.1	NA	NA	NA	GO:0016064	immunoglobulin mediated immune response	biological_process
XM_122124.1	Mmp19	ENSMUSG00000025355	NM_021412.1	GO:0016064	immunoglobulin mediated immune response	biological_process
XM_132744.1	Mug1	ENSMUSG00000059908	XM_485821.3	GO:0016064	immunoglobulin mediated immune response	biological_process
XM_130551.1	Cep152	ENSMUSG00000068394	XM_901426.1,XM_901422.1,XM_130551.7,XM_901416.1,XM_925422.1,XM_917990.1,XM_925421.1	GO:0016064	immunoglobulin mediated immune response	biological_process
XM_132265.1	Ep400	ENSMUSG00000029505	NA	GO:0016064	immunoglobulin mediated immune response	biological_process
XM_139449.1	NA	ENSMUSG00000063971,ENSMUSG00000067642	NA	GO:0016064	immunoglobulin mediated immune response	biological_process
XM_127302.1	NA	NA	XM_898115.1,XM_898106.1,XM_898099.1,XM_484255.3,XM_888495.1,XM_898085.1,XM_923000.1,XM_922990.1,XM_922975.1,XM_922970.1,XM_913907.1,XM_922955.1	GO:0016064	immunoglobulin mediated immune response	biological_process
XM_134831.1	Ttc12	ENSMUSG00000040219	NM_172770.1	GO:0016064	immunoglobulin mediated immune response	biological_process
XM_133656.1	NA	NA	NA	GO:0016064	immunoglobulin mediated immune response	biological_process
XM_146737.1	Olfr906	ENSMUSG00000039962	NM_146803.1	GO:0016064	immunoglobulin mediated immune response	biological_process
XM_136173.1	4933406M09Rik	ENSMUSG00000050526	NM_173771.2	GO:0016064	immunoglobulin mediated immune response	biological_process
XM_152361.1	NA	NA	NA	GO:0016064	immunoglobulin mediated immune response	biological_process
XM_129230.1	NA	NA	NA	GO:0016064	immunoglobulin mediated immune response	biological_process
XM_146570.1	NA	NA	XM_917835.1,XM_902816.1,XM_146570.4	GO:0016064	immunoglobulin mediated immune response	biological_process
XM_144806.1	NA	NA	NA	GO:0016064	immunoglobulin mediated immune response	biological_process
XM_132235.1	NA	NA	NA	GO:0016064	immunoglobulin mediated immune response	biological_process
XM_149727.1	NA	NA	XM_903360.1,XM_886851.1,XM_906043.1	GO:0016064	immunoglobulin mediated immune response	biological_process
XM_137557.1	NA	NA	NA	GO:0016064	immunoglobulin mediated immune response	biological_process
XM_152511.1	NA	NA	NA	GO:0016064	immunoglobulin mediated immune response	biological_process
XM_148978.1	4930523C07Rik	ENSMUSG00000054006	NM_001024470.1	GO:0016064	immunoglobulin mediated immune response	biological_process
XM_150205.1	Slc24a1	ENSMUSG00000034452	NM_144813.1	GO:0016064	immunoglobulin mediated immune response	biological_process
XM_143395.1	NA	NA	XM_907854.1,XM_885712.1	GO:0016064	immunoglobulin mediated immune response	biological_process
XM_147364.1	NA	NA	NA	GO:0016064	immunoglobulin mediated immune response	biological_process
XM_132740.1	NA	ENSMUSG00000030059	XM_916318.1,XM_132740.5	GO:0016064	immunoglobulin mediated immune response	biological_process
XM_158989.1	NA	NA	NA	GO:0016064	immunoglobulin mediated immune response	biological_process
XM_124790.1	NA	NA	NA	GO:0016064	immunoglobulin mediated immune response	biological_process
XM_123262.1	Gykl1	ENSMUSG00000053624	NM_010293.2	GO:0016064	immunoglobulin mediated immune response	biological_process
XM_162382.1	NA	NA	NA	GO:0016064	immunoglobulin mediated immune response	biological_process
XM_133216.1	Ercc2	ENSMUSG00000030400	NM_007949.2	GO:0016064	immunoglobulin mediated immune response	biological_process
XM_135426.1	NA	ENSMUSG00000058899,ENSMUSG00000066160,ENSMUSG00000066161	XM_885434.1,XM_885377.1,XM_885290.1	GO:0016064	immunoglobulin mediated immune response	biological_process
XM_131572.1	NA	NA	XM_890706.1,XM_131572.7,XM_899161.1,XM_899154.1,XM_899137.1,XM_899131.1,XM_919888.1,XM_906522.1,XM_919871.1,XM_919866.1,XM_919860.1,XM_919851.1,XM_919845.1	GO:0006954	inflammatory response	biological_process
XM_122997.1	NA	ENSMUSG00000046865,ENSMUSG00000051639	NM_007991.2,XM_925727.1,XM_909071.1	GO:0006954	inflammatory response	biological_process
XM_148574.1	Lsg1	ENSMUSG00000022538	NM_178069.2	GO:0006954	inflammatory response	biological_process
XM_155568.1	NA	NA	NA	GO:0006954	inflammatory response	biological_process
XM_128583.1	H2-K1	ENSMUSG00000061232	NM_010380.2	GO:0006954	inflammatory response	biological_process
XM_123080.1	H2-Ea	ENSMUSG00000036322	NM_010381.2	GO:0006954	inflammatory response	biological_process
XM_123167.1	NA	ENSMUSG00000008450	XM_886336.1,NM_026532.2,XM_905860.1	GO:0006954	inflammatory response	biological_process
XM_131776.1	NA	NA	NA	GO:0006954	inflammatory response	biological_process
XM_123071.1	Tap2	ENSMUSG00000024339	NM_011530.2	GO:0006954	inflammatory response	biological_process
XM_134290.1	Pes1	ENSMUSG00000020430	NA	GO:0006954	inflammatory response	biological_process
XM_123730.1	NA	NA	NA	GO:0006954	inflammatory response	biological_process
XM_125825.1	Hrb2	ENSMUSG00000063334	NM_178610.2	GO:0006954	inflammatory response	biological_process
XM_130908.1	Pmvk	ENSMUSG00000027952	NM_026784.1	GO:0008299	isoprenoid biosynthetic process	biological_process
XM_122940.1	Sqle	ENSMUSG00000022351	NM_009270.2	GO:0008299	isoprenoid biosynthetic process	biological_process
XM_143915.1	NA	NA	NA	GO:0008299	isoprenoid biosynthetic process	biological_process
XM_124236.1	NA	NA	NA	GO:0008299	isoprenoid biosynthetic process	biological_process
XM_145942.1	NA	NA	NA	GO:0008299	isoprenoid biosynthetic process	biological_process
XM_147394.1	Lss	ENSMUSG00000033105	NM_146006.1	GO:0008299	isoprenoid biosynthetic process	biological_process
XM_135638.1	Hmgcs1	ENSMUSG00000052003	NM_145942.2	GO:0008299	isoprenoid biosynthetic process	biological_process
XM_123085.1	Csnk2b	ENSMUSG00000024387	NA	GO:0008299	isoprenoid biosynthetic process	biological_process
XM_144420.1	NA	NA	NA	GO:0006564	L-serine biosynthetic process	biological_process
XM_124457.1	Srm	ENSMUSG00000006442	NM_009272.2	GO:0006564	L-serine biosynthetic process	biological_process
XM_129213.1	NA	NA	NA	GO:0006564	L-serine biosynthetic process	biological_process
XM_145350.1	NA	ENSMUSG00000061120	XM_893358.1	GO:0007612	learning	biological_process
XM_129974.1	NA	NA	XM_484899.3,NM_011151.1,XM_908584.1	GO:0007612	learning	biological_process
XM_123699.1	Cab39	ENSMUSG00000036707	NM_133781.2	GO:0007612	learning	biological_process
XM_126346.1	NA	ENSMUSG00000066357	XM_484030.3	GO:0007612	learning	biological_process
XM_122205.1	D11Wsu99e	ENSMUSG00000041629	XM_618864.2	GO:0007612	learning	biological_process
XM_122373.1	Rdh14	ENSMUSG00000020621	NM_023697.1	GO:0007612	learning	biological_process
XM_124799.1	NA	NA	NA	GO:0007612	learning	biological_process
XM_136910.1	NA	NA	NA	GO:0007612	learning	biological_process
XM_128627.1	2310061I04Rik	ENSMUSG00000050705	XM_922877.1,XM_913752.1,XM_922864.1,XM_902038.1,XM_902037.1,XM_902034.1,XM_902033.1,XM_128627.8,XM_902029.1,XM_902027.1	GO:0007612	learning	biological_process
XM_131221.1	Ssx2ip	ENSMUSG00000036825	NM_138744.1	GO:0007612	learning	biological_process
XM_127873.1	D14Ertd581e	ENSMUSG00000022064	NM_029320.2	GO:0007612	learning	biological_process
XM_134935.1	NA	NA	NA	GO:0007612	learning	biological_process
XM_136805.1	NA	ENSMUSG00000067128	NM_133358.1,XM_905664.1	GO:0007612	learning	biological_process
XM_146515.1	BC060632	ENSMUSG00000033763	XM_924511.1,XM_916836.1,NM_198625.1	GO:0008610	lipid biosynthetic process	biological_process
XM_122860.1	Cyb5r3	ENSMUSG00000018042	NA	GO:0008610	lipid biosynthetic process	biological_process
XM_134224.1	NA	NA	NA	GO:0008610	lipid biosynthetic process	biological_process
XM_163370.1	4930402E16Rik	ENSMUSG00000033624	NM_198308.1	GO:0008610	lipid biosynthetic process	biological_process
XM_153854.1	Flot2	ENSMUSG00000061981	NM_008028.1	GO:0008610	lipid biosynthetic process	biological_process
XM_149510.1	NA	NA	NA	GO:0008610	lipid biosynthetic process	biological_process
XM_133053.1	Gstk1	ENSMUSG00000029864	NM_029555.1	GO:0008610	lipid biosynthetic process	biological_process
XM_145775.1	NA	NA	NA	GO:0008610	lipid biosynthetic process	biological_process
XM_141628.1	NA	ENSMUSG00000058791,ENSMUSG00000063542	XM_485434.3,XM_905120.1	GO:0008610	lipid biosynthetic process	biological_process
XM_149826.1	NA	NA	NA	GO:0008610	lipid biosynthetic process	biological_process
XM_150273.1	NA	NA	NA	GO:0008610	lipid biosynthetic process	biological_process
XM_135361.1	NA	NA	NA	GO:0008610	lipid biosynthetic process	biological_process
XM_149451.1	NA	ENSMUSG00000067894	NM_001013789.1	GO:0008610	lipid biosynthetic process	biological_process
XM_133166.1	BC023179	ENSMUSG00000066838	NM_145577.1	GO:0008610	lipid biosynthetic process	biological_process
XM_125571.1	Echdc1	ENSMUSG00000019883	NM_025855.2	GO:0008610	lipid biosynthetic process	biological_process
XM_130053.1	NA	NA	XM_923043.1,XM_923037.1,XM_923032.1,XM_923027.1,XM_913996.1,XM_923013.1,XM_897023.1,XM_897012.1,XM_897004.1,XM_130053.5,XM_896988.1,XM_886691.1	GO:0000279	M phase	biological_process
XM_125484.1	Fbxo5	ENSMUSG00000019773	NA	GO:0000279	M phase	biological_process
XM_133503.1	NA	ENSMUSG00000028175	NA	GO:0000279	M phase	biological_process
XM_133879.1	NA	NA	NA	GO:0000279	M phase	biological_process
XM_129245.1	Cep55	ENSMUSG00000024989	NM_028760.1	GO:0000279	M phase	biological_process
XM_127124.1	4930427A07Rik	ENSMUSG00000037466	NM_134041.1	GO:0000279	M phase	biological_process
XM_144227.1	NA	NA	NA	GO:0000279	M phase	biological_process
XM_149580.1	NA	NA	NA	GO:0000279	M phase	biological_process
XM_127014.1	1110034A24Rik	ENSMUSG00000020973	NM_027269.3	GO:0000279	M phase	biological_process
XM_130460.1	NA	NA	NA	GO:0000279	M phase	biological_process
XM_130529.1	NA	NA	NA	GO:0000279	M phase	biological_process
XM_134394.1	Mcm5	ENSMUSG00000005410	NA	GO:0000279	M phase	biological_process
XM_149270.1	E2f1	NA	NM_007891.1	GO:0000279	M phase	biological_process
XM_127711.1	Dlg7	ENSMUSG00000037544	NM_144553.1	GO:0000279	M phase	biological_process
XM_140084.1	BC031441	ENSMUSG00000062101	NM_146249.3	GO:0000279	M phase	biological_process
XM_140459.1	NA	ENSMUSG00000055795,ENSMUSG00000056954,ENSMUSG00000057990,ENSMUSG00000058134	NA	GO:0000279	M phase	biological_process
XM_135302.1	NA	NA	XM_907196.1	GO:0000279	M phase	biological_process
XM_127001.1	NA	ENSMUSG00000058861	NM_027178.1	GO:0000279	M phase	biological_process
XM_129251.1	Kif11	ENSMUSG00000012443	NM_010615.1	GO:0000279	M phase	biological_process
XM_127444.1	Trip13	ENSMUSG00000021569	XM_908766.1,XM_127444.5	GO:0000279	M phase	biological_process
XM_128329.1	Chaf1b	ENSMUSG00000022945	NM_028083.1	GO:0000279	M phase	biological_process
XM_139652.1	Cdc20	ENSMUSG00000006398	NM_023223.1	GO:0000279	M phase	biological_process
XM_133580.1	Rrm1	ENSMUSG00000030978	NM_009103.2	GO:0000279	M phase	biological_process
XM_122180.1	NA	ENSMUSG00000056954,ENSMUSG00000062933	XM_913899.1,NM_008907.1,XM_893289.1	GO:0000279	M phase	biological_process
XM_124678.1	NA	NA	NA	GO:0000279	M phase	biological_process
XM_134129.1	NA	ENSMUSG00000031629	NM_027973.2	GO:0000279	M phase	biological_process
XM_132322.1	Kntc1	ENSMUSG00000029414	XM_900564.1,XM_132322.7,XM_924559.1,XM_916900.1	GO:0000279	M phase	biological_process
XM_147346.1	Dut	ENSMUSG00000027203	NM_023595.3	GO:0000279	M phase	biological_process
XM_144101.1	NA	ENSMUSG00000037894,ENSMUSG00000059506,ENSMUSG00000063864	NM_016750.1,XM_913448.1,XM_891573.1,XM_905794.1	GO:0000279	M phase	biological_process
XM_131288.1	NA	NA	NA	GO:0000279	M phase	biological_process
XM_134124.1	Thex1	ENSMUSG00000031527	NM_026067.2	GO:0000279	M phase	biological_process
XM_135432.1	Hmgb2	ENSMUSG00000054717	XM_909895.1	GO:0000279	M phase	biological_process
XM_135454.1	NA	ENSMUSG00000060144	XM_485484.2,XM_891986.1	GO:0000279	M phase	biological_process
XM_138474.1	NA	ENSMUSG00000060262,ENSMUSG00000060651,ENSMUSG00000061615,ENSMUSG00000061991,ENSMUSG00000063021,ENSMUSG00000063811,ENSMUSG00000069270,ENSMUSG00000069272,ENSMUSG00000069301,ENSMUSG00000069302,ENSMUSG00000069304,ENSMUSG00000069309,ENSMUSG00000069313	NM_178184.1,NM_178183.1,NM_178188.3,NM_178186.2,NM_178189.2,NM_178182.1,NM_175659.1,NM_178187.2,NM_178185.1	GO:0000279	M phase	biological_process
XM_128122.1	Troap	ENSMUSG00000032783	XM_912265.1	GO:0000279	M phase	biological_process
XM_131213.1	NA	NA	XM_905293.1,XM_485939.2	GO:0000279	M phase	biological_process
XM_124542.1	Crmp1	ENSMUSG00000029121	NM_007765.3	GO:0007018	microtubule-based movement	biological_process
XM_145701.1	NA	NA	NA	GO:0007018	microtubule-based movement	biological_process
XM_136111.1	Tro	ENSMUSG00000025272	NM_001002272.1,NM_207679.2	GO:0007018	microtubule-based movement	biological_process
XM_140873.1	NA	NA	NA	GO:0007018	microtubule-based movement	biological_process
XM_125678.1	H2afy2	ENSMUSG00000020086	NA	GO:0007018	microtubule-based movement	biological_process
XM_140204.1	C230079D11Rik	ENSMUSG00000056251	XM_140204.5	GO:0007018	microtubule-based movement	biological_process
XM_125415.1	Plxna3	ENSMUSG00000031398	NM_008883.1	GO:0007018	microtubule-based movement	biological_process
XM_136620.1	Boll	ENSMUSG00000025977	NA	GO:0007018	microtubule-based movement	biological_process
XM_122643.1	Kif2a	ENSMUSG00000021693	NM_008442.1	GO:0007018	microtubule-based movement	biological_process
XM_142765.1	NA	ENSMUSG00000056324,ENSMUSG00000060406,ENSMUSG00000066611	XM_902418.1	GO:0007018	microtubule-based movement	biological_process
XM_147259.1	Gap43	ENSMUSG00000047261	NM_008083.2	GO:0007018	microtubule-based movement	biological_process
XM_123351.1	Cfl1	ENSMUSG00000056201	NM_007687.2	GO:0007018	microtubule-based movement	biological_process
XM_124856.1	Zik1	ENSMUSG00000030393	NM_009577.2	GO:0007018	microtubule-based movement	biological_process
XM_128250.1	Nhp2l1	ENSMUSG00000068119	XM_904370.1,XM_890949.1,XM_903953.1,NM_011482.3	GO:0007018	microtubule-based movement	biological_process
XM_140122.1	NA	ENSMUSG00000046341	XM_915895.1,XM_887549.1	GO:0007018	microtubule-based movement	biological_process
XM_130968.1	Dcamkl2	ENSMUSG00000028078	NM_027539.3	GO:0007018	microtubule-based movement	biological_process
XM_133827.1	NA	NA	NA	GO:0007018	microtubule-based movement	biological_process
XM_125405.1	Zic3	ENSMUSG00000067860	NM_009575.1	GO:0007018	microtubule-based movement	biological_process
XM_131491.1	NA	NA	NA	GO:0007018	microtubule-based movement	biological_process
XM_141976.1	Rnf26	ENSMUSG00000053128	XM_620331.2,XM_896926.1	GO:0007018	microtubule-based movement	biological_process
XM_141305.1	NA	NA	NM_008244.2,NM_013536.1	GO:0007018	microtubule-based movement	biological_process
XM_133186.1	NA	NA	XM_921773.1,XM_910767.1	GO:0007018	microtubule-based movement	biological_process
XM_124529.1	NA	NA	NA	GO:0007018	microtubule-based movement	biological_process
XM_136604.1	NA	NA	NA	GO:0007018	microtubule-based movement	biological_process
XM_129333.1	Arhgap19	ENSMUSG00000025154	NA	GO:0007018	microtubule-based movement	biological_process
XM_122866.1	NA	NA	NM_026230.1	GO:0007018	microtubule-based movement	biological_process
XM_141965.1	AK129302	ENSMUSG00000035062	NM_001003916.1	GO:0007018	microtubule-based movement	biological_process
XM_122014.1	Fabp7	NA	NM_021272.2	GO:0007018	microtubule-based movement	biological_process
XM_134183.1	2700029M09Rik	ENSMUSG00000038005	XM_910498.1,XM_134183.7	GO:0007018	microtubule-based movement	biological_process
XM_123992.1	Spo11	ENSMUSG00000005883	XM_923753.1,XM_915466.1,XM_923746.1	GO:0007018	microtubule-based movement	biological_process
XM_145007.1	NA	NA	NA	GO:0007017	microtubule-based process	biological_process
XM_133163.1	Peg3	ENSMUSG00000002265	NM_001010988.1	GO:0007017	microtubule-based process	biological_process
XM_130840.1	Ccdc39	ENSMUSG00000027676	NA	GO:0007017	microtubule-based process	biological_process
XM_132524.1	NA	NA	NA	GO:0007017	microtubule-based process	biological_process
XM_144310.1	NA	NA	NA	GO:0007017	microtubule-based process	biological_process
XM_134628.1	NA	NA	NA	GO:0007017	microtubule-based process	biological_process
XM_129173.1	Lpxn	ENSMUSG00000024696	NM_134152.1	GO:0007017	microtubule-based process	biological_process
XM_144101.1	NA	ENSMUSG00000037894,ENSMUSG00000059506,ENSMUSG00000063864	NM_016750.1,XM_913448.1,XM_891573.1,XM_905794.1	GO:0007017	microtubule-based process	biological_process
XM_135266.1	D130059P03Rik	ENSMUSG00000038538	NA	GO:0007017	microtubule-based process	biological_process
XM_124833.1	NA	NA	NA	GO:0007017	microtubule-based process	biological_process
XM_147161.1	Nr2f1,Esm1	ENSMUSG00000042379	NM_010151.1	GO:0007017	microtubule-based process	biological_process
XM_131182.1	Tram1l1	ENSMUSG00000044528	NM_146140.2	GO:0007017	microtubule-based process	biological_process
XM_127969.1	NA	NA	NA	GO:0007017	microtubule-based process	biological_process
XM_131288.1	NA	NA	NA	GO:0007017	microtubule-based process	biological_process
XM_124891.1	Zbtb32	ENSMUSG00000006310	NM_021397.1	GO:0007017	microtubule-based process	biological_process
XM_139870.1	BC052046	ENSMUSG00000055202	NA	GO:0007017	microtubule-based process	biological_process
XM_134678.1	Fez1	ENSMUSG00000032118	NM_183171.1	GO:0007017	microtubule-based process	biological_process
XM_134522.1	Rbmxrt	ENSMUSG00000037070,ENSMUSG00000049235	NM_009033.2	GO:0007017	microtubule-based process	biological_process
XM_131342.1	1110017D15Rik	ENSMUSG00000028441	XM_911474.1,XM_922006.1,XM_922001.1,XM_921997.1,XM_921993.1,XM_921987.1,XM_355478.4,XM_896996.1,XM_896989.1,XM_896979.1,XM_896971.1,XM_896959.1	GO:0007017	microtubule-based process	biological_process
XM_148605.1	2310047C04Rik	ENSMUSG00000064061	NA	GO:0007017	microtubule-based process	biological_process
XM_123649.1	NA	NA	NA	GO:0006120	mitochondrial electron transport, NADH to ubiquinone	biological_process
XM_133948.1	NA	NA	NA	GO:0006120	mitochondrial electron transport, NADH to ubiquinone	biological_process
XM_132616.1	Immt	ENSMUSG00000052337	NA	GO:0006120	mitochondrial electron transport, NADH to ubiquinone	biological_process
XM_155879.1	NA	NA	XM_155879.3	GO:0006120	mitochondrial electron transport, NADH to ubiquinone	biological_process
XM_140152.1	NA	NA	NA	GO:0006120	mitochondrial electron transport, NADH to ubiquinone	biological_process
XM_144526.1	NA	NA	NA	GO:0006120	mitochondrial electron transport, NADH to ubiquinone	biological_process
XM_131904.1	NA	NA	NA	GO:0006120	mitochondrial electron transport, NADH to ubiquinone	biological_process
XM_124793.1	NA	NA	NA	GO:0006120	mitochondrial electron transport, NADH to ubiquinone	biological_process
XM_130973.1	Pcoln3	NA	NM_145606.1	GO:0006839	mitochondrial transport	biological_process
XM_132708.1	NA	NA	NA	GO:0006839	mitochondrial transport	biological_process
XM_135649.1	NA	ENSMUSG00000060952	NA	GO:0006839	mitochondrial transport	biological_process
XM_136163.1	NA	NA	NA	GO:0006839	mitochondrial transport	biological_process
XM_122110.1	Csrp2	ENSMUSG00000020186	NM_007792.2	GO:0007005	mitochondrion organization and biogenesis	biological_process
XM_144625.1	NA	NA	NA	GO:0007005	mitochondrion organization and biogenesis	biological_process
XM_144954.1	NA	NA	NA	GO:0007005	mitochondrion organization and biogenesis	biological_process
XM_134886.1	Rbpms2	ENSMUSG00000032387	NM_028030.2	GO:0007005	mitochondrion organization and biogenesis	biological_process
XM_136908.1	NA	ENSMUSG00000034317,ENSMUSG00000043134	XM_910876.1,NM_025863.2,XM_890500.1,XM_904071.1	GO:0007067	mitosis	biological_process
XM_122396.1	Rrm2	ENSMUSG00000020649	NM_009104.1	GO:0007067	mitosis	biological_process
XM_127856.1	Cdca2	ENSMUSG00000048922	NM_175384.3	GO:0007067	mitosis	biological_process
XM_146672.1	NA	NA	NA	GO:0007067	mitosis	biological_process
XM_152375.1	NA	ENSMUSG00000067936	NA	GO:0007067	mitosis	biological_process
XM_134315.1	2610510J17Rik	ENSMUSG00000031756	NM_028131.1	GO:0007067	mitosis	biological_process
XM_128097.1	Espl1	ENSMUSG00000058290	NA	GO:0007067	mitosis	biological_process
XM_126710.1	NA	NA	NA	GO:0007067	mitosis	biological_process
XM_123126.1	Sgol1	ENSMUSG00000023940	NM_028232.1	GO:0007067	mitosis	biological_process
XM_149213.1	Tmprss11f	ENSMUSG00000048764	NM_178730.2	GO:0007067	mitosis	biological_process
XM_135653.1	NA	NA	NA	GO:0007067	mitosis	biological_process
XM_132039.1	NA	NA	NA	GO:0007067	mitosis	biological_process
XM_132244.1	NA	NA	NA	GO:0007067	mitosis	biological_process
XM_125916.1	Smarcc2	ENSMUSG00000025369	NM_198160.1	GO:0007067	mitosis	biological_process
XM_150496.1	NA	NA	NA	GO:0007067	mitosis	biological_process
XM_150273.1	NA	NA	NA	GO:0007067	mitosis	biological_process
XM_147867.1	NA	NA	NA	GO:0007067	mitosis	biological_process
XM_149826.1	NA	NA	NA	GO:0007067	mitosis	biological_process
XM_143610.1	NA	ENSMUSG00000063964	XM_916651.1,XM_618855.2	GO:0007067	mitosis	biological_process
XM_129713.1	Zbtb10,Mcm3	ENSMUSG00000069114	NM_008563.1	GO:0007067	mitosis	biological_process
XM_122247.1	Supt6h	ENSMUSG00000002052	NA	GO:0007067	mitosis	biological_process
XM_133385.1	Ccne1	ENSMUSG00000002068	NM_007633.1	GO:0007067	mitosis	biological_process
XM_135282.1	NA	NA	NA	GO:0007067	mitosis	biological_process
XM_123958.1	Atp9a	ENSMUSG00000027546	NM_015731.2	GO:0007067	mitosis	biological_process
XM_131702.1	Cdca8	NA	NM_026560.2	GO:0007067	mitosis	biological_process
XM_128575.1	Chtf18	ENSMUSG00000019214	NM_145409.1	GO:0007067	mitosis	biological_process
XM_132866.1	NA	NA	NA	GO:0007067	mitosis	biological_process
XM_123399.1	Fen1	ENSMUSG00000024742	NA	GO:0007067	mitosis	biological_process
XM_133182.1	NA	NA	NA	GO:0007067	mitosis	biological_process
XM_131734.1	NA	NA	NA	GO:0007067	mitosis	biological_process
XM_139216.1	6720463M24Rik	ENSMUSG00000022070	NM_175265.2	GO:0007067	mitosis	biological_process
XM_125042.1	NA	ENSMUSG00000066002,ENSMUSG00000066020,ENSMUSG00000069696	XM_485496.2,XM_485480.2	GO:0007067	mitosis	biological_process
XM_158585.1	NA	NA	XM_921407.1	GO:0007067	mitosis	biological_process
XM_127710.1	H2-Bf	ENSMUSG00000024371	NA	GO:0007067	mitosis	biological_process
XM_130820.1	Ect2	ENSMUSG00000027699	NA	GO:0007067	mitosis	biological_process
XM_123509.1	Aspm	ENSMUSG00000033952	NM_009791.2	GO:0007067	mitosis	biological_process
XM_145007.1	NA	NA	NA	GO:0007067	mitosis	biological_process
XM_149308.1	NA	NA	NA	GO:0007067	mitosis	biological_process
XM_131850.1	NA	NA	NA	GO:0007067	mitosis	biological_process
XM_129679.1	Dtl	ENSMUSG00000037474	NM_029766.2	GO:0007067	mitosis	biological_process
XM_138433.1	NA	ENSMUSG00000049072	XM_904319.1,XM_138433.4	GO:0007067	mitosis	biological_process
XM_125866.1	Nup107	ENSMUSG00000052798	NM_134010.1	GO:0007067	mitosis	biological_process
XM_128991.1	NA	NA	NA	GO:0007067	mitosis	biological_process
XM_136004.1	Ercc6l	ENSMUSG00000051220	NA	GO:0007067	mitosis	biological_process
XM_124324.1	Stil	ENSMUSG00000028718	NM_009185.1	GO:0007067	mitosis	biological_process
XM_142424.1	NA	NA	NA	GO:0007067	mitosis	biological_process
XM_127320.1	1700022C02Rik	ENSMUSG00000021391	NM_025495.1	GO:0007067	mitosis	biological_process
XM_151583.1	NA	NA	NA	GO:0007067	mitosis	biological_process
XM_147250.1	NA	NA	XM_484549.2,XM_916546.1	GO:0007067	mitosis	biological_process
XM_149062.1	NA	ENSMUSG00000067411	NA	GO:0007067	mitosis	biological_process
XM_125667.1	NA	NA	NA	GO:0007067	mitosis	biological_process
XM_124307.1	Nasp	NA	NM_016777.2	GO:0007067	mitosis	biological_process
XM_134701.1	Chek1	ENSMUSG00000032113	NM_007691.2	GO:0007067	mitosis	biological_process
XM_126192.1	Aurkb	ENSMUSG00000020897	NA	GO:0007067	mitosis	biological_process
XM_127817.1	Esco2	ENSMUSG00000022034	NM_028039.1	GO:0007067	mitosis	biological_process
XM_136541.1	NA	NA	NA	GO:0007067	mitosis	biological_process
XM_124326.1	Rad54l	ENSMUSG00000028702	NM_009015.2	GO:0007067	mitosis	biological_process
XM_135647.1	NA	NA	NM_001013789.1	GO:0007067	mitosis	biological_process
XM_124764.1	Mcm2	ENSMUSG00000002870	NM_008564.1	GO:0007067	mitosis	biological_process
XM_149451.1	NA	ENSMUSG00000067894	NM_001013789.1	GO:0007067	mitosis	biological_process
XM_131230.1	Cenpe	ENSMUSG00000045328	NA	GO:0007067	mitosis	biological_process
XM_135334.1	NA	NA	NA	GO:0007067	mitosis	biological_process
XM_148249.1	C330027C09Rik	ENSMUSG00000033031	NM_172616.1	GO:0007067	mitosis	biological_process
XM_130445.1	Kif18a	ENSMUSG00000027115	NM_139303.1	GO:0007067	mitosis	biological_process
XM_135725.1	NA	NA	NA	GO:0007067	mitosis	biological_process
XM_130476.1	NA	NA	NA	GO:0019941	modification-dependent protein catabolic process	biological_process
XM_126976.1	1110008B24Rik	ENSMUSG00000021243	NM_028632.1	GO:0019941	modification-dependent protein catabolic process	biological_process
XM_130398.1	NA	NA	XM_891985.1	GO:0019941	modification-dependent protein catabolic process	biological_process
XM_127190.1	NA	NA	NA	GO:0019941	modification-dependent protein catabolic process	biological_process
XM_127316.1	NA	NA	NA	GO:0019941	modification-dependent protein catabolic process	biological_process
XM_125585.1	Rwdd1	ENSMUSG00000019782	NM_025614.1	GO:0019941	modification-dependent protein catabolic process	biological_process
XM_132157.1	NA	ENSMUSG00000036377	XM_916109.1,XM_287460.5,XM_895879.1	GO:0019941	modification-dependent protein catabolic process	biological_process
XM_139449.1	NA	ENSMUSG00000063971,ENSMUSG00000067642	NA	GO:0019941	modification-dependent protein catabolic process	biological_process
XM_126252.1	Trappc1	ENSMUSG00000049299	NM_001024206.1	GO:0019941	modification-dependent protein catabolic process	biological_process
XM_133356.1	NA	NA	NA	GO:0019941	modification-dependent protein catabolic process	biological_process
XM_138033.1	NA	NA	NA	GO:0019941	modification-dependent protein catabolic process	biological_process
XM_157412.1	NA	NA	NA	GO:0019941	modification-dependent protein catabolic process	biological_process
XM_143216.1	NA	NA	NA	GO:0019941	modification-dependent protein catabolic process	biological_process
XM_132592.1	NA	NA	NA	GO:0019941	modification-dependent protein catabolic process	biological_process
XM_146570.1	NA	NA	XM_917835.1,XM_902816.1,XM_146570.4	GO:0019941	modification-dependent protein catabolic process	biological_process
XM_130315.1	Zswim2	NA	NM_027964.1	GO:0019941	modification-dependent protein catabolic process	biological_process
XM_132705.1	NA	NA	NA	GO:0019941	modification-dependent protein catabolic process	biological_process
XM_128217.1	Eif3s6	ENSMUSG00000022336	NM_008388.1	GO:0019941	modification-dependent protein catabolic process	biological_process
XM_133027.1	NA	NA	NM_001039041.1,XM_910773.1	GO:0019941	modification-dependent protein catabolic process	biological_process
XM_136173.1	4933406M09Rik	ENSMUSG00000050526	NM_173771.2	GO:0019941	modification-dependent protein catabolic process	biological_process
XM_127635.1	Glt8d1	ENSMUSG00000021916	NM_029626.1	GO:0019941	modification-dependent protein catabolic process	biological_process
XM_127810.1	Nupl1	ENSMUSG00000063895	NM_170591.1	GO:0019941	modification-dependent protein catabolic process	biological_process
XM_152361.1	NA	NA	NA	GO:0019941	modification-dependent protein catabolic process	biological_process
XM_150209.1	NA	NA	NA	GO:0019941	modification-dependent protein catabolic process	biological_process
XM_134831.1	Ttc12	ENSMUSG00000040219	NM_172770.1	GO:0019941	modification-dependent protein catabolic process	biological_process
XM_135885.1	4933402E13Rik	ENSMUSG00000045330	XM_135885.2,XM_919174.1,XM_905084.1	GO:0019941	modification-dependent protein catabolic process	biological_process
XM_149727.1	NA	NA	XM_903360.1,XM_886851.1,XM_906043.1	GO:0019941	modification-dependent protein catabolic process	biological_process
XM_138282.1	NA	NA	XM_914367.1,XM_894623.1	GO:0019941	modification-dependent protein catabolic process	biological_process
XM_123730.1	NA	NA	NA	GO:0019941	modification-dependent protein catabolic process	biological_process
XM_146161.1	NA	NA	NA	GO:0019941	modification-dependent protein catabolic process	biological_process
XM_147364.1	NA	NA	NA	GO:0019941	modification-dependent protein catabolic process	biological_process
XM_128110.1	Polr2f	ENSMUSG00000033020	NM_027231.1	GO:0019941	modification-dependent protein catabolic process	biological_process
XM_122301.1	Tlk2	ENSMUSG00000020694	NM_011903.1	GO:0019941	modification-dependent protein catabolic process	biological_process
XM_136909.1	NA	NA	NA	GO:0019941	modification-dependent protein catabolic process	biological_process
XM_126139.1	1700125H20Rik	ENSMUSG00000018479	XM_920933.1,XM_908592.1,XM_902941.1,XM_126139.4	GO:0019941	modification-dependent protein catabolic process	biological_process
XM_132740.1	NA	ENSMUSG00000030059	XM_916318.1,XM_132740.5	GO:0019941	modification-dependent protein catabolic process	biological_process
XM_125055.1	Ccdc50	ENSMUSG00000038127	NA	GO:0019941	modification-dependent protein catabolic process	biological_process
XM_130877.1	Gmps	ENSMUSG00000027823	NM_001033300.2,XM_904191.1,XM_916490.1	GO:0019941	modification-dependent protein catabolic process	biological_process
XM_129708.1	Ga17	ENSMUSG00000027170	NA	GO:0019941	modification-dependent protein catabolic process	biological_process
XM_123738.1	NA	NA	NA	GO:0019941	modification-dependent protein catabolic process	biological_process
XM_156002.1	NA	NA	NA	GO:0019941	modification-dependent protein catabolic process	biological_process
XM_132258.1	NA	NA	XM_914631.1	GO:0019941	modification-dependent protein catabolic process	biological_process
XM_144744.1	NA	ENSMUSG00000067472	XM_914872.1,XM_885432.1	GO:0019941	modification-dependent protein catabolic process	biological_process
XM_152030.1	NA	NA	XM_895284.1	GO:0019941	modification-dependent protein catabolic process	biological_process
XM_128636.1	Mrps10	ENSMUSG00000034729	NM_183086.1	GO:0019941	modification-dependent protein catabolic process	biological_process
XM_136068.1	Esx1	ENSMUSG00000023443	NM_007957.1	GO:0019941	modification-dependent protein catabolic process	biological_process
XM_127950.1	BC056474	ENSMUSG00000059355	NM_001001493.2	GO:0019941	modification-dependent protein catabolic process	biological_process
XM_127219.1	Mrpl32	ENSMUSG00000015672	NA	GO:0019941	modification-dependent protein catabolic process	biological_process
XM_122056.1	NA	NA	XM_902457.1	GO:0019941	modification-dependent protein catabolic process	biological_process
XM_130658.1	NA	NA	NA	GO:0019941	modification-dependent protein catabolic process	biological_process
XM_130043.1	NA	NA	XM_887031.1,XM_915025.1	GO:0019941	modification-dependent protein catabolic process	biological_process
XM_124302.1	NA	NA	NA	GO:0019941	modification-dependent protein catabolic process	biological_process
XM_123790.1	Nr6a1	ENSMUSG00000063972	NM_010264.2	GO:0019941	modification-dependent protein catabolic process	biological_process
XM_129511.1	Tor1aip1	ENSMUSG00000026466	NM_144791.1	GO:0019941	modification-dependent protein catabolic process	biological_process
XM_134417.1	C030036P15Rik	ENSMUSG00000031657	NM_172757.3	GO:0019941	modification-dependent protein catabolic process	biological_process
XM_125071.1	Nat5	ENSMUSG00000002728	NM_026425.1	GO:0019941	modification-dependent protein catabolic process	biological_process
XM_142913.1	NA	ENSMUSG00000059880	NA	GO:0019941	modification-dependent protein catabolic process	biological_process
XM_152511.1	NA	NA	NA	GO:0019941	modification-dependent protein catabolic process	biological_process
XM_150200.1	4930425N13Rik	ENSMUSG00000049526	NM_178388.2	GO:0019941	modification-dependent protein catabolic process	biological_process
XM_129632.1	NA	NA	NA	GO:0019941	modification-dependent protein catabolic process	biological_process
XM_127945.1	Cdh10	ENSMUSG00000022321	XM_897798.1,XM_920393.1,XM_920385.1,XM_920380.1,XM_920370.1,XM_907354.1	GO:0015672	monovalent inorganic cation transport	biological_process
XM_129107.1	Ndufs8	ENSMUSG00000059734	NM_144870.2	GO:0015672	monovalent inorganic cation transport	biological_process
XM_147651.1	Dgkb	ENSMUSG00000036095	NM_178681.3	GO:0015672	monovalent inorganic cation transport	biological_process
XM_143334.1	Slitrk3	ENSMUSG00000048304	NA	GO:0015672	monovalent inorganic cation transport	biological_process
XM_137282.1	C030032C09Rik	ENSMUSG00000058589	XM_924933.1,XM_924931.1,XM_924924.1,XM_924921.1,XM_901874.1,XM_901868.1,XM_901859.1,XM_901856.1,XM_901852.1	GO:0015672	monovalent inorganic cation transport	biological_process
XM_129561.1	Tnr	ENSMUSG00000015829	NA	GO:0015672	monovalent inorganic cation transport	biological_process
XM_127543.1	NA	NA	XM_905114.1	GO:0015672	monovalent inorganic cation transport	biological_process
XM_122373.1	Rdh14	ENSMUSG00000020621	NM_023697.1	GO:0015672	monovalent inorganic cation transport	biological_process
XM_131434.1	6430704M03Rik	ENSMUSG00000045589	XM_131434.7,XM_908703.1	GO:0015672	monovalent inorganic cation transport	biological_process
XM_123330.1	Ndufv1	ENSMUSG00000037916	NM_133666.1	GO:0015672	monovalent inorganic cation transport	biological_process
XM_129843.1	Ankrd23	ENSMUSG00000067653	NA	GO:0006936	muscle contraction	biological_process
XM_155823.1	Srl	ENSMUSG00000022519	NM_175347.3	GO:0006936	muscle contraction	biological_process
XM_136051.1	NA	NA	XM_136051.5,XM_919808.1	GO:0006936	muscle contraction	biological_process
XM_134271.1	Tmem38a	ENSMUSG00000031791	NM_144534.1	GO:0006936	muscle contraction	biological_process
XM_124868.1	Rtn2	ENSMUSG00000030401	NM_001025364.1,NM_013648.4	GO:0006936	muscle contraction	biological_process
XM_124919.1	NA	NA	NA	GO:0006936	muscle contraction	biological_process
XM_141283.1	NA	NA	NA	GO:0006936	muscle contraction	biological_process
XM_129801.1	NA	NA	NA	GO:0006936	muscle contraction	biological_process
XM_130236.1	Neb	NA	XM_130232.7	GO:0006936	muscle contraction	biological_process
XM_126859.1	Meox2	ENSMUSG00000036144	NM_008584.1	GO:0006936	muscle contraction	biological_process
XM_124144.1	Tbx15	NA	NM_009323.1	GO:0006936	muscle contraction	biological_process
XM_143375.1	Tigd4	ENSMUSG00000047819	NM_207278.1	GO:0006936	muscle contraction	biological_process
XM_149364.1	Ampd1	ENSMUSG00000068823	NM_001033303.1	GO:0006936	muscle contraction	biological_process
XM_141284.1	Cmya3	NA	NM_001024618.1	GO:0006936	muscle contraction	biological_process
XM_138963.1	NA	ENSMUSG00000009073,ENSMUSG00000067006	XM_910136.1,XM_484361.2	GO:0006936	muscle contraction	biological_process
XM_127842.1	Scara3	ENSMUSG00000034463	NM_172604.1	GO:0006936	muscle contraction	biological_process
XM_132356.1	4930430O22Rik,Itgb2l	ENSMUSG00000057354	NM_008405.1	GO:0006936	muscle contraction	biological_process
XM_130318.1	NA	NA	NA	GO:0006936	muscle contraction	biological_process
XM_132324.1	NA	NA	NA	GO:0006936	muscle contraction	biological_process
XM_148338.1	Tbx1	ENSMUSG00000009097	NA	GO:0006936	muscle contraction	biological_process
XM_129928.1	4631423F02Rik	ENSMUSG00000026308	NM_027551.1	GO:0006936	muscle contraction	biological_process
XM_131103.1	Ampd1	ENSMUSG00000068823	NM_001033303.1	GO:0006936	muscle contraction	biological_process
XM_124971.1	Mylpf	ENSMUSG00000030672	NM_016754.3	GO:0006936	muscle contraction	biological_process
XM_147279.1	Myoz3	ENSMUSG00000049173	NM_133363.1	GO:0006936	muscle contraction	biological_process
XM_125744.1	NA	NA	NA	GO:0006936	muscle contraction	biological_process
XM_131840.1	Nppa	ENSMUSG00000041616	NA	GO:0006936	muscle contraction	biological_process
XM_123658.1	Gdf8	ENSMUSG00000026100	NA	GO:0006936	muscle contraction	biological_process
XM_127487.1	Cmya5	ENSMUSG00000047419	XM_912335.1	GO:0006936	muscle contraction	biological_process
XM_148859.1	NA	NA	NA	GO:0006936	muscle contraction	biological_process
XM_122345.1	Kcnj2	ENSMUSG00000041695	NM_008425.2	GO:0006936	muscle contraction	biological_process
XM_131041.1	Hfe2	ENSMUSG00000038403	NM_027126.2,XM_623037.2	GO:0006936	muscle contraction	biological_process
XM_149772.1	NA	NA	XM_916258.1,XM_149772.5	GO:0006936	muscle contraction	biological_process
XM_158503.1	NA	NA	XM_885464.1,XM_909669.1	GO:0006936	muscle contraction	biological_process
XM_130236.1	Neb	NA	XM_130232.7	GO:0007517	muscle development	biological_process
XM_123233.1	Myot	ENSMUSG00000024471	NM_001033621.1	GO:0007517	muscle development	biological_process
XM_124152.1	Rhoc	ENSMUSG00000002233	NM_007484.1	GO:0007517	muscle development	biological_process
XM_124144.1	Tbx15	NA	NM_009323.1	GO:0007517	muscle development	biological_process
XM_123560.1	Casq1	ENSMUSG00000007122	NA	GO:0007517	muscle development	biological_process
XM_124586.1	Anxa3	ENSMUSG00000029484	NA	GO:0007517	muscle development	biological_process
XM_126459.1	Plagl2,Myo1d	ENSMUSG00000035441	NM_018807.4	GO:0007517	muscle development	biological_process
XM_148859.1	NA	NA	NA	GO:0007517	muscle development	biological_process
XM_133347.1	Ryr1	ENSMUSG00000030592	NM_009109.1	GO:0007517	muscle development	biological_process
XM_134935.1	NA	NA	NA	GO:0007270	nerve-nerve synaptic transmission	biological_process
XM_123699.1	Cab39	ENSMUSG00000036707	NM_133781.2	GO:0007270	nerve-nerve synaptic transmission	biological_process
XM_129974.1	NA	NA	XM_484899.3,NM_011151.1,XM_908584.1	GO:0007270	nerve-nerve synaptic transmission	biological_process
XM_136805.1	NA	ENSMUSG00000067128	NM_133358.1,XM_905664.1	GO:0007270	nerve-nerve synaptic transmission	biological_process
XM_131221.1	Ssx2ip	ENSMUSG00000036825	NM_138744.1	GO:0007270	nerve-nerve synaptic transmission	biological_process
XM_128627.1	2310061I04Rik	ENSMUSG00000050705	XM_922877.1,XM_913752.1,XM_922864.1,XM_902038.1,XM_902037.1,XM_902034.1,XM_902033.1,XM_128627.8,XM_902029.1,XM_902027.1	GO:0007270	nerve-nerve synaptic transmission	biological_process
XM_126346.1	NA	ENSMUSG00000066357	XM_484030.3	GO:0007270	nerve-nerve synaptic transmission	biological_process
XM_122373.1	Rdh14	ENSMUSG00000020621	NM_023697.1	GO:0007270	nerve-nerve synaptic transmission	biological_process
XM_124799.1	NA	NA	NA	GO:0007270	nerve-nerve synaptic transmission	biological_process
XM_127873.1	D14Ertd581e	ENSMUSG00000022064	NM_029320.2	GO:0007270	nerve-nerve synaptic transmission	biological_process
XM_145350.1	NA	ENSMUSG00000061120	XM_893358.1	GO:0007270	nerve-nerve synaptic transmission	biological_process
XM_136910.1	NA	NA	NA	GO:0007270	nerve-nerve synaptic transmission	biological_process
XM_122205.1	D11Wsu99e	ENSMUSG00000041629	XM_618864.2	GO:0007270	nerve-nerve synaptic transmission	biological_process
XM_144101.1	NA	ENSMUSG00000037894,ENSMUSG00000059506,ENSMUSG00000063864	NM_016750.1,XM_913448.1,XM_891573.1,XM_905794.1	GO:0006607	NLS-bearing substrate import into nucleus	biological_process
XM_139216.1	6720463M24Rik	ENSMUSG00000022070	NM_175265.2	GO:0006607	NLS-bearing substrate import into nucleus	biological_process
XM_145007.1	NA	NA	NA	GO:0006607	NLS-bearing substrate import into nucleus	biological_process
XM_129006.1	Cdc25c	ENSMUSG00000044201	NM_009860.1	GO:0006607	NLS-bearing substrate import into nucleus	biological_process
XM_130557.1	NA	NA	NA	GO:0016582	non-covalent chromatin modification	biological_process
XM_136606.1	NA	NA	XM_906216.1,XM_892293.1	GO:0016582	non-covalent chromatin modification	biological_process
XM_148662.1	5330426P16Rik	ENSMUSG00000022639	XM_893859.1,XM_916400.1	GO:0016582	non-covalent chromatin modification	biological_process
XM_135386.1	NA	NA	NA	GO:0016582	non-covalent chromatin modification	biological_process
XM_145485.1	NA	NA	NA	GO:0016582	non-covalent chromatin modification	biological_process
XM_138676.1	NA	NA	XM_619106.2	GO:0016582	non-covalent chromatin modification	biological_process
XM_127628.1	Bap1	ENSMUSG00000021901	NA	GO:0016582	non-covalent chromatin modification	biological_process
XM_139870.1	BC052046	ENSMUSG00000055202	NA	GO:0016582	non-covalent chromatin modification	biological_process
XM_135286.1	NA	NA	NA	GO:0016582	non-covalent chromatin modification	biological_process
XM_135334.1	NA	NA	NA	GO:0000280	nuclear division	biological_process
XM_135282.1	NA	NA	NA	GO:0000280	nuclear division	biological_process
XM_129251.1	Kif11	ENSMUSG00000012443	NM_010615.1	GO:0000280	nuclear division	biological_process
XM_134315.1	2610510J17Rik	ENSMUSG00000031756	NM_028131.1	GO:0000280	nuclear division	biological_process
XM_122247.1	Supt6h	ENSMUSG00000002052	NA	GO:0000280	nuclear division	biological_process
XM_133182.1	NA	NA	NA	GO:0000280	nuclear division	biological_process
XM_132866.1	NA	NA	NA	GO:0000280	nuclear division	biological_process
XM_130529.1	NA	NA	NA	GO:0000280	nuclear division	biological_process
XM_148249.1	C330027C09Rik	ENSMUSG00000033031	NM_172616.1	GO:0000280	nuclear division	biological_process
XM_158585.1	NA	NA	XM_921407.1	GO:0000280	nuclear division	biological_process
XM_134124.1	Thex1	ENSMUSG00000031527	NM_026067.2	GO:0000280	nuclear division	biological_process
XM_143610.1	NA	ENSMUSG00000063964	XM_916651.1,XM_618855.2	GO:0000280	nuclear division	biological_process
XM_135647.1	NA	NA	NM_001013789.1	GO:0000280	nuclear division	biological_process
XM_130445.1	Kif18a	ENSMUSG00000027115	NM_139303.1	GO:0000280	nuclear division	biological_process
XM_128991.1	NA	NA	NA	GO:0000280	nuclear division	biological_process
XM_123958.1	Atp9a	ENSMUSG00000027546	NM_015731.2	GO:0000280	nuclear division	biological_process
XM_149580.1	NA	NA	NA	GO:0000280	nuclear division	biological_process
XM_147250.1	NA	NA	XM_484549.2,XM_916546.1	GO:0000280	nuclear division	biological_process
XM_124764.1	Mcm2	ENSMUSG00000002870	NM_008564.1	GO:0000280	nuclear division	biological_process
XM_140459.1	NA	ENSMUSG00000055795,ENSMUSG00000056954,ENSMUSG00000057990,ENSMUSG00000058134	NA	GO:0000280	nuclear division	biological_process
XM_126192.1	Aurkb	ENSMUSG00000020897	NA	GO:0000280	nuclear division	biological_process
XM_125042.1	NA	ENSMUSG00000066002,ENSMUSG00000066020,ENSMUSG00000069696	XM_485496.2,XM_485480.2	GO:0000280	nuclear division	biological_process
XM_135653.1	NA	NA	NA	GO:0000280	nuclear division	biological_process
XM_127001.1	NA	ENSMUSG00000058861	NM_027178.1	GO:0000280	nuclear division	biological_process
XM_127856.1	Cdca2	ENSMUSG00000048922	NM_175384.3	GO:0000280	nuclear division	biological_process
XM_127710.1	H2-Bf	ENSMUSG00000024371	NA	GO:0000280	nuclear division	biological_process
XM_144227.1	NA	NA	NA	GO:0000280	nuclear division	biological_process
XM_131702.1	Cdca8	NA	NM_026560.2	GO:0000280	nuclear division	biological_process
XM_131230.1	Cenpe	ENSMUSG00000045328	NA	GO:0000280	nuclear division	biological_process
XM_131213.1	NA	NA	XM_905293.1,XM_485939.2	GO:0000280	nuclear division	biological_process
XM_151583.1	NA	NA	NA	GO:0000280	nuclear division	biological_process
XM_149062.1	NA	ENSMUSG00000067411	NA	GO:0000280	nuclear division	biological_process
XM_145007.1	NA	NA	NA	GO:0000280	nuclear division	biological_process
XM_129245.1	Cep55	ENSMUSG00000024989	NM_028760.1	GO:0000280	nuclear division	biological_process
XM_124324.1	Stil	ENSMUSG00000028718	NM_009185.1	GO:0000280	nuclear division	biological_process
XM_129679.1	Dtl	ENSMUSG00000037474	NM_029766.2	GO:0000280	nuclear division	biological_process
XM_132244.1	NA	NA	NA	GO:0000280	nuclear division	biological_process
XM_125916.1	Smarcc2	ENSMUSG00000025369	NM_198160.1	GO:0000280	nuclear division	biological_process
XM_123509.1	Aspm	ENSMUSG00000033952	NM_009791.2	GO:0000280	nuclear division	biological_process
XM_147867.1	NA	NA	NA	GO:0000280	nuclear division	biological_process
XM_130820.1	Ect2	ENSMUSG00000027699	NA	GO:0000280	nuclear division	biological_process
XM_124307.1	Nasp	NA	NM_016777.2	GO:0000280	nuclear division	biological_process
XM_136908.1	NA	ENSMUSG00000034317,ENSMUSG00000043134	XM_910876.1,NM_025863.2,XM_890500.1,XM_904071.1	GO:0000280	nuclear division	biological_process
XM_149308.1	NA	NA	NA	GO:0000280	nuclear division	biological_process
XM_133385.1	Ccne1	ENSMUSG00000002068	NM_007633.1	GO:0000280	nuclear division	biological_process
XM_126710.1	NA	NA	NA	GO:0000280	nuclear division	biological_process
XM_136541.1	NA	NA	NA	GO:0000280	nuclear division	biological_process
XM_149213.1	Tmprss11f	ENSMUSG00000048764	NM_178730.2	GO:0000280	nuclear division	biological_process
XM_138433.1	NA	ENSMUSG00000049072	XM_904319.1,XM_138433.4	GO:0000280	nuclear division	biological_process
XM_122396.1	Rrm2	ENSMUSG00000020649	NM_009104.1	GO:0000280	nuclear division	biological_process
XM_150496.1	NA	NA	NA	GO:0000280	nuclear division	biological_process
XM_128575.1	Chtf18	ENSMUSG00000019214	NM_145409.1	GO:0000280	nuclear division	biological_process
XM_125667.1	NA	NA	NA	GO:0000280	nuclear division	biological_process
XM_128329.1	Chaf1b	ENSMUSG00000022945	NM_028083.1	GO:0000280	nuclear division	biological_process
XM_129713.1	Zbtb10,Mcm3	ENSMUSG00000069114	NM_008563.1	GO:0000280	nuclear division	biological_process
XM_149826.1	NA	NA	NA	GO:0000280	nuclear division	biological_process
XM_139216.1	6720463M24Rik	ENSMUSG00000022070	NM_175265.2	GO:0000280	nuclear division	biological_process
XM_150273.1	NA	NA	NA	GO:0000280	nuclear division	biological_process
XM_136004.1	Ercc6l	ENSMUSG00000051220	NA	GO:0000280	nuclear division	biological_process
XM_131850.1	NA	NA	NA	GO:0000280	nuclear division	biological_process
XM_122180.1	NA	ENSMUSG00000056954,ENSMUSG00000062933	XM_913899.1,NM_008907.1,XM_893289.1	GO:0000280	nuclear division	biological_process
XM_131734.1	NA	NA	NA	GO:0000280	nuclear division	biological_process
XM_128097.1	Espl1	ENSMUSG00000058290	NA	GO:0000280	nuclear division	biological_process
XM_146672.1	NA	NA	NA	GO:0000280	nuclear division	biological_process
XM_130460.1	NA	NA	NA	GO:0000280	nuclear division	biological_process
XM_135725.1	NA	NA	NA	GO:0000280	nuclear division	biological_process
XM_125866.1	Nup107	ENSMUSG00000052798	NM_134010.1	GO:0000280	nuclear division	biological_process
XM_152375.1	NA	ENSMUSG00000067936	NA	GO:0000280	nuclear division	biological_process
XM_123126.1	Sgol1	ENSMUSG00000023940	NM_028232.1	GO:0000280	nuclear division	biological_process
XM_132039.1	NA	NA	NA	GO:0000280	nuclear division	biological_process
XM_142424.1	NA	NA	NA	GO:0000280	nuclear division	biological_process
XM_130053.1	NA	NA	XM_923043.1,XM_923037.1,XM_923032.1,XM_923027.1,XM_913996.1,XM_923013.1,XM_897023.1,XM_897012.1,XM_897004.1,XM_130053.5,XM_896988.1,XM_886691.1	GO:0000280	nuclear division	biological_process
XM_122302.1	Cdc6	ENSMUSG00000017499	NM_001025779.1,NM_011799.2	GO:0000280	nuclear division	biological_process
XM_123399.1	Fen1	ENSMUSG00000024742	NA	GO:0000280	nuclear division	biological_process
XM_128122.1	Troap	ENSMUSG00000032783	XM_912265.1	GO:0000280	nuclear division	biological_process
XM_127817.1	Esco2	ENSMUSG00000022034	NM_028039.1	GO:0000280	nuclear division	biological_process
XM_127320.1	1700022C02Rik	ENSMUSG00000021391	NM_025495.1	GO:0000280	nuclear division	biological_process
XM_140084.1	BC031441	ENSMUSG00000062101	NM_146249.3	GO:0000280	nuclear division	biological_process
XM_149451.1	NA	ENSMUSG00000067894	NM_001013789.1	GO:0000280	nuclear division	biological_process
XM_130053.1	NA	NA	XM_923043.1,XM_923037.1,XM_923032.1,XM_923027.1,XM_913996.1,XM_923013.1,XM_897023.1,XM_897012.1,XM_897004.1,XM_130053.5,XM_896988.1,XM_886691.1	GO:0051169	nuclear transport	biological_process
XM_128329.1	Chaf1b	ENSMUSG00000022945	NM_028083.1	GO:0051169	nuclear transport	biological_process
XM_123387.1	NA	NA	XM_891627.1	GO:0051169	nuclear transport	biological_process
XM_128329.1	Chaf1b	ENSMUSG00000022945	NM_028083.1	GO:0006913	nucleocytoplasmic transport	biological_process
XM_130053.1	NA	NA	XM_923043.1,XM_923037.1,XM_923032.1,XM_923027.1,XM_913996.1,XM_923013.1,XM_897023.1,XM_897012.1,XM_897004.1,XM_130053.5,XM_896988.1,XM_886691.1	GO:0006913	nucleocytoplasmic transport	biological_process
XM_123387.1	NA	NA	XM_891627.1	GO:0006913	nucleocytoplasmic transport	biological_process
XM_136925.1	NA	ENSMUSG00000058467,ENSMUSG00000058546,ENSMUSG00000059651,ENSMUSG00000061445,ENSMUSG00000063556	NM_207523.1,XM_903849.1,XM_622785.2	GO:0006334	nucleosome assembly	biological_process
XM_134370.1	Hmgb2l1	ENSMUSG00000034518	NM_178017.1	GO:0006334	nucleosome assembly	biological_process
XM_149836.1	NA	ENSMUSG00000034681,ENSMUSG00000048365	NA	GO:0006334	nucleosome assembly	biological_process
XM_143167.1	NA	ENSMUSG00000050851	XM_912707.1	GO:0006334	nucleosome assembly	biological_process
XM_132767.1	NA	ENSMUSG00000060393	XM_485817.3	GO:0006334	nucleosome assembly	biological_process
XM_122754.1	NA	ENSMUSG00000037464,ENSMUSG00000058518	XM_918036.1,XM_895035.1,XM_484385.3	GO:0006334	nucleosome assembly	biological_process
XM_124146.1	NA	ENSMUSG00000048227	XM_910938.1,XM_124146.5	GO:0006334	nucleosome assembly	biological_process
XM_133594.1	Clns1a	ENSMUSG00000025439	NM_023671.1	GO:0006334	nucleosome assembly	biological_process
XM_135497.1	NA	NA	NA	GO:0006334	nucleosome assembly	biological_process
XM_122701.1	NA	ENSMUSG00000047965,ENSMUSG00000061473,ENSMUSG00000062456	XM_925735.1,NM_011292.1,XM_924672.1	GO:0006334	nucleosome assembly	biological_process
XM_134522.1	Rbmxrt	ENSMUSG00000037070,ENSMUSG00000049235	NM_009033.2	GO:0006334	nucleosome assembly	biological_process
XM_136585.1	NA	ENSMUSG00000057673,ENSMUSG00000060609,ENSMUSG00000069997	XM_905447.1,XM_136585.2	GO:0006334	nucleosome assembly	biological_process
XM_124083.1	NA	NA	NA	GO:0006334	nucleosome assembly	biological_process
XM_122404.1	NA	NA	NA	GO:0006334	nucleosome assembly	biological_process
XM_138180.1	NA	ENSMUSG00000050400,ENSMUSG00000061479,ENSMUSG00000062520,ENSMUSG00000069634	XM_892617.1,XM_913544.1,NM_015782.2,XM_354985.4,XM_484200.3,XM_907584.1,XM_358059.4	GO:0006334	nucleosome assembly	biological_process
XM_124753.1	NA	NA	NA	GO:0006334	nucleosome assembly	biological_process
XM_138117.1	NA	NA	NA	GO:0006334	nucleosome assembly	biological_process
XM_125496.1	NA	NA	NA	GO:0006730	one-carbon compound metabolic process	biological_process
XM_131433.1	C730036D15Rik	ENSMUSG00000060317	XM_920683.1,XM_908003.1	GO:0006730	one-carbon compound metabolic process	biological_process
XM_134250.1	Nr2f6	ENSMUSG00000002393	NM_010150.1	GO:0006730	one-carbon compound metabolic process	biological_process
XM_156350.1	NA	ENSMUSG00000049484	XR_000233.3,XM_916947.1	GO:0006730	one-carbon compound metabolic process	biological_process
XM_135548.1	NA	ENSMUSG00000044783	NM_198652.1	GO:0006730	one-carbon compound metabolic process	biological_process
XM_134882.1	Gclc	ENSMUSG00000032350	NM_010295.1	GO:0006730	one-carbon compound metabolic process	biological_process
XM_137967.1	NA	NA	NA	GO:0006730	one-carbon compound metabolic process	biological_process
XM_125766.1	1110038D17Rik	ENSMUSG00000033416	XM_483920.3,XM_898103.1,XM_489734.3,XM_903902.1,XM_909157.1,XM_921160.1	GO:0006730	one-carbon compound metabolic process	biological_process
XM_125266.1	NA	ENSMUSG00000062429,ENSMUSG00000068778,ENSMUSG00000068788	XM_889228.1,XM_619182.2,XM_484341.3	GO:0006730	one-carbon compound metabolic process	biological_process
XM_126761.1	NA	ENSMUSG00000034566,ENSMUSG00000068706	NA	GO:0006119	oxidative phosphorylation	biological_process
XM_125392.1	NA	ENSMUSG00000061008	XM_887151.1	GO:0006119	oxidative phosphorylation	biological_process
XM_122790.1	NA	NA	NA	GO:0006119	oxidative phosphorylation	biological_process
XM_144094.1	NA	NA	NA	GO:0006119	oxidative phosphorylation	biological_process
XM_151080.1	Cd36	ENSMUSG00000002944	NA	GO:0007389	pattern specification process	biological_process
XM_125932.1	Lrig3	ENSMUSG00000020105	NA	GO:0007389	pattern specification process	biological_process
XM_146673.1	BC038479	ENSMUSG00000036395	NM_153803.1	GO:0007389	pattern specification process	biological_process
XM_141372.1	B430119L13Rik	ENSMUSG00000043110	NM_177303.3	GO:0007389	pattern specification process	biological_process
XM_133830.1	NA	NA	NA	GO:0007389	pattern specification process	biological_process
XM_134750.1	NA	NA	NA	GO:0007389	pattern specification process	biological_process
XM_136557.1	NA	ENSMUSG00000025936	NR_002858.1	GO:0007389	pattern specification process	biological_process
XM_134898.1	Aldh1a2	ENSMUSG00000013584	NA	GO:0007389	pattern specification process	biological_process
XM_133568.1	Nr2f2	ENSMUSG00000030551	NM_009697.2	GO:0007389	pattern specification process	biological_process
XM_122816.1	Npr3	ENSMUSG00000022206	NM_008728.2	GO:0007389	pattern specification process	biological_process
XM_139143.1	Cog3	ENSMUSG00000034893	NM_177381.2	GO:0007389	pattern specification process	biological_process
XM_134399.1	Nkd1	ENSMUSG00000031661	NM_027280.2,XM_909079.1	GO:0007389	pattern specification process	biological_process
XM_126296.1	Pigl	ENSMUSG00000014245	NM_199026.1	GO:0007389	pattern specification process	biological_process
XM_129457.1	Ubap1	ENSMUSG00000028437	XM_888569.1,XM_898124.1,NM_011439.1	GO:0007389	pattern specification process	biological_process
XM_132961.1	4833442J19Rik	ENSMUSG00000039958	NM_177101.3	GO:0007389	pattern specification process	biological_process
XM_128911.1	Gata6	ENSMUSG00000005836	NA	GO:0007389	pattern specification process	biological_process
XM_122024.1	Ppa1	ENSMUSG00000020089	NA	GO:0007389	pattern specification process	biological_process
XM_127609.1	Zfp503	ENSMUSG00000039081	NM_145459.3	GO:0007389	pattern specification process	biological_process
XM_122792.1	Dct	ENSMUSG00000022129	NM_010024.1	GO:0007422	peripheral nervous system development	biological_process
XM_145473.1	Abpe	ENSMUSG00000036521	NM_207262.1	GO:0007422	peripheral nervous system development	biological_process
XM_130866.1	Mab21l1	ENSMUSG00000056947	NM_010750.2	GO:0007422	peripheral nervous system development	biological_process
XM_130494.1	Bfsp1	ENSMUSG00000027420	NM_009751.2	GO:0007422	peripheral nervous system development	biological_process
XM_133791.1	Coq7	ENSMUSG00000030652	NM_009940.1	GO:0006796	phosphate metabolic process	biological_process
XM_140830.1	NA	ENSMUSG00000046809	XM_912244.1,XM_913223.1,XM_890383.1	GO:0006796	phosphate metabolic process	biological_process
XM_122398.1	Dld	ENSMUSG00000020664	NM_007861.2	GO:0006796	phosphate metabolic process	biological_process
XM_127002.1	NA	NA	NA	GO:0008654	phospholipid biosynthetic process	biological_process
XM_129583.1	NA	NA	NA	GO:0008654	phospholipid biosynthetic process	biological_process
XM_128151.1	Cpne8	ENSMUSG00000052560	NA	GO:0008654	phospholipid biosynthetic process	biological_process
XM_122927.1	Pou6f1	ENSMUSG00000009739	NM_010127.2	GO:0008654	phospholipid biosynthetic process	biological_process
XM_140634.1	NA	ENSMUSG00000041696	NM_001013762.1	GO:0008654	phospholipid biosynthetic process	biological_process
XM_131028.1	NA	ENSMUSG00000015750,ENSMUSG00000040323	NA	GO:0008654	phospholipid biosynthetic process	biological_process
XM_128691.1	NA	NA	NA	GO:0008654	phospholipid biosynthetic process	biological_process
XM_132911.1	H2afj	ENSMUSG00000060032	NM_177688.2	GO:0008654	phospholipid biosynthetic process	biological_process
XM_132352.1	NA	NA	XM_913785.1	GO:0008654	phospholipid biosynthetic process	biological_process
XM_127995.1	Srebf2	ENSMUSG00000022463	NA	GO:0008654	phospholipid biosynthetic process	biological_process
XM_129327.1	D19Ertd737e	ENSMUSG00000057858	NM_029648.3	GO:0006596	polyamine biosynthetic process	biological_process
XM_142090.1	NA	ENSMUSG00000067446	XM_887950.1	GO:0006596	polyamine biosynthetic process	biological_process
XM_138654.1	NA	NA	XM_917007.1,XM_884282.1,XM_888661.1,XM_888004.1	GO:0006596	polyamine biosynthetic process	biological_process
XM_126538.1	Tbcd	ENSMUSG00000039230	NM_029878.1	GO:0006596	polyamine biosynthetic process	biological_process
XM_129733.1	D1Bwg0212e	ENSMUSG00000003135	NM_028043.2	GO:0006596	polyamine biosynthetic process	biological_process
XM_154504.1	NA	NA	NA	GO:0006596	polyamine biosynthetic process	biological_process
XM_128655.1	NA	NA	NA	GO:0006596	polyamine biosynthetic process	biological_process
XM_135142.1	Apeh	ENSMUSG00000032590	NM_146226.1	GO:0006596	polyamine biosynthetic process	biological_process
XM_123767.1	NA	NA	NA	GO:0006596	polyamine biosynthetic process	biological_process
XM_150017.1	NA	NA	NA	GO:0006596	polyamine biosynthetic process	biological_process
XM_124975.1	NA	NA	NA	GO:0006596	polyamine biosynthetic process	biological_process
XM_123230.1	NA	NA	XM_910781.1,XM_901374.1,XM_894199.1	GO:0006595	polyamine metabolic process	biological_process
XM_124489.1	Ppid	ENSMUSG00000027804	NM_026352.2	GO:0006595	polyamine metabolic process	biological_process
XM_127492.1	Btf3l4	ENSMUSG00000028568	NM_027453.1	GO:0006595	polyamine metabolic process	biological_process
XM_137283.1	NA	ENSMUSG00000019985	XM_892404.1,XM_913795.1	GO:0006595	polyamine metabolic process	biological_process
XM_131452.1	Mtap	ENSMUSG00000062937	NM_024433.1	GO:0006595	polyamine metabolic process	biological_process
XM_123537.1	Serpinc1	ENSMUSG00000026715	NM_080844.2	GO:0048518	positive regulation of biological process	biological_process
XM_123551.1	NA	NA	NA	GO:0048518	positive regulation of biological process	biological_process
XM_132170.1	Gc	ENSMUSG00000035540	NM_008096.1	GO:0048518	positive regulation of biological process	biological_process
XM_156002.1	NA	NA	NA	GO:0006486	protein amino acid glycosylation	biological_process
XM_149727.1	NA	NA	XM_903360.1,XM_886851.1,XM_906043.1	GO:0006486	protein amino acid glycosylation	biological_process
XM_152030.1	NA	NA	XM_895284.1	GO:0006486	protein amino acid glycosylation	biological_process
XM_129511.1	Tor1aip1	ENSMUSG00000026466	NM_144791.1	GO:0006486	protein amino acid glycosylation	biological_process
XM_138033.1	NA	NA	NA	GO:0006486	protein amino acid glycosylation	biological_process
XM_125055.1	Ccdc50	ENSMUSG00000038127	NA	GO:0006486	protein amino acid glycosylation	biological_process
XM_150200.1	4930425N13Rik	ENSMUSG00000049526	NM_178388.2	GO:0006486	protein amino acid glycosylation	biological_process
XM_122056.1	NA	NA	XM_902457.1	GO:0006486	protein amino acid glycosylation	biological_process
XM_127635.1	Glt8d1	ENSMUSG00000021916	NM_029626.1	GO:0006486	protein amino acid glycosylation	biological_process
XM_130476.1	NA	NA	NA	GO:0006486	protein amino acid glycosylation	biological_process
XM_147364.1	NA	NA	NA	GO:0006486	protein amino acid glycosylation	biological_process
XM_144744.1	NA	ENSMUSG00000067472	XM_914872.1,XM_885432.1	GO:0006486	protein amino acid glycosylation	biological_process
XM_136068.1	Esx1	ENSMUSG00000023443	NM_007957.1	GO:0006486	protein amino acid glycosylation	biological_process
XM_136173.1	4933406M09Rik	ENSMUSG00000050526	NM_173771.2	GO:0006486	protein amino acid glycosylation	biological_process
XM_152511.1	NA	NA	NA	GO:0006486	protein amino acid glycosylation	biological_process
XM_157412.1	NA	NA	NA	GO:0006486	protein amino acid glycosylation	biological_process
XM_129632.1	NA	NA	NA	GO:0006486	protein amino acid glycosylation	biological_process
XM_152361.1	NA	NA	NA	GO:0006486	protein amino acid glycosylation	biological_process
XM_127316.1	NA	NA	NA	GO:0006486	protein amino acid glycosylation	biological_process
XM_126139.1	1700125H20Rik	ENSMUSG00000018479	XM_920933.1,XM_908592.1,XM_902941.1,XM_126139.4	GO:0006486	protein amino acid glycosylation	biological_process
XM_150209.1	NA	NA	NA	GO:0006486	protein amino acid glycosylation	biological_process
XM_132740.1	NA	ENSMUSG00000030059	XM_916318.1,XM_132740.5	GO:0006486	protein amino acid glycosylation	biological_process
XM_146570.1	NA	NA	XM_917835.1,XM_902816.1,XM_146570.4	GO:0006486	protein amino acid glycosylation	biological_process
XM_134831.1	Ttc12	ENSMUSG00000040219	NM_172770.1	GO:0006486	protein amino acid glycosylation	biological_process
XM_136909.1	NA	NA	NA	GO:0006486	protein amino acid glycosylation	biological_process
XM_139449.1	NA	ENSMUSG00000063971,ENSMUSG00000067642	NA	GO:0006486	protein amino acid glycosylation	biological_process
XM_132258.1	NA	NA	XM_914631.1	GO:0006486	protein amino acid glycosylation	biological_process
XM_130315.1	Zswim2	NA	NM_027964.1	GO:0006486	protein amino acid glycosylation	biological_process
XM_146161.1	NA	NA	NA	GO:0006486	protein amino acid glycosylation	biological_process
XM_133356.1	NA	NA	NA	GO:0006486	protein amino acid glycosylation	biological_process
XM_125496.1	NA	NA	NA	GO:0006457	protein folding	biological_process
XM_144625.1	NA	NA	NA	GO:0006457	protein folding	biological_process
XM_136032.1	NA	NA	NA	GO:0006457	protein folding	biological_process
XM_140084.1	BC031441	ENSMUSG00000062101	NM_146249.3	GO:0006457	protein folding	biological_process
XM_123940.1	NA	ENSMUSG00000058779	XM_925728.1,NM_024214.1,XM_912410.1,XM_894214.1	GO:0006457	protein folding	biological_process
XM_132767.1	NA	ENSMUSG00000060393	XM_485817.3	GO:0006457	protein folding	biological_process
XM_147148.1	NA	NA	NA	GO:0006457	protein folding	biological_process
XM_140324.1	NA	NA	NA	GO:0006457	protein folding	biological_process
XM_143936.1	NA	ENSMUSG00000058423	XM_887583.1,XM_909994.1	GO:0006457	protein folding	biological_process
XM_136274.1	NA	NA	NA	GO:0006457	protein folding	biological_process
XM_141601.1	NA	ENSMUSG00000050227	NA	GO:0006457	protein folding	biological_process
XM_130376.1	NA	NA	NA	GO:0006457	protein folding	biological_process
XM_140019.1	NA	ENSMUSG00000067093	XM_913617.1,XM_893860.1	GO:0006457	protein folding	biological_process
XM_132146.1	NA	NA	NA	GO:0006457	protein folding	biological_process
XM_130778.1	NA	NA	XM_907458.1,XM_619869.2	GO:0006457	protein folding	biological_process
XM_140982.1	NA	NA	NA	GO:0006457	protein folding	biological_process
XM_124478.1	NA	NA	NA	GO:0006457	protein folding	biological_process
XM_136606.1	NA	NA	XM_906216.1,XM_892293.1	GO:0006457	protein folding	biological_process
XM_125097.1	Cox4nb	ENSMUSG00000031819	NM_010926.2	GO:0006457	protein folding	biological_process
XM_144931.1	NA	NA	NA	GO:0006457	protein folding	biological_process
XM_122116.1	Hmga2	NA	NM_178057.2	GO:0006457	protein folding	biological_process
XM_140384.1	NA	ENSMUSG00000069474	XM_910401.1	GO:0006457	protein folding	biological_process
XM_124354.1	NA	NA	NA	GO:0006457	protein folding	biological_process
XM_138654.1	NA	NA	XM_917007.1,XM_884282.1,XM_888661.1,XM_888004.1	GO:0006457	protein folding	biological_process
XM_161589.1	NA	NA	NA	GO:0006457	protein folding	biological_process
XM_145949.1	Gcsh	ENSMUSG00000034424	NM_026572.1	GO:0006457	protein folding	biological_process
XM_123807.1	NA	NA	NA	GO:0006457	protein folding	biological_process
XM_138458.1	NA	ENSMUSG00000069315	XM_905894.1,XM_890317.1	GO:0006457	protein folding	biological_process
XM_141354.1	NA	NA	NA	GO:0006457	protein folding	biological_process
XM_122438.1	NA	NA	NA	GO:0006457	protein folding	biological_process
XM_125800.1	NA	ENSMUSG00000063527,ENSMUSG00000068749	XM_620109.2,XM_900987.1,XM_924289.1,XM_924284.1,NM_011967.1	GO:0006457	protein folding	biological_process
XM_138716.1	NA	ENSMUSG00000062092	NA	GO:0006457	protein folding	biological_process
XM_134886.1	Rbpms2	ENSMUSG00000032387	NM_028030.2	GO:0006457	protein folding	biological_process
XM_139798.1	NA	ENSMUSG00000062520	XM_913544.1,XM_354985.4	GO:0006457	protein folding	biological_process
XM_133796.1	Nup35	NA	NM_027091.1	GO:0006457	protein folding	biological_process
XM_134848.1	Dnajb6	ENSMUSG00000029131	XM_917488.1	GO:0006457	protein folding	biological_process
XM_143118.1	NA	NA	NA	GO:0006457	protein folding	biological_process
XM_122110.1	Csrp2	ENSMUSG00000020186	NM_007792.2	GO:0006457	protein folding	biological_process
XM_125826.1	Rnf146	ENSMUSG00000038876	NM_028334.1,NM_027191.1	GO:0006457	protein folding	biological_process
XM_122843.1	NA	NA	NA	GO:0006457	protein folding	biological_process
XM_122515.1	Psma2	ENSMUSG00000015671	NM_008944.1	GO:0006457	protein folding	biological_process
XM_122508.1	NA	ENSMUSG00000059309,ENSMUSG00000062417,ENSMUSG00000069265,ENSMUSG00000069267,ENSMUSG00000069269,ENSMUSG00000069273,ENSMUSG00000069310,ENSMUSG00000069312	NM_013548.2,NM_178206.2,NM_178205.1,NM_013550.3,NM_145073.2,NM_175653.1,NM_178203.1	GO:0006457	protein folding	biological_process
XM_123794.1	NA	NA	NA	GO:0006457	protein folding	biological_process
XM_146176.1	NA	ENSMUSG00000065967	NA	GO:0006457	protein folding	biological_process
XM_148246.1	NA	NA	XM_489538.3,XM_357902.4,NM_011971.2,XM_914911.1	GO:0006457	protein folding	biological_process
XM_123273.1	NA	ENSMUSG00000069380	XM_893434.1,XM_912035.1	GO:0006457	protein folding	biological_process
XM_126704.1	Acly	ENSMUSG00000020917	NA	GO:0006457	protein folding	biological_process
XM_137883.1	NA	NA	NA	GO:0006457	protein folding	biological_process
XM_122453.1	NA	NA	NA	GO:0006457	protein folding	biological_process
XM_146027.1	NA	NA	NA	GO:0006457	protein folding	biological_process
XM_124432.1	NA	NA	NA	GO:0006457	protein folding	biological_process
XM_128450.1	NA	NA	NA	GO:0006457	protein folding	biological_process
XM_143241.1	NA	ENSMUSG00000045923	NA	GO:0006457	protein folding	biological_process
XM_134574.1	NA	ENSMUSG00000069962	XM_357902.4,XM_909400.1	GO:0006457	protein folding	biological_process
XM_122997.1	NA	ENSMUSG00000046865,ENSMUSG00000051639	NM_007991.2,XM_925727.1,XM_909071.1	GO:0006457	protein folding	biological_process
XM_124668.1	NA	ENSMUSG00000043223	XM_485690.3	GO:0006457	protein folding	biological_process
XM_144101.1	NA	ENSMUSG00000037894,ENSMUSG00000059506,ENSMUSG00000063864	NM_016750.1,XM_913448.1,XM_891573.1,XM_905794.1	GO:0006457	protein folding	biological_process
XM_123650.1	NA	NA	NA	GO:0006457	protein folding	biological_process
XM_143870.1	NA	ENSMUSG00000000487	XM_906175.1	GO:0006457	protein folding	biological_process
XM_135415.1	NA	NA	XM_917428.1	GO:0006457	protein folding	biological_process
XM_144954.1	NA	NA	NA	GO:0006457	protein folding	biological_process
XM_142201.1	NA	ENSMUSG00000067274	NA	GO:0006457	protein folding	biological_process
XM_129463.1	NA	NA	NA	GO:0006457	protein folding	biological_process
XM_135352.1	NA	ENSMUSG00000055434	XM_895206.1	GO:0006457	protein folding	biological_process
XM_130813.1	NA	ENSMUSG00000031754	XM_887852.1,NM_026623.2	GO:0006457	protein folding	biological_process
XM_138624.1	NA	ENSMUSG00000063166	XM_484260.2,XM_915862.1	GO:0006457	protein folding	biological_process
XM_136801.1	NA	NA	NA	GO:0006457	protein folding	biological_process
XM_125025.1	Erh	ENSMUSG00000021131,ENSMUSG00000063412	NM_007951.1	GO:0006457	protein folding	biological_process
XM_122110.1	Csrp2	ENSMUSG00000020186	NM_007792.2	GO:0030150	protein import into mitochondrial matrix	biological_process
XM_125496.1	NA	NA	NA	GO:0030150	protein import into mitochondrial matrix	biological_process
XM_124432.1	NA	NA	NA	GO:0030150	protein import into mitochondrial matrix	biological_process
XM_124989.1	NA	NA	NA	GO:0030150	protein import into mitochondrial matrix	biological_process
XM_126704.1	Acly	ENSMUSG00000020917	NA	GO:0030150	protein import into mitochondrial matrix	biological_process
XM_124538.1	NA	ENSMUSG00000043462	XM_898045.1	GO:0030150	protein import into mitochondrial matrix	biological_process
XM_134886.1	Rbpms2	ENSMUSG00000032387	NM_028030.2	GO:0030150	protein import into mitochondrial matrix	biological_process
XM_125097.1	Cox4nb	ENSMUSG00000031819	NM_010926.2	GO:0030150	protein import into mitochondrial matrix	biological_process
XM_144625.1	NA	NA	NA	GO:0030150	protein import into mitochondrial matrix	biological_process
XM_122843.1	NA	NA	NA	GO:0030150	protein import into mitochondrial matrix	biological_process
XM_143216.1	NA	NA	NA	GO:0030150	protein import into mitochondrial matrix	biological_process
XM_145949.1	Gcsh	ENSMUSG00000034424	NM_026572.1	GO:0030150	protein import into mitochondrial matrix	biological_process
XM_144954.1	NA	NA	NA	GO:0030150	protein import into mitochondrial matrix	biological_process
XM_140019.1	NA	ENSMUSG00000067093	XM_913617.1,XM_893860.1	GO:0006606	protein import into nucleus	biological_process
XM_138624.1	NA	ENSMUSG00000063166	XM_484260.2,XM_915862.1	GO:0006606	protein import into nucleus	biological_process
XM_122997.1	NA	ENSMUSG00000046865,ENSMUSG00000051639	NM_007991.2,XM_925727.1,XM_909071.1	GO:0006606	protein import into nucleus	biological_process
XM_139798.1	NA	ENSMUSG00000062520	XM_913544.1,XM_354985.4	GO:0006606	protein import into nucleus	biological_process
XM_130778.1	NA	NA	XM_907458.1,XM_619869.2	GO:0006606	protein import into nucleus	biological_process
XM_125025.1	Erh	ENSMUSG00000021131,ENSMUSG00000063412	NM_007951.1	GO:0006606	protein import into nucleus	biological_process
XM_122508.1	NA	ENSMUSG00000059309,ENSMUSG00000062417,ENSMUSG00000069265,ENSMUSG00000069267,ENSMUSG00000069269,ENSMUSG00000069273,ENSMUSG00000069310,ENSMUSG00000069312	NM_013548.2,NM_178206.2,NM_178205.1,NM_013550.3,NM_145073.2,NM_175653.1,NM_178203.1	GO:0006606	protein import into nucleus	biological_process
XM_135352.1	NA	ENSMUSG00000055434	XM_895206.1	GO:0006606	protein import into nucleus	biological_process
XM_141354.1	NA	NA	NA	GO:0006606	protein import into nucleus	biological_process
XM_146176.1	NA	ENSMUSG00000065967	NA	GO:0006606	protein import into nucleus	biological_process
XM_125826.1	Rnf146	ENSMUSG00000038876	NM_028334.1,NM_027191.1	GO:0006606	protein import into nucleus	biological_process
XM_122453.1	NA	NA	NA	GO:0006606	protein import into nucleus	biological_process
XM_130813.1	NA	ENSMUSG00000031754	XM_887852.1,NM_026623.2	GO:0006606	protein import into nucleus	biological_process
XM_126057.1	NA	NA	NA	GO:0009306	protein secretion	biological_process
XM_130282.1	NA	NA	XM_888193.1	GO:0009306	protein secretion	biological_process
XM_139822.1	NA	ENSMUSG00000059142	NM_177358.2	GO:0009306	protein secretion	biological_process
XM_142448.1	NA	ENSMUSG00000055454	NA	GO:0009306	protein secretion	biological_process
XM_135466.1	NA	NA	XM_911730.1	GO:0006605	protein targeting	biological_process
XM_144501.1	NA	NA	NA	GO:0006605	protein targeting	biological_process
XM_150383.1	NA	NA	NA	GO:0006605	protein targeting	biological_process
XM_123053.1	NA	ENSMUSG00000024301,ENSMUSG00000052081	XM_915180.1,NM_053173.1	GO:0065004	protein-DNA complex assembly	biological_process
XM_130568.1	NA	NA	NA	GO:0065004	protein-DNA complex assembly	biological_process
XM_127182.1	Luzp5	ENSMUSG00000042029	NM_133762.2	GO:0065004	protein-DNA complex assembly	biological_process
XM_128696.1	Ndufa11	ENSMUSG00000002379	XM_924988.1,XM_924986.1,XM_917525.1,XM_895878.1,XM_895871.1,XM_128696.4	GO:0015992	proton transport	biological_process
XM_130338.1	NA	NA	NA	GO:0015992	proton transport	biological_process
XM_133087.1	Chchd3	ENSMUSG00000053768	NM_025336.1	GO:0015992	proton transport	biological_process
XM_131904.1	NA	NA	NA	GO:0015992	proton transport	biological_process
XM_124793.1	NA	NA	NA	GO:0015992	proton transport	biological_process
XM_127467.1	Ndufs6	ENSMUSG00000021606	NM_010888.1,XM_904718.1	GO:0015992	proton transport	biological_process
XM_144094.1	NA	NA	NA	GO:0015992	proton transport	biological_process
XM_122790.1	NA	NA	NA	GO:0015992	proton transport	biological_process
XM_122407.1	NA	NA	XM_122407.3,XM_914922.1	GO:0015992	proton transport	biological_process
XM_133917.1	NA	NA	NA	GO:0015992	proton transport	biological_process
XM_140549.1	Trpt1	ENSMUSG00000047656	NM_153597.1	GO:0015992	proton transport	biological_process
XM_144328.1	NA	ENSMUSG00000058927,ENSMUSG00000062038,ENSMUSG00000068602	NA	GO:0015992	proton transport	biological_process
XM_125568.1	NA	NA	XM_921098.1,XM_618750.2	GO:0015992	proton transport	biological_process
XM_122089.1	Slc25a3	ENSMUSG00000061904	NA	GO:0015992	proton transport	biological_process
XM_155879.1	NA	NA	XM_155879.3	GO:0015992	proton transport	biological_process
XM_132616.1	Immt	ENSMUSG00000052337	NA	GO:0015992	proton transport	biological_process
XM_123791.1	Ap2m1	ENSMUSG00000022841	NM_009679.1	GO:0015992	proton transport	biological_process
XM_129337.1	Cox15	ENSMUSG00000040018	NM_144874.2	GO:0015992	proton transport	biological_process
XM_122488.1	Asb13	ENSMUSG00000033781	NM_080857.1	GO:0015992	proton transport	biological_process
XM_147637.1	Wbp2	ENSMUSG00000034341	NM_016852.1	GO:0015992	proton transport	biological_process
XM_124061.1	Gfm1	ENSMUSG00000027774	NM_138591.1	GO:0015992	proton transport	biological_process
XM_130994.1	NA	NA	NA	GO:0015992	proton transport	biological_process
XM_125474.1	Hccs	ENSMUSG00000031352	NM_008222.2	GO:0015992	proton transport	biological_process
XM_125728.1	Ndufs7	ENSMUSG00000020153	NM_029272.1	GO:0015992	proton transport	biological_process
XM_130386.1	2310035K24Rik	NA	NM_027129.2	GO:0015992	proton transport	biological_process
XM_130557.1	NA	NA	NA	GO:0001558	regulation of cell growth	biological_process
XM_136606.1	NA	NA	XM_906216.1,XM_892293.1	GO:0001558	regulation of cell growth	biological_process
XM_135386.1	NA	NA	NA	GO:0001558	regulation of cell growth	biological_process
XM_145485.1	NA	NA	NA	GO:0001558	regulation of cell growth	biological_process
XM_127628.1	Bap1	ENSMUSG00000021901	NA	GO:0001558	regulation of cell growth	biological_process
XM_139870.1	BC052046	ENSMUSG00000055202	NA	GO:0001558	regulation of cell growth	biological_process
XM_142012.1	NA	NA	XM_886583.1	GO:0001558	regulation of cell growth	biological_process
XM_138676.1	NA	NA	XM_619106.2	GO:0001558	regulation of cell growth	biological_process
XM_135700.1	Mest	ENSMUSG00000051855	NM_008590.1	GO:0001558	regulation of cell growth	biological_process
XM_140384.1	NA	ENSMUSG00000069474	XM_910401.1	GO:0001558	regulation of cell growth	biological_process
XM_148662.1	5330426P16Rik	ENSMUSG00000022639	XM_893859.1,XM_916400.1	GO:0001558	regulation of cell growth	biological_process
XM_135286.1	NA	NA	NA	GO:0001558	regulation of cell growth	biological_process
XM_123221.1	NA	NA	NA	GO:0022414	reproductive process	biological_process
XM_123115.1	Tubb5	ENSMUSG00000001525	NM_011655.2	GO:0022414	reproductive process	biological_process
XM_149836.1	NA	ENSMUSG00000034681,ENSMUSG00000048365	NA	GO:0022414	reproductive process	biological_process
XM_126167.1	Mett10d	ENSMUSG00000010554	NM_026197.1	GO:0022414	reproductive process	biological_process
XM_123167.1	NA	ENSMUSG00000008450	XM_886336.1,NM_026532.2,XM_905860.1	GO:0022414	reproductive process	biological_process
XM_124753.1	NA	NA	NA	GO:0022414	reproductive process	biological_process
XM_136868.1	NA	NA	NA	GO:0022414	reproductive process	biological_process
XM_134732.1	NA	NA	NA	GO:0022414	reproductive process	biological_process
XM_123092.1	Rnps1	ENSMUSG00000034681	NM_009070.1	GO:0022414	reproductive process	biological_process
XM_149912.1	NA	NA	NA	GO:0009611	response to wounding	biological_process
XM_124138.1	Hipk1	ENSMUSG00000008730	NM_010432.1,XM_908632.1	GO:0009611	response to wounding	biological_process
XM_132105.1	Txk	ENSMUSG00000054892	NM_013698.1	GO:0009611	response to wounding	biological_process
XM_149363.1	A930002I21Rik	ENSMUSG00000050179	NM_175410.3	GO:0009611	response to wounding	biological_process
XM_152055.1	NA	NA	NA	GO:0009611	response to wounding	biological_process
XM_132890.1	Tnfrsf7	NA	NM_001033126.1	GO:0009611	response to wounding	biological_process
XM_158301.1	NA	NA	NA	GO:0009611	response to wounding	biological_process
XM_139071.1	NA	ENSMUSG00000053263	NA	GO:0009611	response to wounding	biological_process
XM_136019.1	P2ry10	ENSMUSG00000050921	NM_172435.2	GO:0009611	response to wounding	biological_process
XM_132380.1	Yeats2	ENSMUSG00000041215	NA	GO:0009611	response to wounding	biological_process
XM_124559.1	Cxcl4	ENSMUSG00000029373	NA	GO:0009611	response to wounding	biological_process
XM_132892.1	Pzp	ENSMUSG00000030359	NM_007376.2	GO:0009611	response to wounding	biological_process
XM_126381.1	NA	NA	NA	GO:0009611	response to wounding	biological_process
XM_125570.1	E430004N04Rik	ENSMUSG00000049109	NM_178666.3	GO:0009611	response to wounding	biological_process
XM_129215.1	Cd6	ENSMUSG00000024670	NM_001037801.1	GO:0009611	response to wounding	biological_process
XM_147073.1	NA	ENSMUSG00000061486	XM_897922.1,XM_356179.4,XM_920133.1,XM_920129.1,XM_906891.1	GO:0009611	response to wounding	biological_process
XM_134344.1	Lyl1	ENSMUSG00000034041	NM_008535.1	GO:0009611	response to wounding	biological_process
XM_123667.1	NA	NA	NA	GO:0009611	response to wounding	biological_process
XM_145152.1	NA	NA	NA	GO:0009611	response to wounding	biological_process
XM_132439.1	Pilra	ENSMUSG00000046245	XM_916809.1,NM_153510.1	GO:0009611	response to wounding	biological_process
XM_132149.1	NA	NA	NA	GO:0009611	response to wounding	biological_process
XM_122127.1	Dgka	ENSMUSG00000025357	NM_016811.2	GO:0009611	response to wounding	biological_process
XM_149798.1	Clec12a	ENSMUSG00000053063	NM_177686.2	GO:0009611	response to wounding	biological_process
XM_129754.1	NA	ENSMUSG00000018775,ENSMUSG00000064241	XM_899435.1,XM_484782.2,XM_899423.1,NM_144958.2,XM_924139.1,XM_924133.1,XM_924129.1,XM_916144.1,XM_924123.1	GO:0009611	response to wounding	biological_process
XM_145275.1	NA	ENSMUSG00000063044	NA	GO:0009611	response to wounding	biological_process
XM_124081.1	Tdo2	ENSMUSG00000028011	NM_019911.2	GO:0009611	response to wounding	biological_process
XM_122735.1	Cpb2	ENSMUSG00000021999	NA	GO:0009611	response to wounding	biological_process
XM_165364.1	NA	NA	NA	GO:0009611	response to wounding	biological_process
XM_131353.1	Mobkl2b	NA	NM_178061.3	GO:0009611	response to wounding	biological_process
XM_164597.1	NA	NA	NA	GO:0009611	response to wounding	biological_process
XM_144696.1	Gimap8	ENSMUSG00000064262	NA	GO:0009611	response to wounding	biological_process
XM_122319.1	Itga2b	ENSMUSG00000034664	NA	GO:0009611	response to wounding	biological_process
XM_123133.1	Trem3	ENSMUSG00000041754	NM_021407.1	GO:0009611	response to wounding	biological_process
XM_134436.1	NA	ENSMUSG00000056925	NM_001024621.1,XM_134436.3,XM_903611.1,XM_622795.2,XM_908491.1	GO:0009611	response to wounding	biological_process
XM_125132.1	Mmp8	ENSMUSG00000005800	NM_008611.2	GO:0009611	response to wounding	biological_process
XM_159719.1	Kng2,Kng1	ENSMUSG00000022875	NM_201375.1	GO:0009611	response to wounding	biological_process
XM_142502.1	NA	NA	NA	GO:0009611	response to wounding	biological_process
XM_162853.1	2900005J15Rik	NA	NM_026059.2	GO:0009611	response to wounding	biological_process
XM_135339.1	NA	ENSMUSG00000061606	XM_489754.2	GO:0009611	response to wounding	biological_process
XM_133573.1	Fes	ENSMUSG00000053158	NM_010194.1	GO:0009611	response to wounding	biological_process
XM_128591.1	Ppil1	NA	NM_026845.1	GO:0022613	ribonucleoprotein complex biogenesis and assembly	biological_process
XM_131776.1	NA	NA	NA	GO:0022613	ribonucleoprotein complex biogenesis and assembly	biological_process
XM_126939.1	Rnf113a	ENSMUSG00000045546	NM_025525.1	GO:0022613	ribonucleoprotein complex biogenesis and assembly	biological_process
XM_125825.1	Hrb2	ENSMUSG00000063334	NM_178610.2	GO:0022613	ribonucleoprotein complex biogenesis and assembly	biological_process
XM_125094.1	Brd7	ENSMUSG00000031660	XM_909026.1	GO:0022613	ribonucleoprotein complex biogenesis and assembly	biological_process
XM_126170.1	Ube2g1	ENSMUSG00000020794	NM_025985.3	GO:0022613	ribonucleoprotein complex biogenesis and assembly	biological_process
XM_125585.1	Rwdd1	ENSMUSG00000019782	NM_025614.1	GO:0022613	ribonucleoprotein complex biogenesis and assembly	biological_process
XM_136539.1	NA	NA	NA	GO:0022613	ribonucleoprotein complex biogenesis and assembly	biological_process
XM_127576.1	Psmd6	ENSMUSG00000021737	NM_025550.2	GO:0022613	ribonucleoprotein complex biogenesis and assembly	biological_process
XM_137543.1	NA	ENSMUSG00000059796	XM_884519.1	GO:0022613	ribonucleoprotein complex biogenesis and assembly	biological_process
XM_132742.1	NA	NA	NA	GO:0022613	ribonucleoprotein complex biogenesis and assembly	biological_process
XM_130250.1	NA	NA	NA	GO:0022613	ribonucleoprotein complex biogenesis and assembly	biological_process
XM_134203.1	BC021367	ENSMUSG00000002342	NA	GO:0022613	ribonucleoprotein complex biogenesis and assembly	biological_process
XM_142156.1	NA	ENSMUSG00000060555	NA	GO:0022613	ribonucleoprotein complex biogenesis and assembly	biological_process
XM_141909.1	NA	NA	NA	GO:0022613	ribonucleoprotein complex biogenesis and assembly	biological_process
XM_131446.1	Rpl7l1	ENSMUSG00000063888	XM_485393.3,XM_911502.1	GO:0022613	ribonucleoprotein complex biogenesis and assembly	biological_process
XM_144992.1	NA	ENSMUSG00000048266	XM_917250.1,XM_885748.1	GO:0022613	ribonucleoprotein complex biogenesis and assembly	biological_process
XM_132736.1	NA	ENSMUSG00000068262	XM_915352.1,XM_620346.2	GO:0022613	ribonucleoprotein complex biogenesis and assembly	biological_process
XM_126977.1	NA	NA	NA	GO:0022613	ribonucleoprotein complex biogenesis and assembly	biological_process
XM_140555.1	Mrpl21	ENSMUSG00000024829	XM_486225.2,XM_917602.1	GO:0022613	ribonucleoprotein complex biogenesis and assembly	biological_process
XM_129995.1	NA	NA	NA	GO:0022613	ribonucleoprotein complex biogenesis and assembly	biological_process
XM_126452.1	Tmem11	ENSMUSG00000043284	NM_173453.1	GO:0022613	ribonucleoprotein complex biogenesis and assembly	biological_process
XM_141817.1	NA	ENSMUSG00000067821	NA	GO:0022613	ribonucleoprotein complex biogenesis and assembly	biological_process
XM_141141.1	NA	NA	NA	GO:0022613	ribonucleoprotein complex biogenesis and assembly	biological_process
XM_148574.1	Lsg1	ENSMUSG00000022538	NM_178069.2	GO:0022613	ribonucleoprotein complex biogenesis and assembly	biological_process
XM_122509.1	Vdac3	ENSMUSG00000008892	NM_011696.1	GO:0022613	ribonucleoprotein complex biogenesis and assembly	biological_process
XM_141728.1	NA	NA	XM_904502.1	GO:0022613	ribonucleoprotein complex biogenesis and assembly	biological_process
XM_148611.1	2310056P07Rik	ENSMUSG00000003955	NM_027342.1	GO:0022613	ribonucleoprotein complex biogenesis and assembly	biological_process
XM_142083.1	NA	ENSMUSG00000059722	NA	GO:0022613	ribonucleoprotein complex biogenesis and assembly	biological_process
XM_127157.1	2810452K22Rik	ENSMUSG00000021276	NM_026048.2	GO:0022613	ribonucleoprotein complex biogenesis and assembly	biological_process
XM_143771.1	NA	ENSMUSG00000053634	NA	GO:0022613	ribonucleoprotein complex biogenesis and assembly	biological_process
XM_127219.1	Mrpl32	ENSMUSG00000015672	NA	GO:0022613	ribonucleoprotein complex biogenesis and assembly	biological_process
XM_129708.1	Ga17	ENSMUSG00000027170	NA	GO:0022613	ribonucleoprotein complex biogenesis and assembly	biological_process
XM_124044.1	Narg1	ENSMUSG00000063273	NM_053089.2	GO:0022613	ribonucleoprotein complex biogenesis and assembly	biological_process
XM_128913.1	Wdr36	ENSMUSG00000038299	NM_144863.2	GO:0022613	ribonucleoprotein complex biogenesis and assembly	biological_process
XM_147073.1	NA	ENSMUSG00000061486	XM_897922.1,XM_356179.4,XM_920133.1,XM_920129.1,XM_906891.1	GO:0022613	ribonucleoprotein complex biogenesis and assembly	biological_process
XM_135993.1	NA	ENSMUSG00000040782,ENSMUSG00000048949	XM_897187.1,XM_886999.1,XM_907198.1,NM_011931.2	GO:0022613	ribonucleoprotein complex biogenesis and assembly	biological_process
XM_133828.1	Thumpd1	ENSMUSG00000030942	NA	GO:0022613	ribonucleoprotein complex biogenesis and assembly	biological_process
XM_134470.1	NA	NA	XM_920062.1,XM_620682.2,XM_892001.1	GO:0022613	ribonucleoprotein complex biogenesis and assembly	biological_process
XM_146708.1	NA	ENSMUSG00000059252	XM_892497.1	GO:0022613	ribonucleoprotein complex biogenesis and assembly	biological_process
XM_140148.1	NA	NA	XM_917449.1,XM_892177.1	GO:0022613	ribonucleoprotein complex biogenesis and assembly	biological_process
XM_125713.1	NA	NA	NA	GO:0022613	ribonucleoprotein complex biogenesis and assembly	biological_process
XM_127648.1	NA	NA	NA	GO:0022613	ribonucleoprotein complex biogenesis and assembly	biological_process
XM_130616.1	NA	NA	NA	GO:0022613	ribonucleoprotein complex biogenesis and assembly	biological_process
XM_137760.1	NA	NA	NA	GO:0022613	ribonucleoprotein complex biogenesis and assembly	biological_process
XM_129841.1	NA	NA	NA	GO:0022613	ribonucleoprotein complex biogenesis and assembly	biological_process
XM_126030.1	Tbrg4	ENSMUSG00000000384	NA	GO:0022613	ribonucleoprotein complex biogenesis and assembly	biological_process
XM_135929.1	NA	NA	NA	GO:0022613	ribonucleoprotein complex biogenesis and assembly	biological_process
XM_126346.1	NA	ENSMUSG00000066357	XM_484030.3	GO:0022613	ribonucleoprotein complex biogenesis and assembly	biological_process
XM_141868.1	2410195B05Rik	ENSMUSG00000043584,ENSMUSG00000049327	NM_030241.2	GO:0022613	ribonucleoprotein complex biogenesis and assembly	biological_process
XM_146608.1	NA	ENSMUSG00000062683,ENSMUSG00000066724,ENSMUSG00000068120	XM_620687.2,XM_907755.1	GO:0022613	ribonucleoprotein complex biogenesis and assembly	biological_process
XM_127667.1	Gnl3	ENSMUSG00000042354	NM_153547.2,NM_178846.1	GO:0022613	ribonucleoprotein complex biogenesis and assembly	biological_process
XM_130714.1	NA	NA	NA	GO:0042254	ribosome biogenesis and assembly	biological_process
XM_123827.1	NA	NA	XM_890605.1	GO:0042254	ribosome biogenesis and assembly	biological_process
XM_133203.1	NA	NA	XM_912001.1,XM_925764.1	GO:0042254	ribosome biogenesis and assembly	biological_process
XM_122198.1	NA	NA	NA	GO:0042254	ribosome biogenesis and assembly	biological_process
XM_136585.1	NA	ENSMUSG00000057673,ENSMUSG00000060609,ENSMUSG00000069997	XM_905447.1,XM_136585.2	GO:0042254	ribosome biogenesis and assembly	biological_process
XM_123009.1	NA	ENSMUSG00000059745,ENSMUSG00000060734,ENSMUSG00000062358,ENSMUSG00000062758,ENSMUSG00000063010,ENSMUSG00000063201,ENSMUSG00000066452,ENSMUSG00000066770,ENSMUSG00000067033,ENSMUSG00000067147,ENSMUSG00000067828,ENSMUSG00000068002,ENSMUSG00000068586,ENSMUSG00000068633,ENSMUSG00000068652	XM_918185.1,XM_146939.5,XM_911665.1,XM_906613.1,XM_905650.1,XM_893423.1,NM_013721.2,XM_892730.1,XM_193900.5,XM_486245.3,XM_885010.1,XM_914656.1,XM_911146.1,XM_912086.1,XM_912029.1,XM_484651.3,XM_917320.1,XM_908974.1,XM_891313.1,XM_894205.1,XM_917338.1,XM_484358.3	GO:0042254	ribosome biogenesis and assembly	biological_process
XM_139014.1	NA	ENSMUSG00000047020	XM_139014.4	GO:0042254	ribosome biogenesis and assembly	biological_process
XM_138841.1	NA	ENSMUSG00000058148	XM_885903.1,XM_905452.1	GO:0042254	ribosome biogenesis and assembly	biological_process
XM_124984.1	NA	ENSMUSG00000053322,ENSMUSG00000066362,ENSMUSG00000069972	XM_889857.1,XM_917325.1,NM_026533.1,XM_895061.1,XM_908471.1	GO:0042254	ribosome biogenesis and assembly	biological_process
XM_124269.1	NA	NA	NA	GO:0042254	ribosome biogenesis and assembly	biological_process
XM_143713.1	NA	NA	NA	GO:0042254	ribosome biogenesis and assembly	biological_process
XM_124187.1	Ube2d3	ENSMUSG00000036029	NM_025356.2	GO:0042254	ribosome biogenesis and assembly	biological_process
XM_136934.1	NA	NA	NA	GO:0042254	ribosome biogenesis and assembly	biological_process
XM_129184.1	NA	NA	XM_917009.1,XM_893121.1	GO:0042254	ribosome biogenesis and assembly	biological_process
XM_138575.1	NA	ENSMUSG00000044830	NA	GO:0042254	ribosome biogenesis and assembly	biological_process
XM_122162.1	NA	NA	NA	GO:0042254	ribosome biogenesis and assembly	biological_process
XM_126619.1	NA	ENSMUSG00000062328	XM_484069.3,XM_915757.1	GO:0042254	ribosome biogenesis and assembly	biological_process
XM_144899.1	NA	NA	NA	GO:0042254	ribosome biogenesis and assembly	biological_process
XM_159532.1	NA	NA	XM_902259.1,XR_000412.1,XR_000410.1,XR_000411.1,XR_000418.1,XR_000409.1,XM_902240.1	GO:0042254	ribosome biogenesis and assembly	biological_process
XM_145422.1	NA	ENSMUSG00000046453	NA	GO:0042254	ribosome biogenesis and assembly	biological_process
XM_136274.1	NA	NA	NA	GO:0042254	ribosome biogenesis and assembly	biological_process
XM_146001.1	NA	NA	NA	GO:0042254	ribosome biogenesis and assembly	biological_process
XM_123820.1	NA	NA	XM_485004.3	GO:0042254	ribosome biogenesis and assembly	biological_process
XM_129931.1	NA	NA	NA	GO:0042254	ribosome biogenesis and assembly	biological_process
XM_142898.1	NA	ENSMUSG00000057692	XM_908368.1,XM_910353.1	GO:0042254	ribosome biogenesis and assembly	biological_process
XM_144074.1	NA	ENSMUSG00000062962	NA	GO:0042254	ribosome biogenesis and assembly	biological_process
XM_126923.1	NA	ENSMUSG00000046680,ENSMUSG00000057415,ENSMUSG00000058623,ENSMUSG00000059999,ENSMUSG00000062896,ENSMUSG00000066389,ENSMUSG00000066494,ENSMUSG00000066956,ENSMUSG00000069090	XM_905626.1,XM_909778.1,XM_913525.1,XM_915538.1,XM_907901.1,XM_910656.1,XM_618994.2	GO:0042254	ribosome biogenesis and assembly	biological_process
XM_136618.1	NA	NA	NA	GO:0042254	ribosome biogenesis and assembly	biological_process
XM_134566.1	Taf1c	ENSMUSG00000031832	NA	GO:0042254	ribosome biogenesis and assembly	biological_process
XM_145665.1	NA	NA	NA	GO:0042254	ribosome biogenesis and assembly	biological_process
XM_140734.1	NA	ENSMUSG00000060287	NA	GO:0042254	ribosome biogenesis and assembly	biological_process
XM_125273.1	NA	NA	NA	GO:0042254	ribosome biogenesis and assembly	biological_process
XM_143495.1	Rps20	ENSMUSG00000060709	NM_026147.3	GO:0042254	ribosome biogenesis and assembly	biological_process
XM_145100.1	NA	NA	NA	GO:0042254	ribosome biogenesis and assembly	biological_process
XM_140327.1	NA	NA	NA	GO:0042254	ribosome biogenesis and assembly	biological_process
XM_156173.1	NA	NA	NA	GO:0042254	ribosome biogenesis and assembly	biological_process
XM_124376.1	NA	NA	NA	GO:0042254	ribosome biogenesis and assembly	biological_process
XM_140234.1	NA	NA	NA	GO:0042254	ribosome biogenesis and assembly	biological_process
XM_143306.1	Eef1b2	ENSMUSG00000025967	NM_018796.2	GO:0042254	ribosome biogenesis and assembly	biological_process
XM_152639.1	Aldh1l1	ENSMUSG00000030088	XM_913613.1	GO:0042254	ribosome biogenesis and assembly	biological_process
XM_140775.1	NA	ENSMUSG00000060377	NA	GO:0042254	ribosome biogenesis and assembly	biological_process
XM_156258.1	NA	ENSMUSG00000068223	XM_924293.1	GO:0042254	ribosome biogenesis and assembly	biological_process
XM_138807.1	NA	ENSMUSG00000060873,ENSMUSG00000062461	XM_484309.3	GO:0042254	ribosome biogenesis and assembly	biological_process
XM_140975.1	NA	ENSMUSG00000026381	XM_890238.1	GO:0042254	ribosome biogenesis and assembly	biological_process
XM_127201.1	NA	ENSMUSG00000061988	XM_909950.1,XM_356642.4	GO:0042254	ribosome biogenesis and assembly	biological_process
XM_135273.1	NA	NA	NA	GO:0042254	ribosome biogenesis and assembly	biological_process
XM_139171.1	NA	ENSMUSG00000058312	XM_357307.4,XM_915623.1	GO:0042254	ribosome biogenesis and assembly	biological_process
XM_138084.1	NA	ENSMUSG00000057839	NA	GO:0042254	ribosome biogenesis and assembly	biological_process
XM_144402.1	NA	ENSMUSG00000058511,ENSMUSG00000061477,ENSMUSG00000063066	XM_884134.1,NM_011300.1,XM_886768.1,XM_897828.1,XM_916779.1,XM_908677.1,XM_920971.1,XM_889835.1,XM_898696.1	GO:0042254	ribosome biogenesis and assembly	biological_process
XM_146236.1	NA	NA	XM_889263.1,XM_906885.1	GO:0042254	ribosome biogenesis and assembly	biological_process
XM_139634.1	Rpl24	ENSMUSG00000022601,ENSMUSG00000056550,ENSMUSG00000069870	NM_024218.2	GO:0042254	ribosome biogenesis and assembly	biological_process
XM_161589.1	NA	NA	NA	GO:0042254	ribosome biogenesis and assembly	biological_process
XM_122587.1	Arbp	ENSMUSG00000066923	XM_919755.1,XM_919750.1,XM_902447.1,XM_895034.1,XM_917518.1,XM_919053.1,XM_919045.1,XM_904869.1,NM_007475.2,XM_901176.1,XM_901171.1,XM_619119.2,XM_901161.1,XM_901154.1,XM_886404.1	GO:0042254	ribosome biogenesis and assembly	biological_process
XM_147197.1	NA	NA	NA	GO:0042254	ribosome biogenesis and assembly	biological_process
XM_138644.1	NA	ENSMUSG00000050341	XM_916726.1,XM_892513.1	GO:0042254	ribosome biogenesis and assembly	biological_process
XM_129557.1	NA	ENSMUSG00000066714	XM_917534.1	GO:0042254	ribosome biogenesis and assembly	biological_process
XM_145728.1	NA	NA	NA	GO:0042254	ribosome biogenesis and assembly	biological_process
XM_139679.1	NA	ENSMUSG00000053608	NA	GO:0042254	ribosome biogenesis and assembly	biological_process
XM_141309.1	NA	ENSMUSG00000057036,ENSMUSG00000058411,ENSMUSG00000065950	XM_917314.1,XM_913931.1,XM_141310.5	GO:0042254	ribosome biogenesis and assembly	biological_process
XM_142247.1	NA	ENSMUSG00000057222,ENSMUSG00000067240	NA	GO:0042254	ribosome biogenesis and assembly	biological_process
XM_135761.1	NA	ENSMUSG00000057507,ENSMUSG00000063348	XM_908387.1,XM_489722.3,XM_484874.3	GO:0042254	ribosome biogenesis and assembly	biological_process
XM_141608.1	NA	ENSMUSG00000017404,ENSMUSG00000046325,ENSMUSG00000047801,ENSMUSG00000064281,ENSMUSG00000069433	XM_906720.1,XM_888807.1,NM_009078.1	GO:0042254	ribosome biogenesis and assembly	biological_process
XM_143522.1	NA	ENSMUSG00000057756	XM_916280.1,XM_487758.3	GO:0042254	ribosome biogenesis and assembly	biological_process
XM_123526.1	Rbm3	ENSMUSG00000031167	XM_891272.1	GO:0042254	ribosome biogenesis and assembly	biological_process
XM_128785.1	NA	NA	NA	GO:0042254	ribosome biogenesis and assembly	biological_process
XM_125457.1	NA	NA	NA	GO:0042254	ribosome biogenesis and assembly	biological_process
XM_128314.1	NA	NA	NA	GO:0042254	ribosome biogenesis and assembly	biological_process
XM_138822.1	NA	ENSMUSG00000059337	XM_884249.1,XM_914368.1,XM_914362.1	GO:0042254	ribosome biogenesis and assembly	biological_process
XM_160310.1	NA	NA	NA	GO:0042254	ribosome biogenesis and assembly	biological_process
XM_122214.1	NA	NA	NA	GO:0042254	ribosome biogenesis and assembly	biological_process
XM_125178.1	NA	ENSMUSG00000066592	XM_125178.5	GO:0042254	ribosome biogenesis and assembly	biological_process
XM_138675.1	NA	ENSMUSG00000058808,ENSMUSG00000063986	NA	GO:0042254	ribosome biogenesis and assembly	biological_process
XM_137503.1	NA	ENSMUSG00000059115	NA	GO:0042254	ribosome biogenesis and assembly	biological_process
XM_150381.1	NA	NA	NA	GO:0042254	ribosome biogenesis and assembly	biological_process
XM_143643.1	NA	NA	XM_619995.2,XM_907129.1	GO:0042254	ribosome biogenesis and assembly	biological_process
XM_129900.1	NA	NA	NA	GO:0042254	ribosome biogenesis and assembly	biological_process
XM_123226.1	NA	ENSMUSG00000058064	NA	GO:0042254	ribosome biogenesis and assembly	biological_process
XM_128936.1	NA	ENSMUSG00000069392	XM_619532.2	GO:0042254	ribosome biogenesis and assembly	biological_process
XM_138665.1	NA	NA	NA	GO:0042254	ribosome biogenesis and assembly	biological_process
XM_133477.1	NA	NA	NA	GO:0042254	ribosome biogenesis and assembly	biological_process
XM_130268.1	NA	NA	NA	GO:0042254	ribosome biogenesis and assembly	biological_process
XM_139554.1	NA	ENSMUSG00000058943,ENSMUSG00000061631	XM_890605.1,XM_911059.1	GO:0042254	ribosome biogenesis and assembly	biological_process
XM_127437.1	NA	ENSMUSG00000069191	NA	GO:0042254	ribosome biogenesis and assembly	biological_process
XM_136694.1	NA	NA	NA	GO:0042254	ribosome biogenesis and assembly	biological_process
XM_140441.1	NA	ENSMUSG00000044845	NA	GO:0042254	ribosome biogenesis and assembly	biological_process
XM_142259.1	NA	ENSMUSG00000045694	XM_890616.1	GO:0042254	ribosome biogenesis and assembly	biological_process
XM_146642.1	NA	ENSMUSG00000038480	XM_915215.1,XM_890863.1	GO:0042254	ribosome biogenesis and assembly	biological_process
XM_130043.1	NA	NA	XM_887031.1,XM_915025.1	GO:0042254	ribosome biogenesis and assembly	biological_process
XM_139147.1	NA	ENSMUSG00000063556	XM_622437.2	GO:0042254	ribosome biogenesis and assembly	biological_process
XM_136925.1	NA	ENSMUSG00000058467,ENSMUSG00000058546,ENSMUSG00000059651,ENSMUSG00000061445,ENSMUSG00000063556	NM_207523.1,XM_903849.1,XM_622785.2	GO:0042254	ribosome biogenesis and assembly	biological_process
XM_135742.1	NA	NA	NA	GO:0042254	ribosome biogenesis and assembly	biological_process
XM_126538.1	Tbcd	ENSMUSG00000039230	NM_029878.1	GO:0019748	secondary metabolic process	biological_process
XM_138654.1	NA	NA	XM_917007.1,XM_884282.1,XM_888661.1,XM_888004.1	GO:0019748	secondary metabolic process	biological_process
XM_150017.1	NA	NA	NA	GO:0019748	secondary metabolic process	biological_process
XM_124921.1	Myd116	ENSMUSG00000040435	NM_008654.1	GO:0019748	secondary metabolic process	biological_process
XM_129327.1	D19Ertd737e	ENSMUSG00000057858	NM_029648.3	GO:0019748	secondary metabolic process	biological_process
XM_133299.1	Blvrb	ENSMUSG00000040466	NM_144923.2	GO:0019748	secondary metabolic process	biological_process
XM_128655.1	NA	NA	NA	GO:0019748	secondary metabolic process	biological_process
XM_123767.1	NA	NA	NA	GO:0019748	secondary metabolic process	biological_process
XM_123230.1	NA	NA	XM_910781.1,XM_901374.1,XM_894199.1	GO:0019748	secondary metabolic process	biological_process
XM_137283.1	NA	ENSMUSG00000019985	XM_892404.1,XM_913795.1	GO:0019748	secondary metabolic process	biological_process
XM_134386.1	E2f4	ENSMUSG00000014859	NM_148952.1	GO:0019748	secondary metabolic process	biological_process
XM_142090.1	NA	ENSMUSG00000067446	XM_887950.1	GO:0019748	secondary metabolic process	biological_process
XM_126066.1	Hbq1	ENSMUSG00000020295	NM_175000.1	GO:0019748	secondary metabolic process	biological_process
XM_129733.1	D1Bwg0212e	ENSMUSG00000003135	NM_028043.2	GO:0019748	secondary metabolic process	biological_process
XM_127492.1	Btf3l4	ENSMUSG00000028568	NM_027453.1	GO:0019748	secondary metabolic process	biological_process
XM_135142.1	Apeh	ENSMUSG00000032590	NM_146226.1	GO:0019748	secondary metabolic process	biological_process
XM_131452.1	Mtap	ENSMUSG00000062937	NM_024433.1	GO:0019748	secondary metabolic process	biological_process
XM_131394.1	5830415F09Rik	ENSMUSG00000028331	XM_890717.1,XM_920421.1,XM_920411.1,XM_907439.1	GO:0019748	secondary metabolic process	biological_process
XM_134948.1	NA	NA	NA	GO:0019748	secondary metabolic process	biological_process
XM_154504.1	NA	NA	NA	GO:0019748	secondary metabolic process	biological_process
XM_124975.1	NA	NA	NA	GO:0019748	secondary metabolic process	biological_process
XM_124489.1	Ppid	ENSMUSG00000027804	NM_026352.2	GO:0019748	secondary metabolic process	biological_process
XM_131346.1	NA	NA	NA	GO:0045045	secretory pathway	biological_process
XM_136748.1	Gmppa	ENSMUSG00000033021	NM_133708.1	GO:0045045	secretory pathway	biological_process
XM_135096.1	Mon1a	ENSMUSG00000032583	NM_028369.1	GO:0045045	secretory pathway	biological_process
XM_130494.1	Bfsp1	ENSMUSG00000027420	NM_009751.2	GO:0007423	sensory organ development	biological_process
XM_130866.1	Mab21l1	ENSMUSG00000056947	NM_010750.2	GO:0007423	sensory organ development	biological_process
XM_122792.1	Dct	ENSMUSG00000022129	NM_010024.1	GO:0007423	sensory organ development	biological_process
XM_145473.1	Abpe	ENSMUSG00000036521	NM_207262.1	GO:0007423	sensory organ development	biological_process
XM_126473.1	Acox1	ENSMUSG00000020777	NM_015729.2	GO:0006694	steroid biosynthetic process	biological_process
XM_132831.1	NA	NA	NA	GO:0006694	steroid biosynthetic process	biological_process
XM_131064.1	Psmb4	ENSMUSG00000005779	NM_008945.1	GO:0006694	steroid biosynthetic process	biological_process
XM_123904.1	Cat	ENSMUSG00000027187	NA	GO:0006694	steroid biosynthetic process	biological_process
XM_135125.1	Tex264	ENSMUSG00000040813	NA	GO:0006694	steroid biosynthetic process	biological_process
XM_122087.1	NA	ENSMUSG00000058401	XM_618801.2	GO:0006694	steroid biosynthetic process	biological_process
XM_124163.1	Abcd3	ENSMUSG00000028127	NM_008991.2	GO:0006694	steroid biosynthetic process	biological_process
XM_129420.1	4732466D17Rik	NA	XM_129420.5	GO:0006694	steroid biosynthetic process	biological_process
XM_124062.1	Fdps	ENSMUSG00000059743	NA	GO:0016126	sterol biosynthetic process	biological_process
XM_134633.1	NA	NA	NA	GO:0016126	sterol biosynthetic process	biological_process
XM_131538.1	Dhcr24	ENSMUSG00000034926	NA	GO:0016126	sterol biosynthetic process	biological_process
XM_136012.1	Phka1	ENSMUSG00000034055	NM_173021.1	GO:0006941	striated muscle contraction	biological_process
XM_123974.1	Snta1	ENSMUSG00000027488	NM_009228.1	GO:0006941	striated muscle contraction	biological_process
XM_147132.1	Kbtbd5	NA	XM_147132.4	GO:0006941	striated muscle contraction	biological_process
XM_122409.1	Cfl2	ENSMUSG00000062929	NA	GO:0006941	striated muscle contraction	biological_process
XM_156082.1	Fbxo40	ENSMUSG00000047746	NM_001037321.1	GO:0006941	striated muscle contraction	biological_process
XM_147091.1	Dock3	ENSMUSG00000039716	NM_153413.1	GO:0007268	synaptic transmission	biological_process
XM_150027.1	NA	ENSMUSG00000026826,ENSMUSG00000030830	XM_925295.1,XM_917818.1,XM_899636.1,XM_486019.3	GO:0007268	synaptic transmission	biological_process
XM_137282.1	C030032C09Rik	ENSMUSG00000058589	XM_924933.1,XM_924931.1,XM_924924.1,XM_924921.1,XM_901874.1,XM_901868.1,XM_901859.1,XM_901856.1,XM_901852.1	GO:0007268	synaptic transmission	biological_process
XM_139289.1	Vgcnl1	NA	NM_177393.3	GO:0007268	synaptic transmission	biological_process
XM_122900.1	Sult4a1	ENSMUSG00000018865	NA	GO:0007268	synaptic transmission	biological_process
XM_124100.1	Serpini1	ENSMUSG00000027834	NM_009250.1	GO:0007268	synaptic transmission	biological_process
XM_141975.1	NA	ENSMUSG00000031302	NA	GO:0007268	synaptic transmission	biological_process
XM_141564.1	NA	NA	NA	GO:0007268	synaptic transmission	biological_process
XM_137942.1	NA	NA	NA	GO:0007268	synaptic transmission	biological_process
XM_143139.1	Nlgn1	ENSMUSG00000063887	NM_138666.2	GO:0007268	synaptic transmission	biological_process
XM_129905.1	4930544G21Rik	ENSMUSG00000026163	NA	GO:0007268	synaptic transmission	biological_process
XM_125559.1	Tspyl4	ENSMUSG00000039485	NM_030203.1	GO:0007268	synaptic transmission	biological_process
XM_134994.1	NA	NA	NA	GO:0007268	synaptic transmission	biological_process
XM_127570.1	Synpr	ENSMUSG00000056296	NM_028052.2	GO:0007268	synaptic transmission	biological_process
XM_147704.1	Gtl2	ENSMUSG00000021268	NA	GO:0007268	synaptic transmission	biological_process
XM_130124.1	NA	NA	NA	GO:0007268	synaptic transmission	biological_process
XM_147356.1	Vmp	ENSMUSG00000048978	NM_009513.1	GO:0007268	synaptic transmission	biological_process
XM_136016.1	Arhgef9	ENSMUSG00000025656	NM_001033329.1	GO:0007268	synaptic transmission	biological_process
XM_125078.1	Jph3	ENSMUSG00000025318	NA	GO:0007268	synaptic transmission	biological_process
XM_130223.1	A330104H05Rik	NA	NM_029972.2	GO:0007268	synaptic transmission	biological_process
XM_136053.1	Zcchc18	ENSMUSG00000031428	NM_001035509.1,NM_001035510.1,NM_025893.2	GO:0007268	synaptic transmission	biological_process
XM_122568.1	Spock1	NA	NM_009262.2	GO:0007268	synaptic transmission	biological_process
XM_128942.1	NA	NA	NA	GO:0007268	synaptic transmission	biological_process
XM_130559.1	Napb	ENSMUSG00000027438	NM_019632.1	GO:0007268	synaptic transmission	biological_process
XM_122980.1	Kcnj6	ENSMUSG00000043301	NM_010606.2	GO:0007268	synaptic transmission	biological_process
XM_136065.1	Gprasp1	ENSMUSG00000043384	NM_001005385.1,NM_026081.5	GO:0007268	synaptic transmission	biological_process
XM_150207.1	Coro2b	ENSMUSG00000041729	NM_175484.1	GO:0007268	synaptic transmission	biological_process
XM_124834.1	Gpr37	ENSMUSG00000039904	NM_010338.1	GO:0007268	synaptic transmission	biological_process
XM_133035.1	Lrrc4	NA	NM_138682.1	GO:0007268	synaptic transmission	biological_process
XM_131876.1	Adam22	ENSMUSG00000040537	NM_001007220.2	GO:0007268	synaptic transmission	biological_process
XM_156147.1	Lsamp	ENSMUSG00000061080	NM_175548.2	GO:0007268	synaptic transmission	biological_process
XM_132474.1	NA	NA	NA	GO:0007268	synaptic transmission	biological_process
XM_139689.1	Igsf4d	ENSMUSG00000064115	NM_178721.2	GO:0007268	synaptic transmission	biological_process
XM_123474.1	Col17a1	ENSMUSG00000025064	NA	GO:0009888	tissue development	biological_process
XM_123502.1	Pkp1	ENSMUSG00000026413	NM_019645.1	GO:0009888	tissue development	biological_process
XM_144249.1	Tmem49	ENSMUSG00000067665	NM_029478.2	GO:0006412	translation	biological_process
XM_122664.1	Mrps16	ENSMUSG00000049960	NM_025440.1	GO:0006412	translation	biological_process
XM_130020.1	NA	ENSMUSG00000061709	XM_923309.1,XM_923305.1,XM_914530.1	GO:0006412	translation	biological_process
XM_125094.1	Brd7	ENSMUSG00000031660	XM_909026.1	GO:0006412	translation	biological_process
XM_130250.1	NA	NA	NA	GO:0006412	translation	biological_process
XM_135993.1	NA	ENSMUSG00000040782,ENSMUSG00000048949	XM_897187.1,XM_886999.1,XM_907198.1,NM_011931.2	GO:0006412	translation	biological_process
XM_126346.1	NA	ENSMUSG00000066357	XM_484030.3	GO:0006412	translation	biological_process
XM_122634.1	NA	ENSMUSG00000057111,ENSMUSG00000060036,ENSMUSG00000060990,ENSMUSG00000061591,ENSMUSG00000068262	NM_013762.1,XM_903642.1,XM_893123.1,XM_907574.1,XM_915352.1,XM_622948.2,XM_620346.2	GO:0006412	translation	biological_process
XM_128762.1	Wdr43	ENSMUSG00000041057	XM_925342.1,XM_917905.1,XM_925340.1,XM_925338.1,XM_897769.1,XM_925335.1,XM_484662.2,XM_897752.1,XM_897745.1,XM_897734.1	GO:0006412	translation	biological_process
XM_127648.1	NA	NA	NA	GO:0006412	translation	biological_process
XM_142083.1	NA	ENSMUSG00000059722	NA	GO:0006412	translation	biological_process
XM_137543.1	NA	ENSMUSG00000059796	XM_884519.1	GO:0006412	translation	biological_process
XM_126977.1	NA	NA	NA	GO:0006412	translation	biological_process
XM_141540.1	NA	NA	XM_911121.1,XM_619843.2	GO:0006412	translation	biological_process
XM_122286.1	NA	NA	NA	GO:0006412	translation	biological_process
XM_143643.1	NA	NA	XM_619995.2,XM_907129.1	GO:0006412	translation	biological_process
XM_138653.1	NA	NA	XM_884380.1	GO:0006412	translation	biological_process
XM_126030.1	Tbrg4	ENSMUSG00000000384	NA	GO:0006412	translation	biological_process
XM_141608.1	NA	ENSMUSG00000017404,ENSMUSG00000046325,ENSMUSG00000047801,ENSMUSG00000064281,ENSMUSG00000069433	XM_906720.1,XM_888807.1,NM_009078.1	GO:0006412	translation	biological_process
XM_127927.1	NA	NA	XM_919215.1,XM_896068.1	GO:0006412	translation	biological_process
XM_124117.1	NA	NA	XM_905960.1	GO:0006412	translation	biological_process
XM_126452.1	Tmem11	ENSMUSG00000043284	NM_173453.1	GO:0006412	translation	biological_process
XM_134470.1	NA	NA	XM_920062.1,XM_620682.2,XM_892001.1	GO:0006412	translation	biological_process
XM_134203.1	BC021367	ENSMUSG00000002342	NA	GO:0006412	translation	biological_process
XM_146174.1	NA	ENSMUSG00000054012	XM_891622.1	GO:0006412	translation	biological_process
XM_125509.1	Ltv1	ENSMUSG00000019814	NM_181470.2	GO:0006412	translation	biological_process
XM_136925.1	NA	ENSMUSG00000058467,ENSMUSG00000058546,ENSMUSG00000059651,ENSMUSG00000061445,ENSMUSG00000063556	NM_207523.1,XM_903849.1,XM_622785.2	GO:0006412	translation	biological_process
XM_129841.1	NA	NA	NA	GO:0006412	translation	biological_process
XM_132496.1	Cpsf4	ENSMUSG00000029625	NM_178576.1	GO:0006412	translation	biological_process
XM_141868.1	2410195B05Rik	ENSMUSG00000043584,ENSMUSG00000049327	NM_030241.2	GO:0006412	translation	biological_process
XM_132218.1	Coq2	ENSMUSG00000029319	NM_027978.1	GO:0006412	translation	biological_process
XM_141442.1	NA	NA	NA	GO:0006412	translation	biological_process
XM_126170.1	Ube2g1	ENSMUSG00000020794	NM_025985.3	GO:0006412	translation	biological_process
XM_134286.1	Vac14	ENSMUSG00000010936	NM_146216.2	GO:0006412	translation	biological_process
XM_132742.1	NA	NA	NA	GO:0006412	translation	biological_process
XM_142247.1	NA	ENSMUSG00000057222,ENSMUSG00000067240	NA	GO:0006412	translation	biological_process
XM_136144.1	NA	ENSMUSG00000067170	NA	GO:0006412	translation	biological_process
XM_138112.1	NA	ENSMUSG00000019260	NA	GO:0006412	translation	biological_process
XM_126939.1	Rnf113a	ENSMUSG00000045546	NM_025525.1	GO:0006412	translation	biological_process
XM_131301.1	Otud6b	ENSMUSG00000040550	NM_152812.2	GO:0006412	translation	biological_process
XM_140555.1	Mrpl21	ENSMUSG00000024829	XM_486225.2,XM_917602.1	GO:0006412	translation	biological_process
XM_146642.1	NA	ENSMUSG00000038480	XM_915215.1,XM_890863.1	GO:0006412	translation	biological_process
XM_142213.1	NA	NA	XM_908967.1,XM_888249.1	GO:0006412	translation	biological_process
XM_123159.1	NA	ENSMUSG00000048758,ENSMUSG00000057689,ENSMUSG00000057707,ENSMUSG00000057823,ENSMUSG00000058332,ENSMUSG00000058580,ENSMUSG00000059111,ENSMUSG00000060342,ENSMUSG00000066921,ENSMUSG00000067579,ENSMUSG00000068322	XM_923775.1,XM_894254.1,XM_890130.1,XM_485675.3,XM_909122.1,XM_923729.1,XM_894930.1,XM_915424.1,XM_916365.1,XM_622633.2,XM_914931.1,XM_900210.1,XM_484945.3,XM_484910.3,XM_915384.1,XM_484210.3,XM_891213.1,NM_009082.2	GO:0006412	translation	biological_process
XM_122509.1	Vdac3	ENSMUSG00000008892	NM_011696.1	GO:0006412	translation	biological_process
XM_140441.1	NA	ENSMUSG00000044845	NA	GO:0006412	translation	biological_process
XM_147073.1	NA	ENSMUSG00000061486	XM_897922.1,XM_356179.4,XM_920133.1,XM_920129.1,XM_906891.1	GO:0006412	translation	biological_process
XM_127219.1	Mrpl32	ENSMUSG00000015672	NA	GO:0006412	translation	biological_process
XM_138644.1	NA	ENSMUSG00000050341	XM_916726.1,XM_892513.1	GO:0006412	translation	biological_process
XM_133324.1	NA	NA	NA	GO:0006412	translation	biological_process
XM_142898.1	NA	ENSMUSG00000057692	XM_908368.1,XM_910353.1	GO:0006414	translational elongation	biological_process
XM_139634.1	Rpl24	ENSMUSG00000022601,ENSMUSG00000056550,ENSMUSG00000069870	NM_024218.2	GO:0006414	translational elongation	biological_process
XM_135492.1	NA	NA	NA	GO:0006414	translational elongation	biological_process
XM_134003.1	NA	NA	NA	GO:0006414	translational elongation	biological_process
XM_123914.1	NA	ENSMUSG00000061281	XM_620064.2	GO:0006414	translational elongation	biological_process
XM_139753.1	NA	ENSMUSG00000062466	XM_917335.1,XM_886466.1	GO:0006414	translational elongation	biological_process
XM_123223.1	Slc35a4	ENSMUSG00000033272	NM_026404.1	GO:0006414	translational elongation	biological_process
XM_136618.1	NA	NA	NA	GO:0006414	translational elongation	biological_process
XM_123166.1	Eif3s3	ENSMUSG00000022312	XM_889617.1	GO:0006414	translational elongation	biological_process
XM_130605.1	2610304G08Rik	NA	NM_027434.1	GO:0006414	translational elongation	biological_process
XM_156731.1	NA	ENSMUSG00000061583	NA	GO:0006414	translational elongation	biological_process
XM_124187.1	Ube2d3	ENSMUSG00000036029	NM_025356.2	GO:0006414	translational elongation	biological_process
XM_134860.1	Rpl4	ENSMUSG00000032399	NM_024212.2	GO:0006414	translational elongation	biological_process
XM_130376.1	NA	NA	NA	GO:0006414	translational elongation	biological_process
XM_133050.1	Cul1	ENSMUSG00000029686	NM_012042.3	GO:0006414	translational elongation	biological_process
XM_155880.1	NA	NA	NA	GO:0006414	translational elongation	biological_process
XM_133534.1	Sema4b	ENSMUSG00000030539	NM_013659.1	GO:0006414	translational elongation	biological_process
XM_138954.1	NA	NA	NA	GO:0006414	translational elongation	biological_process
XM_137619.1	NA	ENSMUSG00000057771	NA	GO:0006414	translational elongation	biological_process
XM_123447.1	Rpl6	ENSMUSG00000029614	XM_917886.1,NM_011290.2,XM_885296.1,XM_894656.1,XM_906150.1,NR_002691.1	GO:0006414	translational elongation	biological_process
XM_122495.1	NA	NA	NA	GO:0006414	translational elongation	biological_process
XM_141141.1	NA	NA	NA	GO:0006414	translational elongation	biological_process
XM_136720.1	NA	NA	NA	GO:0006414	translational elongation	biological_process
XM_124177.1	NA	NA	NA	GO:0006414	translational elongation	biological_process
XM_126381.1	NA	NA	NA	GO:0006414	translational elongation	biological_process
XM_122131.1	Naca	ENSMUSG00000061315	XM_893013.1,XM_908347.1	GO:0006414	translational elongation	biological_process
XM_144690.1	NA	ENSMUSG00000057932	NA	GO:0006414	translational elongation	biological_process
XM_131968.1	Nrbp	ENSMUSG00000029148	NA	GO:0006414	translational elongation	biological_process
XM_128217.1	Eif3s6	ENSMUSG00000022336	NM_008388.1	GO:0006414	translational elongation	biological_process
XM_122768.1	NA	ENSMUSG00000056772,ENSMUSG00000062066	XM_912695.1,XM_917161.1,XM_894474.1,XM_486222.3,XM_910661.1,XM_888293.1,XM_890848.1	GO:0006414	translational elongation	biological_process
XM_141690.1	NA	NA	NA	GO:0006414	translational elongation	biological_process
XM_135929.1	NA	NA	NA	GO:0006414	translational elongation	biological_process
XM_127112.1	Rpl10	ENSMUSG00000008682	NM_052835.1	GO:0006414	translational elongation	biological_process
XM_129062.1	NA	NA	NA	GO:0006414	translational elongation	biological_process
XM_134241.1	Rpl18a	ENSMUSG00000045128	XM_904514.1	GO:0006414	translational elongation	biological_process
XM_150004.1	NA	ENSMUSG00000066554	NA	GO:0006414	translational elongation	biological_process
XM_136646.1	NA	NA	NA	GO:0006414	translational elongation	biological_process
XM_146623.1	NA	ENSMUSG00000061583	NA	GO:0006414	translational elongation	biological_process
XM_122042.1	NA	ENSMUSG00000028495,ENSMUSG00000049056,ENSMUSG00000051641,ENSMUSG00000060753	XM_618769.2,XM_915429.1,XM_887690.1,XM_905955.1,XM_898644.1,XM_889747.1	GO:0006414	translational elongation	biological_process
XM_132736.1	NA	ENSMUSG00000068262	XM_915352.1,XM_620346.2	GO:0006414	translational elongation	biological_process
XM_142027.1	NA	ENSMUSG00000023042	NA	GO:0006414	translational elongation	biological_process
XM_128834.1	Papd1	ENSMUSG00000024234	NA	GO:0006414	translational elongation	biological_process
XM_132157.1	NA	ENSMUSG00000036377	XM_916109.1,XM_287460.5,XM_895879.1	GO:0006512	ubiquitin cycle	biological_process
XM_122301.1	Tlk2	ENSMUSG00000020694	NM_011903.1	GO:0006512	ubiquitin cycle	biological_process
XM_132705.1	NA	NA	NA	GO:0006512	ubiquitin cycle	biological_process
XM_142913.1	NA	ENSMUSG00000059880	NA	GO:0006512	ubiquitin cycle	biological_process
XM_130658.1	NA	NA	NA	GO:0006512	ubiquitin cycle	biological_process
XM_124302.1	NA	NA	NA	GO:0006512	ubiquitin cycle	biological_process
XM_127810.1	Nupl1	ENSMUSG00000063895	NM_170591.1	GO:0006512	ubiquitin cycle	biological_process
XM_123738.1	NA	NA	NA	GO:0006512	ubiquitin cycle	biological_process
XM_125989.1	BC027127	NA	NM_145967.1	GO:0016192	vesicle-mediated transport	biological_process
XM_147356.1	Vmp	ENSMUSG00000048978	NM_009513.1	GO:0016192	vesicle-mediated transport	biological_process
XM_125689.1	Zfp365	ENSMUSG00000037855	NM_178679.2,XM_920553.1,XM_907760.1	GO:0016192	vesicle-mediated transport	biological_process
XM_143697.1	NA	NA	NA	GO:0007601	visual perception	biological_process
XM_143982.1	Slc1a7	ENSMUSG00000008932	NA	GO:0007601	visual perception	biological_process
XM_147631.1	NA	NA	NA	GO:0007601	visual perception	biological_process
XM_130494.1	Bfsp1	ENSMUSG00000027420	NM_009751.2	GO:0007601	visual perception	biological_process
XM_141834.1	NA	ENSMUSG00000043453	XM_908636.1,XM_141834.4	GO:0007601	visual perception	biological_process
XM_133413.1	NA	NA	NA	GO:0007601	visual perception	biological_process
XM_156828.1	Gk2	ENSMUSG00000050553	XM_909796.1,XM_488818.2	GO:0007601	visual perception	biological_process
XM_130275.1	NA	ENSMUSG00000031174	XM_130275.7,XM_892000.1,XM_921266.1	GO:0007601	visual perception	biological_process
XM_145013.1	NA	NA	NA	GO:0007601	visual perception	biological_process
XM_162456.1	NA	NA	NA	GO:0007601	visual perception	biological_process
XM_161100.1	NA	NA	XM_913652.1	GO:0007601	visual perception	biological_process
XM_127468.1	Crybb1	ENSMUSG00000029343,ENSMUSG00000069167	NM_023695.1	GO:0007601	visual perception	biological_process
XM_122792.1	Dct	ENSMUSG00000022129	NM_010024.1	GO:0007601	visual perception	biological_process
XM_141430.1	NA	NA	XM_485074.2,XM_918175.1	GO:0007601	visual perception	biological_process
XM_139172.1	NA	NA	NA	GO:0007601	visual perception	biological_process
XM_147889.1	NA	NA	NA	GO:0007223	Wnt receptor signaling pathway, calcium modulating pathway	biological_process
XM_145689.1	NA	NA	NA	GO:0007223	Wnt receptor signaling pathway, calcium modulating pathway	biological_process
XM_140354.1	NA	ENSMUSG00000058867,ENSMUSG00000059289	XM_912914.1	GO:0007223	Wnt receptor signaling pathway, calcium modulating pathway	biological_process
XM_136918.1	NA	NA	NA	GO:0007223	Wnt receptor signaling pathway, calcium modulating pathway	biological_process
XM_144472.1	NA	NA	NA	GO:0007223	Wnt receptor signaling pathway, calcium modulating pathway	biological_process
XM_134790.1	NA	NA	XM_917328.1,XM_894456.1	GO:0007223	Wnt receptor signaling pathway, calcium modulating pathway	biological_process
XM_143171.1	NA	ENSMUSG00000057004	NA	GO:0007223	Wnt receptor signaling pathway, calcium modulating pathway	biological_process
XM_140486.1	NA	NA	NA	GO:0007223	Wnt receptor signaling pathway, calcium modulating pathway	biological_process
XM_145695.1	NA	NA	NA	GO:0007223	Wnt receptor signaling pathway, calcium modulating pathway	biological_process
XM_140137.1	NA	NA	NA	GO:0007223	Wnt receptor signaling pathway, calcium modulating pathway	biological_process
XM_130994.1	NA	NA	NA	GO:0007223	Wnt receptor signaling pathway, calcium modulating pathway	biological_process
XM_159675.1	NA	ENSMUSG00000050682,ENSMUSG00000059823	NA	GO:0007223	Wnt receptor signaling pathway, calcium modulating pathway	biological_process
XM_142246.1	NA	NA	NA	GO:0007223	Wnt receptor signaling pathway, calcium modulating pathway	biological_process
XM_143098.1	NA	ENSMUSG00000070051	XM_894783.1	GO:0007223	Wnt receptor signaling pathway, calcium modulating pathway	biological_process
XM_143952.1	NA	ENSMUSG00000044503,ENSMUSG00000056779,ENSMUSG00000056957,ENSMUSG00000062566,ENSMUSG00000064249,ENSMUSG00000066417,ENSMUSG00000069643	XM_911840.1,XM_907984.1,XM_894477.1	GO:0007223	Wnt receptor signaling pathway, calcium modulating pathway	biological_process
XM_140176.1	NA	NA	NA	GO:0007223	Wnt receptor signaling pathway, calcium modulating pathway	biological_process
