# Supplementary material for: Functional Annotation and Identification of Candidate Disease Genes by Computational Analysis of Normal Tissue Gene Expression Data
Source: PLoS One. 2008 Jun 18;3(6):e2439. doi: 10.1371/journal.pone.0002439 (PMC2409962; doi:10.1371/journal.pone.0002439)
Supplement: Text S4 — Candidate genes for OMIM phenotypes of unknown molecular basis. The first column reports the dataset/measure combination(s) that allowed the selection of the candidate: 1 - Pearson correlation coefficient on Affymetrix dataset; 2 - Euclidean distance on Affymetrix dataset; 3 - Pearson correlation coefficient on SAGE dataset; 4 - normalized Euclidean distance on SAGE; 5 - Poisson-based “distinct” dissimilarity on SAGE; 6 - Poisson-based “overrepresentation” dissimilarity on SAGE. Codes for the available knowledge as in Tab. 3. The last column reports the GO annotations associated to the functionally characterized RCG(s) used to make the prediction (0.09 MB XLS) [file pone.0002439.s004.xls]

## Sheet: Candidates2
Method	Available knowledge	Candidate ENSG	HUGO	DISEASE	MIM ID	Locus	Locus size	GEN Annotation
1;2	A	ENSG00000159403	PCOLCE	Ehlers-Danlos syndrome, type VIII	130080	12p13	277	Phosphate transport; Fibrillar collagen
2	B* (PMID: 1346390)	ENSG00000075043	KCNQ2	Electroencephalogram, low-voltage	130180	20q13.2-q13.3	175	Voltage-gated ion channel activity
5	A	ENSG00000196557	CACNA1H	Microphthalmia, isolated, with cataract 1	156850	16p13.3	256	Structural constituent of eye lens
2	A	ENSG00000111046	MYF6	Scapuloperoneal myopathy	181430	12q15-q23.1	215	Muscle development
1	B# (PMID: 16088915)	ENSG00000139219	COL2A1	Spondylometaphyseal dysplasia, Kozlowski type	184252	12q13.11-q13.2	293	Skeletal development; Proteinaceous extracellular matrix
2	A	ENSG00000100804	PSMB5	Basal ganglia calcification, idiopathic, 1	213600	14q	1215	Mitochondrial inner membrane; Oxidative phosphorylation
2	A	ENSG00000129559	NEDD8	Basal ganglia calcification, idiopathic, 1	213600	14q	1215	mitochondrial respiratory chain|oxidative phosphorylation
2	A	ENSG00000156411	C14orf2	Basal ganglia calcification, idiopathic, 1	213600	14q	1215	Cofactor binding; Mitochondrial respiratory chain
1	A	ENSG00000196992	-	Basal ganglia calcification, idiopathic, 1	213600	14q	1215	Mitochondrial respiratory chain; Organelle ATP synthesis coupled electron transport
1	A	ENSG00000111834	RSHL3	Craniometaphyseal dysplasia, autosomal recessive	218400	6q21-q22	215	Skeletal development; Proteinaceous extracellular matrix
1	A	ENSG00000109929	SC5DL	Rosselli-Gulienetti syndrome	225000	11q23-q24	314	Cholesterol biosynthetic process
1	A	ENSG00000123485	DKFZp762E1312	Holoprosencephaly	236100	2q37.1-q37.3	168	Mitosis
6	A	ENSG00000112041	TULP1	Spinocerebellar ataxia, autosomal recessive 3	271250	6p23-p21	649	Visual perception
6	A	ENSG00000152954	NRSN1	Spinocerebellar ataxia, autosomal recessive 3	271250	6p23-p21	649	Visual perception
4	B	ENSG00000147380	OPN1MW	Microphthalmia, isolated, with coloboma 1	300345	Chr.X	1351	Visual perception
4	B	ENSG00000166160	OPN1MW2	Microphthalmia, isolated, with coloboma 1	300345	Chr.X	1351	Visual perception
5;6	B# (PMID: 12111638)	ENSG00000102001	CACNA1F	Albinism, ocular, type II	300600	Xp11.4-p11.23	156	Visual perception; Phototransduction
4;5;6	B	ENSG00000102076	OPN1LW	Colorblindness, blue-mono-cone-monochromatic type	303700	Xq28	151	Visual perception; Phototransduction
4;5;6	B	ENSG00000147380	OPN1MW	Colorblindness, blue-mono-cone-monochromatic type	303700	Xq28	151	Visual perception; Detection of visible light
4	B	ENSG00000166160	OPN1MW2	Colorblindness, blue-mono-cone-monochromatic type	303700	Xq28	151	Visual perception
3	A	ENSG00000123572	NRK	Megalocornea	309300	Xq21.3-q22	164	Structural constituent of eye lens
1	A	ENSG00000111245	MYL2	Spinal muscular atrophy, distal, congenital nonprogressive	600175	12q23-q24	445	Regulation of multicellular organismal process
1	A	ENSG00000139372	TDG	Spinal muscular atrophy, distal, congenital nonprogressive	600175	12q23-q24	445	Proteinaceous extracellular matrix
3	A	ENSG00000183049	CAMK1D	Refsum disease with increased pipecolic acidemia	600964	10pter-p11.2	312	Visual perception
3	C$ (PMID: 12552567)	ENSG00000129221	AIPL1	Cone-rod dystrophy 5	600977	17p13-p12	319	Visual perception
3	A	ENSG00000168678	LOC257039	Glaucoma 1, open angle	601682	3q21-q24	259	Structural constituent of eye lens
5;6	A	ENSG00000170819	BFSP2	Glaucoma 1, open angle	601682	3q21-q24	259	Structural constituent of eye lens
6	A	ENSG00000164414	SLC35A1	Retinitis pigmentosa 25	602772	6q14-q21	268	Visual perception
5;6	A	ENSG00000112706	IMPG1	Cone-rod dystrophy 7	603649	6cen-q14	126	Visual perception
3;5	B$ (PMID: 15665353)	ENSG00000118402	ELOVL4	Cone-rod dystrophy 7	603649	6cen-q14	126	Visual perception
5;6	C	ENSG00000198515	CNGA1	Stargardt disease 4	603786	4p	361	Visual perception
4	A	ENSG00000148965	SAA4	Hyperlipidemia, combined, 2	604499	11p	637	Lipid transporter activity
2	A	ENSG00000171954	CYP4F22	Ichthyosis, nonlamellar and nonerythrodermic, congenital, autosomal	604781	19p13.2-p13.1	434	Epidermis development
2;3;4	B	ENSG00000143632	ACTA1	Muscular dystrophy, congenital, 1b	604801	1q42	194	Striated muscle contraction; Muscle development; Sarcomere; Actin binding
3	A	ENSG00000163050	CABC1	Muscular dystrophy, congenital, 1b	604801	1q42	194	Cytoskeletal protein binding
4	B	ENSG00000110243	APOA5	High density lipoprotein deficiency, 3	605201	11q23.3	109	Lipid transporter activity
4	B	ENSG00000110244	APOA4	High density lipoprotein deficiency, 3	605201	11q23.3	109	Lipid transporter activity
3;5	B	ENSG00000125864	BFSP1	Cataract, posterior polar, 3	605387	20p12-q12	394	Structural constituent of eye lens
6	A	ENSG00000173126	PCP4L1	Cone-rod dystrophy, 8	605549	1q12-q24	700	Visual perception
1	A	ENSG00000161204	ABCF3	Abdominal obesity-metabolic syndrome	605552	3q27	79	Iron ion binding; C21-steroid hormone biosynthetic process
3	A	ENSG00000178919	FOXE1	Cataract, autosomal recessive, early-onset, pulverulent	605749	9q13-q22	301	Visual perception; Structural constituent of eye lens
5;6	B% (PMID: 16674563)	ENSG00000120729	MYOT	Myopathy, distal 2	606070	5q	1116	Structural constituent of muscle; Muscle contraction; Actin binding
1	A	ENSG00000164294	LOC493869	Myopathy, distal 2	606070	5q	1116	Proteinaceous extracellular matrix
3	A	ENSG00000164309	CMYA5	Myopathy, distal 2	606070	5q	1116	Cytoskeletal protein binding
2;4	B	ENSG00000167768	KRT1	Exfoliative ichthyosis, autosomal recessive	607936	12q13	355	Epidermis development; Intermediate filament
3	A	ENSG00000170454	KRT75	Exfoliative ichthyosis, autosomal recessive	607936	12q13	355	Epidermis development
1;2	B	ENSG00000172867	KRT2	Exfoliative ichthyosis, autosomal recessive	607936	12q13	355	Epidermis development
3;5,6	B	ENSG00000186081	KRT5	Exfoliative ichthyosis, autosomal recessive	607936	12q13	355	Epidermis development; Intermediate filament
1	A	ENSG00000189182	KRT77	Exfoliative ichthyosis, autosomal recessive	607936	12q13	355	Keratinization
3;5;6	A	ENSG00000205420	KRT6A	Exfoliative ichthyosis, autosomal recessive	607936	12q13	355	Ectoderm development; Intermediate filament
1;2	A	ENSG00000128591	FLNC	Muscular dystrophy, limb-girdle, type 1f	608423	7q32.1-q32.2	71	Muscle contraction
3	A	ENSG00000100122	CRYBB1	Myopia 6	608908	22q12	184	Visual perception; Structural constituent of eye lens
3;4	A	ENSG00000196431	CRYBA4	Myopia 6	608908	22q12	184	Visual perception; Structural constituent of eye lens
